# Supplementary material for: EFFECTOR OF TRANSCRIPTION factors are novel plant‐specific regulators associated with genomic DNA methylation in Arabidopsis
Source: New Phytol. 2018 Sep 25;221(1):261–78. doi: 10.1111/nph.15439 (PMC6585611; doi:10.1111/nph.15439)
Supplement: Supplementary file 2 — Table S1 Primers used in this study. [file NPH-221-261-s002.xlsx]

## Sheet: Info
	New Phytologist Supporting Information
	Article title: EFFECTOR OF TRANSCRIPTION factors are novel plant-specific regulators associated with genomic DNA methylation in Arabidopsis
	Authors: Francesca Tedeschi, Paride Rizzo, Bui Thi Mai Huong, Andreas Czihal, Twan Rutten, Lothar Altschmied, Sarah Scharfenberg, Ivo Grosse, Claude Becker, Detlef Weigel, Helmut Bäumlein and Markus Kuhlmann
	Article acceptance date: 1 July 2018
	Legend:
	Supplementary Table 1
	List of Primers used in this study.

## Sheet: Primer
Supplementary Table 1			EFFECTOR OF TRANSCRIPTION (ET) factors are novel plant-specific regulators of genomic DNA methylation in Arabidopsis
			NPH-MS_2018_26968
	List of Primers used in this study.
Target	Name	Sequence	Use
AtSN1	AtSN1-bi R JP 1822	GTTGTATAAGTTTAGTTTTAATTTTAYGGATYAGTATTAATTT	bisulfite sequencing	Zheng et al 2007
	AtSN1-bi F JP 1821	CAATATACRATCCAAAAAACARTTATTAAAATAATATCTTAA		Johnson et al 2008
MPF	biMPF B1 (CX1582) for	TTTGAAAGTTTATGAAAATTATTTGGTTAGTATTTAAT	bisulfite sequencing	Zhai et al 2007
	biMPF B1 (CX1584) rev	AATTAAATTATATTTACCACAAAAATATACTTATAA
FAD-BBP	biAT1G26400 for	catttattaacaacaactacatcccttaaa	bisulfite sequencing
	biAT1G26400 rev	gaaggattggagaagatatggaaga
EPF2	biAT1G34245 for	taataaaatataatcttctaattaaacattttcatcc	bisulfite sequencing
	biAT1G34245 rev	gtagaggttttaaagagaagtttttagaaatgatagg
ET1	ET1-1HuF	AAGAGAGACGACTACATTCGAACTAATC	genotyping
	ET1-1HuR	AGTACCATCTTCTAGTAAGACTCCACAAG
	ET1-5F	CATCGCCTATCA AGTATCAGCTTCCC	qPCR
	ET1-RACE1	AGGAGTAGTCCGCAAAAGTCTTGCGA	RACE
	ET1-RACE2	GGGTTTACGCAG AAACATAGATCGGGC
	ET1-CompF	CTGAGAGAGGCG ATAGAGAGACAC	complementation
	ET1-CompR	GGAAACTGAAGCTAACACTCCTCC
ET2	ET2-3HuF	AATACCCGATGAACAGATTTACATATT	genotyping
	ET2-3HuR	GAGGTAAGTTCTGGACTCTGTATCTACC
	ET2–RT–ACF	ATGGAATTCGGCGACGGCGTTTCCTTCG	qPCR
	ET2–RT–ACR	CTCGGACTTTGGCGGTGTCTGTTTTTCG
	XR2	TGGGAAAACCTGGCGTTACCCAACTTAAT	qPCR
	ET3F	GGAATGAGAATCACCTAACCCTGC	qPCR
	ET3R	CTACACATTGTCCGACATATACACC	qPCR
	LBa1	TGGTTCACGTAGTGGGCCATCG	qPCR
	XR2-LB	CATTTTATAATAACGCTGCGGACATCTAC	qPCR
	LBb1	GCGTGGACCGCT TGCTGCAACT	qPCR
	Rba3	CGGCTTGTCCCGCGTCATC	qPCR
	8409 – LB	ATATTGACCATCATACTCATTGC	qPCR
	ACT11Fw	AGACATTCAGCCTCTCGTCTGTG	qPCR
	ACT11Rv	TCTCCAGCAAATCCAGCCTTAACC	qPCR
	QR_TE_41680F	AAGTGTTTGGAAGCGCCTGGAC	qPCR
	QR_TE_41680R	GAGAGATAATGGGCCGAGATGGAC	qPCR
	PHI-1F	CTACGCGGTTAACGTCGTGTTG	qPCR
	PHI-1R	TGTGACCCGCATCTGTTCATGC	qPCR
	TCH4F	ACTACTGGCTCGTGGTTGTCAC	qPCR
	TCH4R	TTCCTCTGCACCCATCTCATCC	qPCR
	LTP4F	TCCTGGAAAGTGCGGTGTTAGC	qPCR
	LTP4R	TTCACTTGATGGTGGCGCAGTTG	qPCR
	ACT2 (AT3G18780.1) F	TCTTCCGCTCTTTCTTTCCAAGC	qPCR
	ACT2 (AT3G18780.1) R	ACCATTGTCACACACGATTGGTTG	qPCR
	MCC1 (AT3G02980.1) F	AGATGCGTGCGGAGATTACATGG	qPCR
	MCC1 (AT3G02980.1) R	ACAACAAACATCGCCACCTCTAAG	qPCR
	GI (AT1G22770.1) F	TCTGCGGGCAACTGATGGAATG	qPCR
	GI (AT1G22770.1) R	TTGCCGTGGCTTCAAGTAGCTC	qPCR
	DMC1 (AT3G22880.1) F	TGGAAGAGGAGAACTCGCAGAC	qPCR
	DMC1 (AT3G22880.1) R	ACCTGGGTCAGCTATGACTTGG	qPCR
	TOC1 (AT5G61380.1) F	ACCAACCTGTTCTCTGACGACAC	qPCR
	TOC1 (AT5G61380.1) R	AGGAGCAGTAGCAACAGACCACTC	qPCR
	FT (AT1G65480.1) F	GCTACAACTGGAACAACCTTTGGC	qPCR
	FT (AT1G65480.1) R	ACTGTTTGCCTGCCAAGCTGTC	qPCR
	FLC (AT5G10140.1) F	TGTTCAACTGGAGGAACACCTTG	qPCR
	FLC (AT5G10140.1) R	AGCTTCAACATGAGTTCGGTCTTC	qPCR
	TSF (AT4G20370.1) F	CACCACTGGAAATGCCTTTGGC	qPCR
	TSF (AT4G20370.1) R	AACCGTTTGTCTTCCGAGTTGCC	qPCR
	HI1-3 (AT2G18050.1) F	TCGACAAGGCCTAAGAAGACTGTG	qPCR
	HI1-3 (AT2G18050.1) R	AACAGGAGACCTAGGACATGGAG	qPCR
	WEE1 (AT1G02970.1) F	TCTTAGCCAAGACTTCTTCTGCAC	qPCR
	WEE1 (AT1G02970.1) R	AACAGGAGACCTAGGACATGGAG	qPCR
	CCA1 (AT2G46830.1) F	TCGAAAGACGGGAAGTGGAACG	qPCR
	CCA1 (AT2G46830.1) R	GTCGATCTTCATTGGCCATCTCAG	qPCR
	LHY (AT1G01060.1) F	GAGCTTGGCAACGAATTGAAGAAC	qPCR
	LHY (AT1G01060.1) R	AAAGCTTGGCAAACAGGGATGC	qPCR
	CO (AT5G15840.1) F	AGATAAGACCGCGGGTCAATGG	qPCR
	CO (AT5G15840.1) R	AGCATCGTGTTGAACCCTTGCTC	qPCR
