# Supplementary material for: EFFECTOR OF TRANSCRIPTION factors are novel plant‐specific regulators associated with genomic DNA methylation in Arabidopsis
Source: New Phytol. 2018 Sep 25;221(1):261–78. doi: 10.1111/nph.15439 (PMC6585611; doi:10.1111/nph.15439)
Supplement: Supplementary file 3 — Table S2 hDMRs and DMRs. [file NPH-221-261-s003.xlsx]

## Sheet: Info
	New Phytologist Supporting Information
	Article title: EFFECTOR OF TRANSCRIPTION factors are novel plant-specific regulators associated with genomic DNA methylation in Arabidopsis
	Authors: Francesca Tedeschi, Paride Rizzo, Bui Thi Mai Huong, Andreas Czihal, Twan Rutten, Lothar Altschmied, Sarah Scharfenberg, Ivo Grosse, Claude Becker, Detlef Weigel, Helmut Bäumlein and Markus Kuhlmann
	Article acceptance date: 1 July 2018
	Legend:
	Supplementary Table 2
	hDMRs and DMRs
	Fet1	List of all hDMRS derived from a pairwise comarison of Col-0 and et1-1
	Fet2	List of all hDMRS derived from a pairwise comarison of Col-0 and et2-3
	Fet1et2	List of all hDMRS derived from a pairwise comarison of Col-0 and et1-1/et2-3
	all_hDMRs	Identified hDMRs using the entire flower dataset
	DMR	Identified DMR

## Sheet: Fet1
Pairwise comparison of hDMR					total	352	32	NA	total	352	287	NA	total	352	351	NA			ID	Identification number		hdCG	highly different in CG context	hdCHG	highly different in CHG context	hdCHH	highly different in CHH context
Col-0 vs et1_1					TRUE	320	115	up	TRUE	65	25	up	TRUE	1	0	up			PADJ	p-value adjusted for multiple testing using Benjamini-Hochberg method		hdCGreg	direction of change	hdCHGreg	direction of change	hdCHHreg	direction of change
					FALSE	32	205	down	FALSE	287	40	down	FALSE	351	1	down			CHR	Chromosome #		MRwtCG	Methylation rate Col-0 CG	MRwtCHG	Methylation rate Col-0 CHG	MRwtCHH	Methylation rate Col-0 CHH
ID	PADJ	CHR	START	LENGTH	END	hdCG	hdCGreg	MRwtCG	MRmutCG	hdCHG	hdCHGreg	MRwtCHG	MRmutCHG	hdCHH	hdCHHreg	MRwtCHH	MRmutCHH					MRmutCG	Methylation rate et1 CG	MRmutCHG	Methylation rate et1 CHG	MRmutCHH	Methylation rate et1 CHH
hDMR001Fet1	5.88239e-16	Chr1	2986895	164	2987058	TRUE	up	2	75	FALSE	NA	3	38	FALSE	NA	1	2
hDMR002Fet1	2.76708e-40	Chr1	3932876	233	3933108	TRUE	down	61	1	FALSE	NA	42	1	FALSE	NA	3	1
hDMR003Fet1	4.8632e-06	Chr1	3958584	35	3958618	TRUE	down	60	0	FALSE	NA	0	0	FALSE	NA	0	0
hDMR004Fet1	4.90017e-05	Chr1	4831707	127	4831833	TRUE	up	23	86	FALSE	NA	2	15	FALSE	NA	2	4
hDMR005Fet1	6.17413e-05	Chr1	6640309	58	6640366	TRUE	down	34	2	FALSE	NA	3	1	FALSE	NA	2	2
hDMR006Fet1	3.34736e-37	Chr1	7959547	360	7959906	TRUE	down	82	0	FALSE	NA	26	1	FALSE	NA	3	0
hDMR007Fet1	2.60007e-08	Chr1	8201064	174	8201237	TRUE	up	2	59	FALSE	NA	24	44	FALSE	NA	2	6
hDMR008Fet1	1.63022e-14	Chr1	8737990	103	8738092	TRUE	up	3	81	TRUE	up	3	34	FALSE	NA	0	3
hDMR009Fet1	6.14128e-06	Chr1	8740582	65	8740646	TRUE	up	13	62	FALSE	NA	0	1	FALSE	NA	1	2
hDMR010Fet1	2.69325e-29	Chr1	8764694	136	8764829	TRUE	down	38	1	FALSE	NA	27	0	FALSE	NA	12	0
hDMR011Fet1	0.000303276	Chr1	9250451	29	9250479	TRUE	down	57	13	FALSE	NA	0	3	FALSE	NA	1	0
hDMR012Fet1	2.57494e-21	Chr1	9572925	382	9573306	TRUE	up	13	72	FALSE	NA	8	40	FALSE	NA	1	4
hDMR013Fet1	1.43059e-05	Chr1	9918368	68	9918435	TRUE	down	49	5	FALSE	NA	7	0	FALSE	NA	3	0
hDMR014Fet1	7.37386e-05	Chr1	10266054	41	10266094	TRUE	down	64	1	FALSE	NA	2	0	FALSE	NA	0	0
hDMR015Fet1	2.51704e-08	Chr1	10625874	50	10625923	TRUE	up	1	42	FALSE	NA	1	0	FALSE	NA	0	0
hDMR016Fet1	1.70168e-09	Chr1	11537107	57	11537163	TRUE	down	38	2	FALSE	NA	3	0	FALSE	NA	0	0
hDMR017Fet1	0.000177803	Chr1	11658198	34	11658231	TRUE	up	26	95	FALSE	NA	1	0	FALSE	NA	1	0
hDMR018Fet1	2.22705e-14	Chr1	12063305	266	12063570	TRUE	down	86	7	FALSE	NA	32	3	FALSE	NA	2	1
hDMR019Fet1	1.04568e-07	Chr1	12278516	313	12278828	TRUE	down	42	9	FALSE	NA	22	10	FALSE	NA	2	1
hDMR020Fet1	6.4651e-18	Chr1	12339040	125	12339164	TRUE	down	69	5	TRUE	down	36	3	FALSE	NA	4	1
hDMR021Fet1	6.59115e-08	Chr1	12401261	202	12401462	TRUE	down	47	6	FALSE	NA	17	3	FALSE	NA	2	1
hDMR022Fet1	0.000106353	Chr1	12844964	47	12845010	TRUE	down	59	3	FALSE	NA	NA	NA	FALSE	NA	2	2
hDMR023Fet1	1.57551e-13	Chr1	12995582	359	12995940	TRUE	down	49	2	FALSE	NA	21	4	FALSE	NA	3	1
hDMR024Fet1	4.3742e-09	Chr1	13055404	56	13055459	TRUE	down	84	5	FALSE	NA	7	0	FALSE	NA	6	0
hDMR025Fet1	2.72071e-15	Chr1	13477586	215	13477800	TRUE	down	72	0	FALSE	NA	19	0	FALSE	NA	1	1
hDMR026Fet1	1.02318e-08	Chr1	13836288	208	13836495	FALSE	NA	74	31	TRUE	down	35	4	FALSE	NA	4	2
hDMR027Fet1	0.000194446	Chr1	14006837	82	14006918	TRUE	up	16	61	FALSE	NA	0	8	FALSE	NA	1	2
hDMR028Fet1	2.21934e-06	Chr1	14310151	320	14310470	FALSE	NA	40	72	TRUE	up	7	25	FALSE	NA	1	2
hDMR029Fet1	1.85788e-12	Chr1	15730568	195	15730762	TRUE	down	69	6	FALSE	NA	25	6	FALSE	NA	5	3
hDMR030Fet1	4.56469e-08	Chr1	16157237	32	16157268	TRUE	up	15	81	FALSE	NA	1	2	FALSE	NA	3	2
hDMR031Fet1	0.000101027	Chr1	16227767	80	16227846	TRUE	down	79	19	FALSE	NA	4	4	FALSE	NA	1	1
hDMR032Fet1	1.7016e-06	Chr1	16398151	136	16398286	TRUE	down	62	2	FALSE	NA	24	7	FALSE	NA	2	2
hDMR033Fet1	4.58541e-11	Chr1	16407942	127	16408068	FALSE	NA	58	1	TRUE	down	41	8	FALSE	NA	3	1
hDMR034Fet1	6.84554e-08	Chr1	16491875	276	16492150	TRUE	down	65	10	FALSE	NA	25	5	FALSE	NA	2	1
hDMR035Fet1	4.14689e-05	Chr1	16562471	65	16562535	TRUE	down	38	2	FALSE	NA	6	0	FALSE	NA	1	2
hDMR036Fet1	5.80641e-10	Chr1	16659600	76	16659675	FALSE	NA	10	67	TRUE	up	5	44	FALSE	NA	1	7
hDMR037Fet1	1.79314e-13	Chr1	16882112	427	16882538	TRUE	up	20	80	FALSE	NA	9	25	FALSE	NA	2	5
hDMR038Fet1	5.16972e-16	Chr1	16939445	100	16939544	TRUE	down	37	3	FALSE	NA	27	4	FALSE	NA	11	2
hDMR039Fet1	6.3841e-11	Chr1	17213409	201	17213609	TRUE	up	6	63	FALSE	NA	6	24	FALSE	NA	1	4
hDMR040Fet1	3.99591e-08	Chr1	17391130	78	17391207	TRUE	down	30	1	FALSE	NA	1	1	FALSE	NA	1	1
hDMR041Fet1	4.1786e-10	Chr1	17440630	165	17440794	TRUE	down	70	6	FALSE	NA	18	0	FALSE	NA	1	0
hDMR042Fet1	4.13569e-11	Chr1	17540314	252	17540565	FALSE	NA	16	64	TRUE	up	3	22	FALSE	NA	1	4
hDMR043Fet1	2.25595e-07	Chr1	17578974	111	17579084	TRUE	down	28	6	FALSE	NA	15	1	FALSE	NA	5	1
hDMR044Fet1	1.01896e-22	Chr1	17624370	214	17624583	TRUE	up	22	85	FALSE	NA	3	14	FALSE	NA	1	1
hDMR045Fet1	2.25753e-43	Chr1	17633895	234	17634128	TRUE	down	59	1	TRUE	down	50	3	FALSE	NA	15	1
hDMR046Fet1	1.34682e-20	Chr1	17691303	106	17691408	TRUE	up	15	87	TRUE	up	9	52	FALSE	NA	1	4
hDMR047Fet1	1.03045e-12	Chr1	17695766	89	17695854	TRUE	down	33	0	FALSE	NA	16	0	FALSE	NA	13	0
hDMR048Fet1	4.87082e-09	Chr1	17831079	67	17831145	TRUE	down	69	5	FALSE	NA	NA	NA	FALSE	NA	4	2
hDMR049Fet1	8.32515e-05	Chr1	18189485	183	18189667	TRUE	up	21	78	FALSE	NA	NA	NA	FALSE	NA	2	3
hDMR050Fet1	1.88046e-18	Chr1	18458147	104	18458250	TRUE	down	36	3	FALSE	NA	24	2	FALSE	NA	16	1
hDMR051Fet1	2.71365e-05	Chr1	18553648	48	18553695	TRUE	down	56	5	FALSE	NA	11	1	FALSE	NA	3	2
hDMR052Fet1	5.47205e-14	Chr1	18648974	113	18649086	TRUE	down	84	9	TRUE	down	43	3	FALSE	NA	2	1
hDMR053Fet1	6.64669e-17	Chr1	18816932	279	18817210	TRUE	up	9	83	FALSE	NA	3	19	FALSE	NA	1	2
hDMR054Fet1	1.56795e-11	Chr1	20032623	180	20032802	FALSE	NA	25	3	TRUE	down	22	5	FALSE	NA	8	2
hDMR055Fet1	8.06651e-46	Chr1	20106655	230	20106884	TRUE	down	38	1	FALSE	NA	21	1	FALSE	NA	17	1
hDMR056Fet1	1.13469e-19	Chr1	20273120	209	20273328	TRUE	down	65	4	FALSE	NA	25	1	FALSE	NA	14	1
hDMR057Fet1	5.91356e-06	Chr1	21223824	83	21223906	TRUE	down	49	2	FALSE	NA	3	1	FALSE	NA	1	0
hDMR058Fet1	7.58421e-75	Chr1	21341774	542	21342315	TRUE	down	81	4	TRUE	down	48	2	FALSE	NA	5	1
hDMR059Fet1	1.64787e-17	Chr1	21681350	137	21681486	TRUE	down	73	3	FALSE	NA	29	2	FALSE	NA	4	1
hDMR060Fet1	3.28418e-14	Chr1	22107282	156	22107437	TRUE	down	58	1	FALSE	NA	17	0	FALSE	NA	2	1
hDMR061Fet1	1.18413e-18	Chr1	22330652	216	22330867	TRUE	up	14	74	FALSE	NA	7	35	FALSE	NA	3	8
hDMR062Fet1	1.62706e-10	Chr1	23043315	62	23043376	FALSE	NA	38	81	TRUE	up	1	27	FALSE	NA	3	2
hDMR063Fet1	1.9531e-15	Chr1	23090130	159	23090288	FALSE	NA	27	80	TRUE	up	2	34	FALSE	NA	1	2
hDMR064Fet1	4.44662e-11	Chr1	23211850	99	23211948	TRUE	down	80	7	FALSE	NA	50	1	FALSE	NA	3	1
hDMR065Fet1	2.06436e-38	Chr1	23519468	169	23519636	TRUE	up	5	85	TRUE	up	2	39	FALSE	NA	2	20
hDMR066Fet1	5.10684e-38	Chr1	23586467	219	23586685	TRUE	down	90	4	TRUE	down	68	1	FALSE	NA	31	1
hDMR067Fet1	6.52333e-10	Chr1	23862325	127	23862451	FALSE	NA	3	77	TRUE	up	5	29	FALSE	NA	1	4
hDMR068Fet1	3.53721e-14	Chr1	23950535	150	23950684	TRUE	down	34	0	FALSE	NA	5	3	FALSE	NA	5	1
hDMR069Fet1	5.49006e-127	Chr1	24082252	631	24082882	TRUE	down	87	1	FALSE	NA	55	1	FALSE	NA	9	1
hDMR070Fet1	5.47449e-18	Chr1	24651302	201	24651502	TRUE	up	6	74	FALSE	NA	5	72	FALSE	NA	1	12
hDMR071Fet1	2.78811e-05	Chr1	25057297	164	25057460	TRUE	up	14	44	TRUE	up	6	25	FALSE	NA	2	3
hDMR072Fet1	1.93803e-06	Chr1	25275074	73	25275146	TRUE	down	29	1	FALSE	NA	5	1	FALSE	NA	3	1
hDMR073Fet1	5.05846e-13	Chr1	25676220	364	25676583	TRUE	up	3	54	FALSE	NA	16	48	FALSE	NA	2	5
hDMR074Fet1	5.86948e-54	Chr1	25723579	551	25724129	TRUE	down	78	1	TRUE	down	37	2	FALSE	NA	5	1
hDMR075Fet1	1.97258e-17	Chr1	26771288	212	26771499	TRUE	up	9	53	FALSE	NA	5	27	FALSE	NA	4	12
hDMR076Fet1	7.81507e-09	Chr1	27121576	74	27121649	TRUE	up	15	76	FALSE	NA	0	19	FALSE	NA	1	2
hDMR077Fet1	1.41805e-201	Chr1	28515015	1159	28516173	TRUE	down	81	1	FALSE	NA	39	0	FALSE	NA	7	1
hDMR078Fet1	8.33614e-05	Chr1	28884219	28	28884246	TRUE	down	82	6	FALSE	NA	0	3	FALSE	NA	1	1
hDMR079Fet1	1.2355e-08	Chr1	29536494	92	29536585	TRUE	down	49	1	FALSE	NA	0	0	FALSE	NA	0	1
hDMR080Fet1	1.1051e-05	Chr2	441642	47	441688	TRUE	down	54	2	FALSE	NA	1	1	FALSE	NA	2	1
hDMR081Fet1	2.53874e-11	Chr2	616189	249	616437	TRUE	down	70	2	FALSE	NA	24	1	FALSE	NA	2	1
hDMR082Fet1	7.5593e-10	Chr2	637916	116	638031	TRUE	up	4	28	FALSE	NA	4	14	FALSE	NA	2	6
hDMR083Fet1	1.79465e-18	Chr2	856901	169	857069	TRUE	up	3	60	FALSE	NA	1	25	FALSE	NA	2	21
hDMR084Fet1	5.33699e-07	Chr2	1246594	68	1246661	FALSE	NA	87	6	TRUE	down	62	10	FALSE	NA	2	4
hDMR085Fet1	1.48913e-07	Chr2	1246741	64	1246804	TRUE	down	84	2	FALSE	NA	19	9	FALSE	NA	3	5
hDMR086Fet1	5.20196e-57	Chr2	1359691	471	1360161	TRUE	up	4	83	FALSE	NA	4	38	FALSE	NA	1	3
hDMR087Fet1	2.39547e-24	Chr2	1500138	310	1500447	TRUE	down	63	1	TRUE	down	27	2	FALSE	NA	5	1
hDMR088Fet1	3.56935e-14	Chr2	1568898	141	1569038	TRUE	up	11	76	FALSE	NA	1	5	FALSE	NA	0	2
hDMR089Fet1	4.29385e-10	Chr2	1646031	89	1646119	TRUE	down	61	2	FALSE	NA	2	0	FALSE	NA	0	0
hDMR090Fet1	2.51791e-10	Chr2	1727478	81	1727558	TRUE	up	11	75	FALSE	NA	2	34	FALSE	NA	0	2
hDMR091Fet1	7.8506e-11	Chr2	1912557	179	1912735	TRUE	down	79	7	TRUE	down	41	3	FALSE	NA	7	2
hDMR092Fet1	0.000373795	Chr2	1942977	57	1943033	TRUE	down	33	2	FALSE	NA	9	1	FALSE	NA	4	1
hDMR093Fet1	9.07305e-11	Chr2	2329897	50	2329946	TRUE	up	4	82	FALSE	NA	0	4	FALSE	NA	1	5
hDMR094Fet1	4.20158e-09	Chr2	2343788	37	2343824	TRUE	down	90	3	FALSE	NA	NA	NA	FALSE	NA	0	1
hDMR095Fet1	2.45361e-39	Chr2	2518578	371	2518948	TRUE	down	86	1	FALSE	NA	18	1	FALSE	NA	3	1
hDMR096Fet1	1.10017e-16	Chr2	2908048	357	2908404	TRUE	down	82	1	FALSE	NA	38	2	FALSE	NA	3	1
hDMR097Fet1	1.1784e-06	Chr2	2940877	232	2941108	TRUE	down	80	14	FALSE	NA	10	2	FALSE	NA	2	1
hDMR098Fet1	1.18908e-12	Chr2	3248987	171	3249157	TRUE	down	36	8	TRUE	down	22	5	FALSE	NA	7	2
hDMR099Fet1	5.16953e-15	Chr2	3274906	337	3275242	TRUE	up	3	25	TRUE	up	4	21	FALSE	NA	1	5
hDMR100Fet1	4.97033e-23	Chr2	3534549	158	3534706	TRUE	down	68	0	FALSE	NA	6	0	FALSE	NA	1	0
hDMR101Fet1	5.67898e-15	Chr2	3547050	576	3547625	TRUE	down	35	0	FALSE	NA	27	8	FALSE	NA	3	2
hDMR102Fet1	2.38788e-99	Chr2	3641915	650	3642564	TRUE	down	88	4	FALSE	NA	35	2	FALSE	NA	6	3
hDMR103Fet1	1.17544e-11	Chr2	4262616	296	4262911	TRUE	down	76	25	FALSE	NA	21	2	FALSE	NA	1	0
hDMR104Fet1	6.65438e-07	Chr2	4945149	82	4945230	TRUE	down	88	9	FALSE	NA	NA	NA	FALSE	NA	1	1
hDMR105Fet1	0.000291813	Chr2	5003004	250	5003253	TRUE	up	17	58	FALSE	NA	9	27	FALSE	NA	1	2
hDMR106Fet1	2.16955e-16	Chr2	5182530	249	5182778	TRUE	up	5	74	TRUE	up	2	41	FALSE	NA	1	2
hDMR107Fet1	1.65194e-12	Chr2	5503628	271	5503898	TRUE	down	65	1	FALSE	NA	23	2	FALSE	NA	1	1
hDMR108Fet1	0.000272639	Chr2	5645264	47	5645310	TRUE	up	8	56	FALSE	NA	1	8	FALSE	NA	1	1
hDMR109Fet1	1.9108e-08	Chr2	5846116	146	5846261	TRUE	down	45	1	FALSE	NA	15	4	FALSE	NA	2	1
hDMR110Fet1	2.66627e-24	Chr2	5851472	318	5851789	TRUE	down	79	11	TRUE	down	41	1	FALSE	NA	5	2
hDMR111Fet1	1.43004e-11	Chr2	5872299	25	5872323	FALSE	NA	90	9	TRUE	down	87	10	FALSE	NA	9	0
hDMR112Fet1	5.56178e-06	Chr2	6016510	90	6016599	FALSE	NA	9	61	TRUE	up	6	22	FALSE	NA	1	3
hDMR113Fet1	1.85743e-15	Chr2	6162751	202	6162952	TRUE	down	74	2	FALSE	NA	24	2	FALSE	NA	2	0
hDMR114Fet1	2.15375e-22	Chr2	6348517	372	6348888	TRUE	down	62	1	FALSE	NA	29	1	FALSE	NA	4	1
hDMR115Fet1	3.87685e-17	Chr2	6397603	241	6397843	TRUE	down	41	1	TRUE	down	26	2	FALSE	NA	3	0
hDMR116Fet1	1.01759e-19	Chr2	6443202	177	6443378	TRUE	down	57	1	FALSE	NA	29	2	FALSE	NA	3	0
hDMR117Fet1	6.42469e-10	Chr2	6547041	96	6547136	TRUE	down	43	4	FALSE	NA	10	1	FALSE	NA	9	1
hDMR118Fet1	4.57398e-08	Chr2	6634585	118	6634702	TRUE	down	81	1	FALSE	NA	5	1	FALSE	NA	3	1
hDMR119Fet1	1.0222e-09	Chr2	6644324	78	6644401	TRUE	down	40	5	FALSE	NA	7	2	FALSE	NA	4	1
hDMR120Fet1	1.68967e-27	Chr2	6691104	294	6691397	TRUE	down	76	0	FALSE	NA	24	1	FALSE	NA	1	0
hDMR121Fet1	2.54549e-09	Chr2	7167612	153	7167764	TRUE	down	62	2	FALSE	NA	10	3	FALSE	NA	2	1
hDMR122Fet1	6.61192e-06	Chr2	7183596	252	7183847	TRUE	down	38	5	FALSE	NA	11	9	FALSE	NA	8	6
hDMR123Fet1	2.20133e-24	Chr2	7247206	260	7247465	TRUE	down	71	5	TRUE	down	58	7	FALSE	NA	12	2
hDMR124Fet1	6.31727e-07	Chr2	7394515	58	7394572	TRUE	up	1	79	FALSE	NA	1	3	FALSE	NA	2	2
hDMR125Fet1	1.04845e-21	Chr2	7490926	299	7491224	TRUE	down	59	10	FALSE	NA	23	3	FALSE	NA	6	2
hDMR126Fet1	1.58887e-06	Chr2	7690561	110	7690670	TRUE	down	40	1	FALSE	NA	16	4	FALSE	NA	3	1
hDMR127Fet1	1.44858e-08	Chr2	8413368	127	8413494	TRUE	up	9	29	FALSE	NA	7	12	FALSE	NA	2	10
hDMR128Fet1	4.35328e-25	Chr2	8567979	221	8568199	TRUE	down	66	0	FALSE	NA	22	1	FALSE	NA	6	0
hDMR129Fet1	0.000385647	Chr2	8856662	37	8856698	TRUE	up	7	53	FALSE	NA	1	0	FALSE	NA	0	0
hDMR130Fet1	1.26396e-07	Chr2	8962514	182	8962695	TRUE	up	6	68	FALSE	NA	0	14	FALSE	NA	1	2
hDMR131Fet1	9.78837e-32	Chr2	9056570	443	9057012	TRUE	down	65	0	FALSE	NA	19	1	FALSE	NA	3	0
hDMR132Fet1	1.24103e-05	Chr2	9187376	94	9187469	TRUE	up	12	65	FALSE	NA	8	21	FALSE	NA	1	2
hDMR133Fet1	2.0248e-29	Chr2	9947498	227	9947724	TRUE	down	37	1	FALSE	NA	26	0	FALSE	NA	8	1
hDMR134Fet1	6.74593e-09	Chr2	10435732	194	10435925	TRUE	up	7	55	FALSE	NA	3	15	FALSE	NA	1	4
hDMR135Fet1	2.65505e-16	Chr2	10554253	174	10554426	TRUE	down	72	1	FALSE	NA	15	1	FALSE	NA	1	1
hDMR136Fet1	2.44215e-18	Chr2	11010876	156	11011031	TRUE	down	27	2	FALSE	NA	17	1	FALSE	NA	10	1
hDMR137Fet1	1.50968e-51	Chr2	11346495	201	11346695	TRUE	down	73	0	TRUE	down	43	1	FALSE	NA	17	1
hDMR138Fet1	3.08163e-05	Chr2	11399542	107	11399648	TRUE	down	74	10	FALSE	NA	NA	NA	FALSE	NA	3	1
hDMR139Fet1	5.95007e-19	Chr2	11648937	371	11649307	TRUE	up	17	53	FALSE	NA	13	37	FALSE	NA	6	13
hDMR140Fet1	4.77693e-19	Chr2	11834686	160	11834845	FALSE	NA	77	7	TRUE	down	54	7	FALSE	NA	13	1
hDMR141Fet1	5.80368e-24	Chr2	11868078	199	11868276	TRUE	down	64	1	FALSE	NA	47	2	FALSE	NA	4	1
hDMR142Fet1	3.23208e-05	Chr2	12136802	116	12136917	TRUE	down	47	1	FALSE	NA	0	0	FALSE	NA	2	1
hDMR143Fet1	1.33414e-09	Chr2	12539355	74	12539428	TRUE	up	6	89	FALSE	NA	3	22	FALSE	NA	1	1
hDMR144Fet1	5.7083e-10	Chr2	12656744	120	12656863	TRUE	down	76	5	FALSE	NA	30	12	FALSE	NA	4	3
hDMR145Fet1	1.6499e-16	Chr2	13235265	149	13235413	TRUE	up	11	74	FALSE	NA	5	38	FALSE	NA	1	5
hDMR146Fet1	5.82819e-06	Chr2	13318727	32	13318758	TRUE	up	15	89	FALSE	NA	0	0	FALSE	NA	1	1
hDMR147Fet1	5.63547e-30	Chr2	13702398	178	13702575	TRUE	down	82	1	TRUE	down	79	1	FALSE	NA	24	1
hDMR148Fet1	1.02999e-05	Chr2	14291539	32	14291570	TRUE	down	32	0	FALSE	NA	2	2	FALSE	NA	1	0
hDMR149Fet1	3.55596e-09	Chr2	14847062	239	14847300	TRUE	down	35	1	FALSE	NA	16	1	FALSE	NA	2	1
hDMR150Fet1	2.52325e-06	Chr2	15140092	145	15140236	FALSE	NA	18	32	TRUE	up	11	35	FALSE	NA	5	13
hDMR151Fet1	1.27901e-08	Chr2	15294545	65	15294609	TRUE	up	16	78	FALSE	NA	4	12	FALSE	NA	1	5
hDMR152Fet1	4.52017e-10	Chr2	16560402	78	16560479	TRUE	down	54	5	FALSE	NA	28	2	FALSE	NA	7	1
hDMR153Fet1	2.0559e-13	Chr2	17634889	262	17635150	TRUE	down	67	2	FALSE	NA	9	0	FALSE	NA	4	1
hDMR154Fet1	1.31686e-06	Chr2	18355955	39	18355993	TRUE	down	51	1	FALSE	NA	1	0	FALSE	NA	1	0
hDMR155Fet1	1.40578e-73	Chr3	145	466	610	TRUE	down	67	1	TRUE	down	54	1	FALSE	NA	12	0
hDMR156Fet1	9.43205e-14	Chr3	457495	58	457552	TRUE	down	60	1	FALSE	NA	1	0	FALSE	NA	0	0
hDMR157Fet1	3.33128e-14	Chr3	1122057	221	1122277	TRUE	up	25	79	FALSE	NA	3	13	FALSE	NA	2	3
hDMR158Fet1	4.10983e-22	Chr3	1849067	259	1849325	TRUE	up	1	23	FALSE	NA	2	14	FALSE	NA	2	7
hDMR159Fet1	4.68794e-05	Chr3	2892540	37	2892576	TRUE	up	5	63	FALSE	NA	1	0	FALSE	NA	0	0
hDMR160Fet1	9.3807e-22	Chr3	3063317	259	3063575	TRUE	up	17	87	FALSE	NA	9	34	FALSE	NA	5	13
hDMR161Fet1	1.63595e-08	Chr3	3837016	181	3837196	FALSE	NA	70	48	TRUE	down	23	6	FALSE	NA	6	3
hDMR162Fet1	3.14926e-08	Chr3	4002011	74	4002084	FALSE	NA	95	94	TRUE	up	1	50	FALSE	NA	1	1
hDMR163Fet1	4.75371e-05	Chr3	4663998	47	4664044	TRUE	down	58	4	FALSE	NA	0	0	FALSE	NA	1	0
hDMR164Fet1	1.7277e-06	Chr3	4979744	28	4979771	TRUE	up	2	63	FALSE	NA	0	2	FALSE	NA	0	1
hDMR165Fet1	5.99342e-12	Chr3	5228349	294	5228642	TRUE	down	57	1	FALSE	NA	42	7	FALSE	NA	7	3
hDMR166Fet1	2.68661e-05	Chr3	5730303	57	5730359	TRUE	down	47	3	FALSE	NA	13	4	FALSE	NA	3	1
hDMR167Fet1	5.0734e-50	Chr3	6705622	530	6706151	TRUE	down	48	1	TRUE	down	30	3	FALSE	NA	8	1
hDMR168Fet1	4.05718e-10	Chr3	6718166	85	6718250	TRUE	up	3	53	FALSE	NA	NA	NA	FALSE	NA	1	6
hDMR169Fet1	8.9791e-05	Chr3	7232143	76	7232218	TRUE	up	19	66	FALSE	NA	5	26	FALSE	NA	1	3
hDMR170Fet1	2.80729e-57	Chr3	8138483	359	8138841	TRUE	down	84	15	FALSE	NA	58	2	FALSE	NA	22	1
hDMR171Fet1	4.68596e-08	Chr3	8263555	51	8263605	TRUE	up	20	86	FALSE	NA	7	22	FALSE	NA	0	2
hDMR172Fet1	1.59029e-05	Chr3	8411096	85	8411180	TRUE	up	24	79	FALSE	NA	0	3	FALSE	NA	0	0
hDMR173Fet1	4.55527e-22	Chr3	8496959	197	8497155	TRUE	up	10	60	FALSE	NA	5	29	FALSE	NA	3	13
hDMR174Fet1	5.12853e-06	Chr3	8742555	132	8742686	TRUE	down	35	0	FALSE	NA	12	3	FALSE	NA	2	1
hDMR175Fet1	1.84598e-07	Chr3	8886678	32	8886709	TRUE	up	2	66	FALSE	NA	NA	NA	FALSE	NA	1	1
hDMR176Fet1	2.15609e-05	Chr3	9107612	121	9107732	FALSE	NA	92	93	TRUE	up	2	28	FALSE	NA	0	2
hDMR177Fet1	7.8927e-24	Chr3	10741710	246	10741955	TRUE	up	17	66	FALSE	NA	9	34	FALSE	NA	3	18
hDMR178Fet1	1.83694e-07	Chr3	11026881	76	11026956	TRUE	up	9	59	FALSE	NA	0	4	FALSE	NA	1	4
hDMR179Fet1	8.11194e-27	Chr3	11088853	215	11089067	TRUE	down	77	5	FALSE	NA	23	1	FALSE	NA	3	1
hDMR180Fet1	0.000400115	Chr3	11268490	27	11268516	TRUE	down	58	3	FALSE	NA	0	0	FALSE	NA	1	0
hDMR181Fet1	1.79191e-19	Chr3	11288173	259	11288431	TRUE	down	49	1	TRUE	down	58	17	FALSE	NA	4	1
hDMR182Fet1	2.62852e-10	Chr3	11344570	126	11344695	TRUE	down	55	1	FALSE	NA	22	3	FALSE	NA	1	1
hDMR183Fet1	2.78581e-26	Chr3	11501210	226	11501435	TRUE	down	33	0	FALSE	NA	3	1	FALSE	NA	1	1
hDMR184Fet1	3.67322e-17	Chr3	11509516	307	11509822	TRUE	up	10	77	FALSE	NA	3	27	FALSE	NA	1	3
hDMR185Fet1	1.76928e-23	Chr3	11510141	221	11510361	TRUE	up	6	65	FALSE	NA	2	21	FALSE	NA	1	3
hDMR186Fet1	4.88147e-09	Chr3	11641634	192	11641825	TRUE	down	38	2	FALSE	NA	4	0	FALSE	NA	1	0
hDMR187Fet1	0.00042971	Chr3	11728990	30	11729019	TRUE	down	27	2	FALSE	NA	1	0	FALSE	NA	0	0
hDMR188Fet1	5.53613e-09	Chr3	11762313	199	11762511	FALSE	NA	88	62	TRUE	down	26	5	FALSE	NA	3	2
hDMR189Fet1	2.59006e-06	Chr3	12590743	154	12590896	TRUE	down	46	4	FALSE	NA	11	1	FALSE	NA	1	1
hDMR190Fet1	3.58727e-13	Chr3	13053303	135	13053437	TRUE	down	72	0	FALSE	NA	9	1	FALSE	NA	1	1
hDMR191Fet1	7.19615e-22	Chr3	14095725	140	14095864	TRUE	down	44	1	FALSE	NA	7	0	FALSE	NA	7	0
hDMR192Fet1	1.97235e-12	Chr3	14274108	267	14274374	TRUE	down	61	3	FALSE	NA	33	4	FALSE	NA	2	1
hDMR193Fet1	1.80118e-10	Chr3	15371506	321	15371826	TRUE	down	41	3	FALSE	NA	17	2	FALSE	NA	3	2
hDMR194Fet1	1.82999e-17	Chr3	15478564	500	15479063	TRUE	down	33	2	FALSE	NA	11	2	FALSE	NA	3	1
hDMR195Fet1	1.18389e-16	Chr3	15650099	231	15650329	TRUE	down	79	2	FALSE	NA	15	1	FALSE	NA	2	1
hDMR196Fet1	2.71294e-10	Chr3	15767732	255	15767986	TRUE	down	48	15	FALSE	NA	40	19	FALSE	NA	5	3
hDMR197Fet1	1.41168e-71	Chr3	15776708	900	15777607	TRUE	up	19	84	TRUE	up	3	49	FALSE	NA	1	5
hDMR198Fet1	3.60294e-06	Chr3	15785938	272	15786209	TRUE	down	40	7	FALSE	NA	11	5	FALSE	NA	3	2
hDMR199Fet1	1.41331e-17	Chr3	15925550	197	15925746	TRUE	down	56	1	FALSE	NA	2	1	FALSE	NA	2	1
hDMR200Fet1	5.39082e-16	Chr3	16035583	337	16035919	TRUE	up	4	51	FALSE	NA	1	9	FALSE	NA	1	3
hDMR201Fet1	7.58115e-08	Chr3	16126991	33	16127023	TRUE	up	4	70	FALSE	NA	1	2	FALSE	NA	3	1
hDMR202Fet1	4.05094e-12	Chr3	16132696	80	16132775	TRUE	up	18	90	FALSE	NA	0	6	FALSE	NA	0	1
hDMR203Fet1	1.62e-14	Chr3	16418890	387	16419276	TRUE	down	70	4	FALSE	NA	34	4	FALSE	NA	3	1
hDMR204Fet1	3.03531e-06	Chr3	16528946	112	16529057	TRUE	down	66	7	FALSE	NA	24	7	FALSE	NA	2	1
hDMR205Fet1	2.4217e-08	Chr3	16537977	44	16538020	TRUE	down	77	1	FALSE	NA	4	0	FALSE	NA	2	1
hDMR206Fet1	1.3313e-09	Chr3	16538055	46	16538100	TRUE	down	81	5	FALSE	NA	19	1	FALSE	NA	1	0
hDMR207Fet1	3.29282e-10	Chr3	16538134	158	16538291	TRUE	down	73	3	FALSE	NA	9	1	FALSE	NA	1	0
hDMR208Fet1	2.06227e-07	Chr3	16564333	65	16564397	TRUE	down	55	1	FALSE	NA	3	0	FALSE	NA	1	1
hDMR209Fet1	1.5048e-07	Chr3	16635726	100	16635825	TRUE	down	55	5	FALSE	NA	16	1	FALSE	NA	4	1
hDMR210Fet1	1.18996e-22	Chr3	16754978	267	16755244	TRUE	up	12	64	FALSE	NA	12	67	FALSE	NA	3	15
hDMR211Fet1	3.94127e-08	Chr3	16887747	89	16887835	FALSE	NA	62	80	TRUE	up	15	46	FALSE	NA	1	10
hDMR212Fet1	1.45736e-10	Chr3	16943039	177	16943215	TRUE	down	51	4	FALSE	NA	7	2	FALSE	NA	2	1
hDMR213Fet1	1.87725e-05	Chr3	17013659	34	17013692	TRUE	down	30	1	FALSE	NA	0	0	FALSE	NA	1	0
hDMR214Fet1	1.15734e-05	Chr3	17270045	63	17270107	TRUE	up	3	53	FALSE	NA	1	4	FALSE	NA	1	1
hDMR215Fet1	2.71288e-51	Chr3	17520355	259	17520613	TRUE	up	18	82	FALSE	NA	8	58	FALSE	NA	2	29
hDMR216Fet1	1.6562e-07	Chr3	17865990	123	17866112	TRUE	up	12	72	FALSE	NA	2	6	FALSE	NA	1	4
hDMR217Fet1	0.000188522	Chr3	18183370	29	18183398	TRUE	down	48	0	FALSE	NA	0	0	FALSE	NA	0	0
hDMR218Fet1	1.13585e-08	Chr3	18183515	55	18183569	TRUE	down	37	0	FALSE	NA	0	0	FALSE	NA	1	1
hDMR219Fet1	5.62683e-10	Chr3	20686414	175	20686588	TRUE	down	34	0	FALSE	NA	20	2	FALSE	NA	2	1
hDMR220Fet1	1.68329e-18	Chr3	20809424	282	20809705	TRUE	down	72	2	TRUE	down	24	1	FALSE	NA	2	1
hDMR221Fet1	5.58419e-05	Chr3	20989362	39	20989400	TRUE	down	46	1	FALSE	NA	NA	NA	FALSE	NA	3	1
hDMR222Fet1	5.23267e-21	Chr3	23118213	397	23118609	TRUE	down	59	9	FALSE	NA	37	5	FALSE	NA	6	1
hDMR223Fet1	2.40699e-15	Chr4	199532	147	199678	FALSE	NA	33	71	TRUE	up	6	44	FALSE	NA	0	3
hDMR224Fet1	4.2453e-24	Chr4	415174	282	415455	TRUE	down	84	13	FALSE	NA	35	5	FALSE	NA	3	2
hDMR225Fet1	1.13743e-34	Chr4	661385	552	661936	TRUE	up	19	70	FALSE	NA	8	31	FALSE	NA	3	8
hDMR226Fet1	1.2882e-24	Chr4	849407	211	849617	TRUE	up	1	25	FALSE	NA	0	12	FALSE	NA	1	8
hDMR227Fet1	2.75441e-10	Chr4	1016363	151	1016513	TRUE	down	50	2	FALSE	NA	22	0	FALSE	NA	2	1
hDMR228Fet1	4.04548e-12	Chr4	1995060	378	1995437	TRUE	down	79	19	FALSE	NA	28	6	FALSE	NA	3	2
hDMR229Fet1	2.52378e-16	Chr4	2020183	124	2020306	FALSE	NA	67	1	TRUE	down	57	6	FALSE	NA	27	2
hDMR230Fet1	1.28594e-23	Chr4	2316862	723	2317584	TRUE	up	26	81	FALSE	NA	23	51	FALSE	NA	2	6
hDMR231Fet1	7.19845e-23	Chr4	2566534	240	2566773	TRUE	up	24	82	FALSE	NA	10	32	FALSE	NA	4	9
hDMR232Fet1	6.68941e-07	Chr4	2730051	99	2730149	TRUE	down	71	1	FALSE	NA	25	13	FALSE	NA	3	2
hDMR233Fet1	6.35379e-21	Chr4	2804032	83	2804114	FALSE	NA	42	1	TRUE	down	30	0	FALSE	NA	13	0
hDMR234Fet1	3.46821e-09	Chr4	3370476	266	3370741	TRUE	up	11	80	FALSE	NA	4	33	FALSE	NA	1	2
hDMR235Fet1	2.47604e-11	Chr4	4823982	178	4824159	TRUE	down	75	2	FALSE	NA	15	1	FALSE	NA	3	1
hDMR236Fet1	0.000370653	Chr4	4957976	202	4958177	TRUE	down	43	7	FALSE	NA	13	6	FALSE	NA	3	2
hDMR237Fet1	1.48928e-12	Chr4	5301293	216	5301508	TRUE	down	52	2	FALSE	NA	NA	NA	FALSE	NA	4	2
hDMR238Fet1	1.43153e-08	Chr4	5519664	79	5519742	TRUE	down	27	2	FALSE	NA	9	4	FALSE	NA	1	1
hDMR239Fet1	5.06378e-46	Chr4	5634927	323	5635249	TRUE	down	54	1	FALSE	NA	21	1	FALSE	NA	6	1
hDMR240Fet1	1.70735e-11	Chr4	5735265	209	5735473	TRUE	down	63	4	FALSE	NA	20	3	FALSE	NA	5	1
hDMR241Fet1	3.15907e-16	Chr4	5790306	147	5790452	TRUE	down	59	1	FALSE	NA	34	0	FALSE	NA	2	0
hDMR242Fet1	1.0517e-05	Chr4	5816245	79	5816323	TRUE	down	78	3	FALSE	NA	3	0	FALSE	NA	1	1
hDMR243Fet1	6.28488e-05	Chr4	5987662	28	5987689	TRUE	down	37	6	FALSE	NA	27	3	FALSE	NA	7	4
hDMR244Fet1	3.52795e-06	Chr4	6014577	54	6014630	TRUE	down	33	2	FALSE	NA	17	1	FALSE	NA	1	0
hDMR245Fet1	0.000173945	Chr4	6062580	34	6062613	FALSE	NA	71	2	TRUE	down	21	3	FALSE	NA	0	0
hDMR246Fet1	5.27376e-44	Chr4	6144136	715	6144850	TRUE	up	20	81	FALSE	NA	3	26	FALSE	NA	1	2
hDMR247Fet1	4.92411e-12	Chr4	6281563	172	6281734	TRUE	down	63	17	FALSE	NA	13	2	FALSE	NA	3	1
hDMR248Fet1	6.61496e-08	Chr4	6617886	71	6617956	TRUE	up	12	73	FALSE	NA	7	56	FALSE	NA	1	5
hDMR249Fet1	4.18003e-15	Chr4	6877363	163	6877525	TRUE	up	13	64	FALSE	NA	8	32	FALSE	NA	3	19
hDMR250Fet1	2.16955e-16	Chr4	7356697	156	7356852	TRUE	down	59	2	FALSE	NA	41	6	FALSE	NA	2	1
hDMR251Fet1	1.62356e-34	Chr4	7444700	231	7444930	TRUE	down	27	0	TRUE	down	24	1	FALSE	NA	9	1
hDMR252Fet1	3.28302e-11	Chr4	7559651	77	7559727	TRUE	down	71	2	FALSE	NA	17	3	FALSE	NA	4	1
hDMR253Fet1	8.43055e-11	Chr4	8085166	84	8085249	TRUE	up	6	54	FALSE	NA	1	2	FALSE	NA	0	0
hDMR254Fet1	2.05892e-26	Chr4	8106706	218	8106923	TRUE	up	3	81	FALSE	NA	0	4	FALSE	NA	0	4
hDMR255Fet1	3.13363e-38	Chr4	9902315	390	9902704	TRUE	down	78	1	FALSE	NA	16	0	FALSE	NA	1	0
hDMR256Fet1	8.62633e-28	Chr4	9961736	252	9961987	TRUE	up	3	51	FALSE	NA	4	16	FALSE	NA	2	8
hDMR257Fet1	3.75013e-120	Chr4	10265961	871	10266831	TRUE	down	39	1	TRUE	down	33	1	FALSE	NA	14	1
hDMR258Fet1	4.17172e-05	Chr4	10323441	44	10323484	TRUE	down	57	1	FALSE	NA	0	0	FALSE	NA	0	1
hDMR259Fet1	2.2205e-29	Chr4	10860357	142	10860498	FALSE	NA	64	0	TRUE	down	56	2	FALSE	NA	35	1
hDMR260Fet1	3.33324e-06	Chr4	11111891	29	11111919	TRUE	down	78	8	FALSE	NA	21	0	FALSE	NA	6	2
hDMR261Fet1	1.84899e-18	Chr4	11624463	102	11624564	FALSE	NA	22	2	FALSE	NA	13	0	TRUE	down	20	1
hDMR262Fet1	1.20299e-16	Chr4	12981686	137	12981822	TRUE	down	59	0	FALSE	NA	13	2	FALSE	NA	2	1
hDMR263Fet1	5.81552e-20	Chr4	14031509	114	14031622	TRUE	down	65	1	FALSE	NA	29	0	FALSE	NA	2	0
hDMR264Fet1	1.45981e-09	Chr4	14132515	44	14132558	TRUE	up	4	71	FALSE	NA	1	2	FALSE	NA	2	0
hDMR265Fet1	3.74343e-22	Chr4	14432721	221	14432941	FALSE	NA	28	81	TRUE	up	13	41	FALSE	NA	3	12
hDMR266Fet1	7.78024e-19	Chr4	17228111	301	17228411	TRUE	down	70	1	FALSE	NA	44	1	FALSE	NA	3	1
hDMR267Fet1	2.78811e-05	Chr5	360747	27	360773	TRUE	down	46	0	FALSE	NA	0	1	FALSE	NA	0	0
hDMR268Fet1	2.6371e-08	Chr5	2105901	88	2105988	TRUE	down	67	5	FALSE	NA	17	3	FALSE	NA	3	1
hDMR269Fet1	4.32608e-08	Chr5	2346331	57	2346387	TRUE	down	47	2	FALSE	NA	3	0	FALSE	NA	2	1
hDMR270Fet1	3.49432e-29	Chr5	3181152	293	3181444	TRUE	up	3	53	FALSE	NA	1	29	FALSE	NA	1	13
hDMR271Fet1	1.39852e-08	Chr5	5635768	61	5635828	TRUE	down	64	1	FALSE	NA	NA	NA	FALSE	NA	7	2
hDMR272Fet1	2.39476e-20	Chr5	5808825	132	5808956	TRUE	up	9	64	FALSE	NA	5	14	FALSE	NA	1	7
hDMR273Fet1	5.63637e-29	Chr5	6252282	602	6252883	FALSE	NA	48	81	TRUE	up	15	48	FALSE	NA	3	6
hDMR274Fet1	1.42216e-14	Chr5	6789203	249	6789451	TRUE	up	13	83	FALSE	NA	9	52	FALSE	NA	5	19
hDMR275Fet1	9.07305e-11	Chr5	6873518	184	6873701	TRUE	up	1	38	FALSE	NA	1	4	FALSE	NA	1	2
hDMR276Fet1	1.48365e-05	Chr5	6927071	50	6927120	TRUE	down	80	0	FALSE	NA	2	3	FALSE	NA	1	0
hDMR277Fet1	2.62633e-20	Chr5	7214000	61	7214060	TRUE	down	80	2	TRUE	down	29	2	FALSE	NA	7	0
hDMR278Fet1	3.02116e-06	Chr5	7416116	93	7416208	TRUE	down	58	5	FALSE	NA	11	1	FALSE	NA	4	3
hDMR279Fet1	1.03352e-08	Chr5	7462451	81	7462531	TRUE	up	19	83	FALSE	NA	9	55	FALSE	NA	4	8
hDMR280Fet1	1.40922e-09	Chr5	8007730	36	8007765	TRUE	up	3	73	FALSE	NA	1	0	FALSE	NA	1	0
hDMR281Fet1	1.20941e-08	Chr5	8398492	151	8398642	FALSE	NA	54	2	TRUE	down	21	6	FALSE	NA	4	3
hDMR282Fet1	8.30193e-06	Chr5	8515357	45	8515401	TRUE	down	56	2	FALSE	NA	0	0	FALSE	NA	0	2
hDMR283Fet1	1.93542e-10	Chr5	8617254	204	8617457	TRUE	down	43	1	FALSE	NA	13	3	FALSE	NA	3	1
hDMR284Fet1	1.06453e-11	Chr5	8654175	179	8654353	TRUE	up	5	83	FALSE	NA	3	27	FALSE	NA	1	1
hDMR285Fet1	5.51374e-07	Chr5	8673422	50	8673471	TRUE	down	55	1	FALSE	NA	0	0	FALSE	NA	1	0
hDMR286Fet1	3.00905e-22	Chr5	8728469	326	8728794	TRUE	down	37	4	FALSE	NA	12	1	FALSE	NA	6	2
hDMR287Fet1	3.75705e-08	Chr5	8839809	110	8839918	TRUE	up	4	49	FALSE	NA	1	14	FALSE	NA	1	2
hDMR288Fet1	2.31202e-05	Chr5	9105204	19	9105222	TRUE	up	2	56	FALSE	NA	1	0	FALSE	NA	0	0
hDMR289Fet1	3.29555e-13	Chr5	9601427	314	9601740	TRUE	down	57	2	FALSE	NA	22	5	FALSE	NA	3	1
hDMR290Fet1	5.52464e-11	Chr5	9635607	155	9635761	TRUE	up	4	76	FALSE	NA	1	10	FALSE	NA	1	2
hDMR291Fet1	3.52563e-10	Chr5	9640148	203	9640350	TRUE	down	44	6	FALSE	NA	19	3	FALSE	NA	2	1
hDMR292Fet1	4.4513e-73	Chr5	9818823	384	9819206	TRUE	down	73	1	FALSE	NA	42	1	FALSE	NA	10	1
hDMR293Fet1	2.64884e-08	Chr5	10357910	169	10358078	TRUE	up	8	57	FALSE	NA	3	22	FALSE	NA	3	6
hDMR294Fet1	3.1992e-09	Chr5	11614907	86	11614992	TRUE	up	2	63	FALSE	NA	3	17	FALSE	NA	1	2
hDMR295Fet1	5.75489e-06	Chr5	12597367	22	12597388	TRUE	up	5	56	FALSE	NA	1	1	FALSE	NA	1	0
hDMR296Fet1	2.01701e-40	Chr5	13361695	513	13362207	TRUE	up	6	55	FALSE	NA	4	37	FALSE	NA	2	8
hDMR297Fet1	6.74593e-09	Chr5	13987458	73	13987530	TRUE	up	1	39	FALSE	NA	0	2	FALSE	NA	1	1
hDMR298Fet1	1.70597e-07	Chr5	14012453	191	14012643	TRUE	down	47	5	FALSE	NA	45	15	FALSE	NA	2	1
hDMR299Fet1	4.23493e-20	Chr5	14027107	353	14027459	TRUE	down	88	18	TRUE	down	38	2	FALSE	NA	2	0
hDMR300Fet1	1.60008e-11	Chr5	14042470	239	14042708	TRUE	down	60	2	FALSE	NA	15	2	FALSE	NA	2	1
hDMR301Fet1	3.73069e-107	Chr5	14089009	913	14089921	TRUE	down	55	2	FALSE	NA	21	1	FALSE	NA	4	1
hDMR302Fet1	1.38438e-06	Chr5	14715996	175	14716170	FALSE	NA	60	16	TRUE	down	20	1	FALSE	NA	1	1
hDMR303Fet1	8.18994e-11	Chr5	14878471	220	14878690	TRUE	down	31	1	FALSE	NA	35	0	FALSE	NA	8	1
hDMR304Fet1	3.01449e-17	Chr5	14936789	223	14937011	TRUE	down	41	1	FALSE	NA	11	1	FALSE	NA	4	1
hDMR305Fet1	3.53358e-10	Chr5	14968007	74	14968080	TRUE	up	4	63	FALSE	NA	2	23	FALSE	NA	1	6
hDMR306Fet1	8.1052e-22	Chr5	15226421	131	15226551	TRUE	down	76	4	TRUE	down	56	3	FALSE	NA	4	1
hDMR307Fet1	0.000162714	Chr5	15232836	56	15232891	TRUE	down	38	1	FALSE	NA	1	2	FALSE	NA	2	1
hDMR308Fet1	1.11683e-12	Chr5	15431379	173	15431551	TRUE	up	0	22	FALSE	NA	1	13	FALSE	NA	0	3
hDMR309Fet1	7.32598e-15	Chr5	15599541	234	15599774	TRUE	down	38	10	FALSE	NA	7	1	FALSE	NA	5	1
hDMR310Fet1	0.000388052	Chr5	15618246	115	15618360	FALSE	NA	29	67	TRUE	up	12	38	FALSE	NA	2	3
hDMR311Fet1	1.18348e-09	Chr5	15942181	77	15942257	TRUE	down	28	0	FALSE	NA	8	0	FALSE	NA	1	1
hDMR312Fet1	8.04724e-06	Chr5	16368690	74	16368763	TRUE	up	14	66	FALSE	NA	1	1	FALSE	NA	1	1
hDMR313Fet1	0.000106659	Chr5	16567163	34	16567196	TRUE	down	37	2	FALSE	NA	1	0	FALSE	NA	0	0
hDMR314Fet1	7.81778e-14	Chr5	16586086	151	16586236	TRUE	down	56	1	FALSE	NA	5	0	FALSE	NA	2	0
hDMR315Fet1	2.49856e-22	Chr5	16602741	352	16603092	TRUE	up	23	83	FALSE	NA	9	30	FALSE	NA	2	4
hDMR316Fet1	4.43039e-11	Chr5	16653378	113	16653490	TRUE	up	10	59	FALSE	NA	3	9	FALSE	NA	0	2
hDMR317Fet1	1.31686e-06	Chr5	16833184	31	16833214	TRUE	up	2	43	FALSE	NA	0	1	FALSE	NA	1	0
hDMR318Fet1	3.6972e-06	Chr5	16917173	37	16917209	TRUE	down	85	2	FALSE	NA	3	0	FALSE	NA	1	0
hDMR319Fet1	1.47774e-11	Chr5	17488601	243	17488843	TRUE	down	58	2	TRUE	down	21	3	FALSE	NA	2	1
hDMR320Fet1	1.84708e-13	Chr5	17524358	145	17524502	TRUE	up	6	62	FALSE	NA	2	9	FALSE	NA	1	8
hDMR321Fet1	3.34975e-23	Chr5	17728939	306	17729244	TRUE	up	18	73	FALSE	NA	8	30	FALSE	NA	1	12
hDMR322Fet1	8.04359e-07	Chr5	17970193	115	17970307	TRUE	up	7	74	FALSE	NA	3	13	FALSE	NA	1	3
hDMR323Fet1	2.3835e-25	Chr5	17976881	141	17977021	TRUE	down	73	6	TRUE	down	44	1	FALSE	NA	5	0
hDMR324Fet1	4.87001e-39	Chr5	18065168	397	18065564	TRUE	up	14	80	FALSE	NA	2	26	FALSE	NA	1	4
hDMR325Fet1	4.31904e-42	Chr5	18142164	262	18142425	TRUE	down	75	4	TRUE	down	51	2	FALSE	NA	15	2
hDMR326Fet1	6.09394e-07	Chr5	18929705	87	18929791	FALSE	NA	5	23	TRUE	up	5	33	FALSE	NA	2	7
hDMR327Fet1	4.93984e-14	Chr5	19024102	245	19024346	TRUE	down	87	8	FALSE	NA	49	8	FALSE	NA	4	1
hDMR328Fet1	0.000270152	Chr5	19060807	203	19061009	TRUE	up	15	55	FALSE	NA	9	17	FALSE	NA	2	2
hDMR329Fet1	0.000416753	Chr5	19151379	32	19151410	TRUE	down	21	2	FALSE	NA	0	1	FALSE	NA	1	1
hDMR330Fet1	8.18994e-11	Chr5	19198127	157	19198283	TRUE	down	27	3	FALSE	NA	19	4	FALSE	NA	10	1
hDMR331Fet1	4.90313e-29	Chr5	19364637	213	19364849	TRUE	down	68	1	FALSE	NA	57	3	FALSE	NA	17	1
hDMR332Fet1	6.22557e-31	Chr5	19531389	348	19531736	TRUE	down	49	0	FALSE	NA	11	1	FALSE	NA	2	0
hDMR333Fet1	0.000107375	Chr5	19688892	35	19688926	TRUE	up	1	22	FALSE	NA	1	1	FALSE	NA	0	1
hDMR334Fet1	1.65705e-09	Chr5	19830249	76	19830324	TRUE	down	31	3	FALSE	NA	15	2	FALSE	NA	3	2
hDMR335Fet1	1.575e-46	Chr5	20076214	522	20076735	TRUE	up	6	53	FALSE	NA	4	42	FALSE	NA	1	12
hDMR336Fet1	5.9916e-16	Chr5	20296744	150	20296893	TRUE	down	53	2	FALSE	NA	2	2	FALSE	NA	1	1
hDMR337Fet1	3.49784e-20	Chr5	20394102	232	20394333	TRUE	up	15	80	FALSE	NA	3	17	FALSE	NA	1	6
hDMR338Fet1	7.60572e-11	Chr5	20659889	146	20660034	TRUE	up	2	47	FALSE	NA	1	14	FALSE	NA	1	2
hDMR339Fet1	2.26371e-05	Chr5	20856791	33	20856823	TRUE	down	32	4	FALSE	NA	12	4	FALSE	NA	3	1
hDMR340Fet1	3.42674e-06	Chr5	21155908	62	21155969	TRUE	down	44	2	FALSE	NA	12	2	FALSE	NA	2	1
hDMR341Fet1	6.88631e-50	Chr5	21224317	733	21225049	FALSE	NA	11	69	TRUE	up	5	47	FALSE	NA	1	5
hDMR342Fet1	1.5971e-08	Chr5	21225274	129	21225402	TRUE	down	67	2	FALSE	NA	5	2	FALSE	NA	2	1
hDMR343Fet1	2.59715e-10	Chr5	21316484	177	21316660	TRUE	up	29	89	FALSE	NA	13	48	FALSE	NA	1	2
hDMR344Fet1	3.34654e-16	Chr5	21696240	120	21696359	TRUE	down	82	1	FALSE	NA	27	2	FALSE	NA	4	1
hDMR345Fet1	4.65605e-12	Chr5	22618300	126	22618425	TRUE	down	41	4	FALSE	NA	30	5	FALSE	NA	6	2
hDMR346Fet1	1.96349e-13	Chr5	23763425	276	23763700	TRUE	down	53	4	FALSE	NA	24	2	FALSE	NA	4	1
hDMR347Fet1	3.03953e-07	Chr5	24019417	152	24019568	TRUE	up	14	70	FALSE	NA	3	9	FALSE	NA	2	4
hDMR348Fet1	1.81415e-11	Chr5	24787044	121	24787164	TRUE	up	11	86	FALSE	NA	0	5	FALSE	NA	1	3
hDMR349Fet1	7.02496e-34	Chr5	24942738	462	24943199	TRUE	up	2	60	TRUE	up	21	75	FALSE	NA	2	8
hDMR350Fet1	5.69941e-05	Chr5	25229056	27	25229082	TRUE	down	43	1	FALSE	NA	2	0	FALSE	NA	0	0
hDMR351Fet1	0.000285248	Chr5	26209360	115	26209474	TRUE	up	13	43	FALSE	NA	NA	NA	FALSE	NA	2	3
hDMR352Fet1	3.79392e-10	Chr5	26774743	66	26774808	TRUE	up	28	84	FALSE	NA	1	2	FALSE	NA	0	2

## Sheet: Fet2
Pairwise comparison of hDMR					total	373	31	NA	total	373	302	NA	total	373	371	NA		ID	Identification number		hdCG	highly different in CG context	hdCHG	highly different in CHG context	hdCHH	highly different in CHH context
Col-0 vs et2_3					TRUE	342	122	up	TRUE	71	26	up	TRUE	2	0	up		PADJ	p-value adjusted for multiple testing using Benjamini-Hochberg method		hdCGreg	direction of change	hdCHGreg	direction of change	hdCHHreg	direction of change
					FALSE	31	220	down	FALSE	302	45	down	FALSE	371	2	down		CHR	Chromosome #		MRwtCG	Methylation rate Col-0 CG	MRwtCHG	Methylation rate Col-0 CHG	MRwtCHH	Methylation rate Col-0 CHH
ID	PADJ	CHR	START	LENGTH	END	hdCG	hdCGreg	MRwtCG	MRmutCG	hdCHG	hdCHGreg	MRwtCHG	MRmutCHG	hdCHH	hdCHHreg	MRwtCHH	MRmutCHH				MRmutCG	Methylation rate et2 CG	MRmutCHG	Methylation rate et2 CHG	MRmutCHH	Methylation rate et2 CHH
hdmr001Fet2	4.93346e-13	Chr1	1592226	116	1592341	TRUE	up	9	68	FALSE	NA	2	18	FALSE	NA	1	2
hdmr002Fet2	3.65412e-23	Chr1	1884105	237	1884341	FALSE	NA	51	2	TRUE	down	36	1	FALSE	NA	6	1
hdmr003Fet2	2.97877e-41	Chr1	3919895	329	3920223	TRUE	down	81	0	FALSE	NA	34	0	FALSE	NA	25	1
hdmr004Fet2	3.60173e-42	Chr1	3932876	234	3933109	TRUE	down	61	1	FALSE	NA	42	1	FALSE	NA	3	0
hdmr005Fet2	1.05151e-43	Chr1	4708193	487	4708679	FALSE	NA	19	3	TRUE	down	35	11	FALSE	NA	15	5
hdmr006Fet2	2.8068e-25	Chr1	5091820	93	5091912	TRUE	up	1	38	FALSE	NA	1	22	FALSE	NA	1	19
hdmr007Fet2	1.11433e-09	Chr1	5866654	70	5866723	TRUE	up	6	80	FALSE	NA	8	48	FALSE	NA	1	4
hdmr008Fet2	3.62328e-09	Chr1	5972448	321	5972768	TRUE	up	3	32	FALSE	NA	6	19	FALSE	NA	5	9
hdmr009Fet2	2.54792e-14	Chr1	6593924	316	6594239	TRUE	up	25	74	FALSE	NA	6	15	FALSE	NA	5	13
hdmr010Fet2	1.86228e-22	Chr1	6660372	168	6660539	FALSE	NA	90	0	TRUE	down	59	4	FALSE	NA	11	2
hdmr011Fet2	5.55503e-09	Chr1	6718680	89	6718768	TRUE	up	21	74	FALSE	NA	1	7	FALSE	NA	1	2
hdmr012Fet2	1.94954e-15	Chr1	8737998	95	8738092	TRUE	up	3	72	TRUE	up	3	36	FALSE	NA	0	4
hdmr013Fet2	8.93691e-05	Chr1	9078052	114	9078165	TRUE	up	3	65	FALSE	NA	1	3	FALSE	NA	1	5
hdmr014Fet2	2.4238e-06	Chr1	9353902	40	9353941	TRUE	down	61	6	FALSE	NA	26	6	FALSE	NA	2	0
hdmr015Fet2	1.56427e-38	Chr1	9565214	381	9565594	TRUE	up	4	82	TRUE	up	2	49	FALSE	NA	1	8
hdmr016Fet2	7.24257e-22	Chr1	9572925	382	9573306	TRUE	up	13	80	FALSE	NA	8	44	FALSE	NA	1	4
hdmr017Fet2	1.09605e-34	Chr1	9756798	310	9757107	TRUE	up	18	81	FALSE	NA	6	26	FALSE	NA	1	7
hdmr018Fet2	5.17515e-16	Chr1	10357048	239	10357286	TRUE	down	35	1	TRUE	down	30	3	FALSE	NA	5	1
hdmr019Fet2	1.03876e-06	Chr1	10652928	47	10652974	FALSE	NA	44	8	TRUE	down	23	3	FALSE	NA	2	1
hdmr020Fet2	1.55024e-19	Chr1	11202171	166	11202336	TRUE	up	3	71	FALSE	NA	4	25	FALSE	NA	0	5
hdmr021Fet2	1.20115e-08	Chr1	11279413	127	11279539	TRUE	up	17	77	FALSE	NA	1	16	FALSE	NA	1	2
hdmr022Fet2	1.06078e-16	Chr1	12278516	313	12278828	TRUE	down	42	2	FALSE	NA	22	3	FALSE	NA	2	1
hdmr023Fet2	0.000278309	Chr1	12842911	81	12842991	TRUE	down	42	0	FALSE	NA	NA	NA	FALSE	NA	1	1
hdmr024Fet2	0.00031067	Chr1	13167318	79	13167396	TRUE	up	10	40	FALSE	NA	5	17	FALSE	NA	1	2
hdmr025Fet2	2.7125e-11	Chr1	13477586	209	13477794	TRUE	down	72	4	FALSE	NA	16	0	FALSE	NA	2	1
hdmr026Fet2	1.26911e-05	Chr1	13502829	78	13502906	TRUE	up	10	62	FALSE	NA	3	18	FALSE	NA	0	2
hdmr027Fet2	0.00014285	Chr1	13529334	32	13529365	TRUE	up	3	51	FALSE	NA	0	1	FALSE	NA	1	0
hdmr028Fet2	4.84856e-26	Chr1	13559725	114	13559838	TRUE	down	66	1	FALSE	NA	35	1	FALSE	NA	3	0
hdmr029Fet2	1.9706e-09	Chr1	13675851	190	13676040	TRUE	up	9	74	FALSE	NA	6	28	FALSE	NA	1	4
hdmr030Fet2	0.000351191	Chr1	14006837	61	14006897	TRUE	up	16	68	FALSE	NA	0	6	FALSE	NA	1	2
hdmr031Fet2	6.41871e-06	Chr1	14008165	124	14008288	TRUE	up	7	61	FALSE	NA	3	10	FALSE	NA	0	2
hdmr032Fet2	8.66118e-05	Chr1	14011196	52	14011247	TRUE	down	44	4	FALSE	NA	0	0	FALSE	NA	3	1
hdmr033Fet2	7.47194e-05	Chr1	14061996	49	14062044	FALSE	NA	82	9	TRUE	down	29	4	FALSE	NA	5	1
hdmr034Fet2	2.55353e-06	Chr1	16157237	32	16157268	TRUE	up	15	79	FALSE	NA	1	1	FALSE	NA	3	2
hdmr035Fet2	1.19179e-30	Chr1	16474176	270	16474445	TRUE	down	70	8	TRUE	down	41	2	FALSE	NA	2	0
hdmr036Fet2	0.00022551	Chr1	16648289	31	16648319	TRUE	down	53	0	FALSE	NA	1	1	FALSE	NA	1	2
hdmr037Fet2	2.30984e-15	Chr1	16756403	227	16756629	TRUE	down	43	10	FALSE	NA	18	2	FALSE	NA	9	1
hdmr038Fet2	1.21746e-09	Chr1	16830725	147	16830871	TRUE	up	15	69	FALSE	NA	NA	NA	FALSE	NA	1	2
hdmr039Fet2	2.23699e-13	Chr1	16882112	556	16882667	TRUE	up	20	84	FALSE	NA	9	20	FALSE	NA	2	5
hdmr040Fet2	9.11736e-10	Chr1	16939445	100	16939544	TRUE	down	37	6	FALSE	NA	27	6	FALSE	NA	11	5
hdmr041Fet2	2.82378e-06	Chr1	16969246	128	16969373	TRUE	down	60	14	FALSE	NA	10	2	FALSE	NA	4	1
hdmr042Fet2	5.3937e-13	Chr1	17213409	201	17213609	TRUE	up	6	75	FALSE	NA	6	22	FALSE	NA	1	4
hdmr043Fet2	8.49929e-05	Chr1	17391130	78	17391207	TRUE	down	30	5	FALSE	NA	1	1	FALSE	NA	1	1
hdmr044Fet2	6.83045e-17	Chr1	17440592	203	17440794	TRUE	down	74	2	FALSE	NA	23	1	FALSE	NA	2	0
hdmr045Fet2	2.1768e-05	Chr1	17492264	34	17492297	TRUE	up	1	29	FALSE	NA	1	1	FALSE	NA	1	1
hdmr046Fet2	4.91735e-06	Chr1	17510996	87	17511082	TRUE	down	49	1	FALSE	NA	2	1	FALSE	NA	1	1
hdmr047Fet2	5.05751e-28	Chr1	17624347	350	17624696	TRUE	up	21	86	FALSE	NA	3	12	FALSE	NA	1	3
hdmr048Fet2	3.19158e-31	Chr1	17633895	234	17634128	TRUE	down	59	5	TRUE	down	50	7	FALSE	NA	15	2
hdmr049Fet2	3.27913e-19	Chr1	17691303	106	17691408	TRUE	up	15	86	TRUE	up	9	52	FALSE	NA	1	4
hdmr050Fet2	7.47097e-25	Chr1	17831079	145	17831223	TRUE	down	72	3	FALSE	NA	60	2	FALSE	NA	9	1
hdmr051Fet2	3.63081e-59	Chr1	18078540	329	18078868	TRUE	up	3	82	FALSE	NA	1	32	FALSE	NA	1	12
hdmr052Fet2	3.84979e-08	Chr1	18229760	41	18229800	TRUE	up	1	46	FALSE	NA	0	0	FALSE	NA	1	1
hdmr053Fet2	4.83001e-12	Chr1	18644858	74	18644931	TRUE	down	82	6	FALSE	NA	25	1	FALSE	NA	2	1
hdmr054Fet2	9.66379e-18	Chr1	18816932	279	18817210	TRUE	up	9	85	FALSE	NA	3	15	FALSE	NA	1	2
hdmr055Fet2	9.9994e-06	Chr1	19361503	100	19361602	TRUE	down	80	2	FALSE	NA	6	2	FALSE	NA	1	1
hdmr056Fet2	1.86608e-09	Chr1	19840759	84	19840842	TRUE	down	57	0	FALSE	NA	0	1	FALSE	NA	1	1
hdmr057Fet2	6.31447e-19	Chr1	20032623	204	20032826	FALSE	NA	25	0	TRUE	down	22	3	FALSE	NA	8	1
hdmr058Fet2	2.65824e-44	Chr1	20106655	230	20106884	TRUE	down	38	1	FALSE	NA	21	1	FALSE	NA	17	1
hdmr059Fet2	3.1441e-06	Chr1	20792068	124	20792191	TRUE	up	14	88	FALSE	NA	3	7	FALSE	NA	1	1
hdmr060Fet2	1.62826e-11	Chr1	21019108	88	21019195	FALSE	NA	0	59	TRUE	up	2	38	FALSE	NA	1	2
hdmr061Fet2	2.35498e-05	Chr1	21137775	38	21137812	TRUE	down	40	0	FALSE	NA	0	0	FALSE	NA	0	1
hdmr062Fet2	1.20339e-05	Chr1	21223824	83	21223906	TRUE	down	49	1	FALSE	NA	3	3	FALSE	NA	1	1
hdmr063Fet2	2.44426e-70	Chr1	21341749	567	21342315	TRUE	down	81	6	TRUE	down	48	2	FALSE	NA	5	1
hdmr064Fet2	6.42428e-05	Chr1	21420340	40	21420379	TRUE	up	14	79	FALSE	NA	1	1	FALSE	NA	1	2
hdmr065Fet2	2.37444e-09	Chr1	21473908	96	21474003	TRUE	up	12	68	FALSE	NA	1	5	FALSE	NA	0	1
hdmr066Fet2	3.53937e-21	Chr1	21617328	247	21617574	FALSE	NA	53	11	TRUE	down	21	4	FALSE	NA	9	1
hdmr067Fet2	1.17616e-20	Chr1	21681350	163	21681512	TRUE	down	73	3	FALSE	NA	29	2	FALSE	NA	5	1
hdmr068Fet2	4.68704e-08	Chr1	22107282	125	22107406	TRUE	down	54	1	FALSE	NA	19	0	FALSE	NA	2	0
hdmr069Fet2	4.2299e-38	Chr1	23519500	137	23519636	TRUE	up	5	79	TRUE	up	2	30	FALSE	NA	3	21
hdmr070Fet2	2.14945e-16	Chr1	23950426	259	23950684	TRUE	down	37	2	FALSE	NA	12	2	FALSE	NA	3	0
hdmr071Fet2	1.95049e-131	Chr1	24082252	631	24082882	TRUE	down	87	1	FALSE	NA	55	1	FALSE	NA	9	1
hdmr072Fet2	7.69052e-17	Chr1	24651302	201	24651502	TRUE	up	6	63	FALSE	NA	5	71	FALSE	NA	1	12
hdmr073Fet2	2.93227e-07	Chr1	24714600	84	24714683	TRUE	down	53	3	FALSE	NA	3	5	FALSE	NA	3	1
hdmr074Fet2	2.73197e-05	Chr1	24714870	80	24714949	TRUE	up	12	41	FALSE	NA	1	7	FALSE	NA	1	2
hdmr075Fet2	8.75603e-06	Chr1	25260836	177	25261012	TRUE	down	23	3	FALSE	NA	11	3	FALSE	NA	3	1
hdmr076Fet2	2.44676e-05	Chr1	25275090	57	25275146	TRUE	down	29	1	FALSE	NA	5	2	FALSE	NA	2	1
hdmr077Fet2	2.59203e-34	Chr1	25344124	319	25344442	TRUE	up	11	88	FALSE	NA	1	13	FALSE	NA	1	3
hdmr078Fet2	7.66182e-57	Chr1	25723567	563	25724129	TRUE	down	78	1	TRUE	down	37	1	FALSE	NA	5	1
hdmr079Fet2	2.76369e-36	Chr1	26756554	429	26756982	TRUE	down	82	8	FALSE	NA	40	3	FALSE	NA	4	1
hdmr080Fet2	1.40993e-25	Chr1	27121483	169	27121651	TRUE	up	17	77	FALSE	NA	1	19	FALSE	NA	1	1
hdmr081Fet2	7.2758e-212	Chr1	28515015	1159	28516173	TRUE	down	81	1	FALSE	NA	39	0	FALSE	NA	7	0
hdmr082Fet2	2.20849e-08	Chr1	29536494	92	29536585	TRUE	down	49	0	FALSE	NA	0	0	FALSE	NA	0	0
hdmr083Fet2	4.59276e-20	Chr2	114433	128	114560	TRUE	down	61	2	FALSE	NA	16	1	FALSE	NA	2	1
hdmr084Fet2	2.70399e-29	Chr2	184481	319	184799	TRUE	down	47	1	TRUE	down	26	1	FALSE	NA	4	1
hdmr085Fet2	1.66058e-13	Chr2	249056	204	249259	TRUE	down	47	2	FALSE	NA	21	3	FALSE	NA	4	2
hdmr086Fet2	3.69332e-08	Chr2	323992	90	324081	TRUE	up	8	55	FALSE	NA	1	5	FALSE	NA	2	7
hdmr087Fet2	8.27896e-06	Chr2	441642	33	441674	TRUE	down	54	2	FALSE	NA	0	2	FALSE	NA	2	1
hdmr088Fet2	3.0248e-05	Chr2	442117	49	442165	TRUE	up	21	79	FALSE	NA	2	3	FALSE	NA	2	2
hdmr089Fet2	2.47573e-06	Chr2	1027469	66	1027534	TRUE	up	7	65	FALSE	NA	1	9	FALSE	NA	1	1
hdmr090Fet2	1.07938e-06	Chr2	1049438	76	1049513	TRUE	down	46	7	FALSE	NA	17	1	FALSE	NA	3	2
hdmr091Fet2	9.50914e-07	Chr2	1174569	39	1174607	TRUE	down	59	5	FALSE	NA	15	1	FALSE	NA	1	0
hdmr092Fet2	2.49146e-24	Chr2	1178782	346	1179127	TRUE	down	38	1	FALSE	NA	14	1	FALSE	NA	3	1
hdmr093Fet2	6.48553e-07	Chr2	1246742	63	1246804	TRUE	down	84	5	FALSE	NA	17	6	FALSE	NA	3	3
hdmr094Fet2	2.21968e-60	Chr2	1359675	528	1360202	TRUE	up	4	83	FALSE	NA	4	37	FALSE	NA	1	3
hdmr095Fet2	1.08121e-15	Chr2	1500138	309	1500446	FALSE	NA	63	21	TRUE	down	27	2	FALSE	NA	5	1
hdmr096Fet2	3.23948e-11	Chr2	1693644	68	1693711	TRUE	up	7	79	FALSE	NA	2	2	FALSE	NA	3	1
hdmr097Fet2	4.4844e-33	Chr2	1912528	602	1913129	TRUE	down	83	7	FALSE	NA	59	10	FALSE	NA	9	2
hdmr098Fet2	6.66117e-06	Chr2	2318704	97	2318800	TRUE	up	12	63	FALSE	NA	6	26	FALSE	NA	1	2
hdmr099Fet2	8.80466e-48	Chr2	2518578	433	2519010	TRUE	down	86	1	FALSE	NA	24	1	FALSE	NA	3	1
hdmr100Fet2	4.8488e-05	Chr2	2519018	118	2519135	FALSE	NA	87	66	TRUE	down	25	5	FALSE	NA	2	1
hdmr101Fet2	2.95085e-09	Chr2	2940877	243	2941119	TRUE	down	80	4	FALSE	NA	14	3	FALSE	NA	2	1
hdmr102Fet2	9.63334e-09	Chr2	3249682	392	3250073	TRUE	up	3	35	FALSE	NA	14	40	FALSE	NA	1	7
hdmr103Fet2	4.89469e-05	Chr2	3255592	122	3255713	TRUE	down	28	5	FALSE	NA	18	3	FALSE	NA	7	5
hdmr104Fet2	2.27431e-15	Chr2	3274861	448	3275308	TRUE	up	4	27	FALSE	NA	4	17	FALSE	NA	1	6
hdmr105Fet2	0.000115462	Chr2	3289758	158	3289915	TRUE	up	10	32	TRUE	up	5	21	FALSE	NA	2	4
hdmr106Fet2	2.7828e-06	Chr2	3299906	331	3300236	TRUE	up	5	21	FALSE	NA	3	14	FALSE	NA	2	3
hdmr107Fet2	0.000313176	Chr2	3326315	200	3326514	TRUE	down	26	6	FALSE	NA	16	5	FALSE	NA	3	4
hdmr108Fet2	9.38844e-23	Chr2	3534549	158	3534706	TRUE	down	68	0	FALSE	NA	6	0	FALSE	NA	1	1
hdmr109Fet2	3.27913e-19	Chr2	3547061	613	3547673	TRUE	down	42	2	FALSE	NA	26	5	FALSE	NA	3	2
hdmr110Fet2	2.32238e-10	Chr2	4421232	98	4421329	TRUE	up	5	73	TRUE	up	1	25	FALSE	NA	1	1
hdmr111Fet2	2.63099e-37	Chr2	4871180	223	4871402	TRUE	down	62	3	TRUE	down	23	2	FALSE	NA	16	1
hdmr112Fet2	4.14533e-14	Chr2	5503628	271	5503898	TRUE	down	65	1	TRUE	down	23	1	FALSE	NA	1	1
hdmr113Fet2	1.20563e-05	Chr2	5666586	164	5666749	TRUE	down	68	16	FALSE	NA	14	3	FALSE	NA	3	1
hdmr114Fet2	1.49885e-05	Chr2	5841049	62	5841110	TRUE	up	2	30	FALSE	NA	2	9	FALSE	NA	1	1
hdmr115Fet2	1.89299e-27	Chr2	5851465	325	5851789	TRUE	down	79	2	TRUE	down	41	2	FALSE	NA	6	2
hdmr116Fet2	1.11272e-05	Chr2	5867914	93	5868006	TRUE	down	58	2	FALSE	NA	6	2	FALSE	NA	1	0
hdmr117Fet2	2.90654e-76	Chr2	6036315	462	6036776	TRUE	down	54	1	FALSE	NA	39	1	FALSE	NA	15	1
hdmr118Fet2	1.2012e-20	Chr2	6162705	248	6162952	TRUE	down	77	1	FALSE	NA	30	2	FALSE	NA	3	1
hdmr119Fet2	2.48292e-16	Chr2	6179316	222	6179537	TRUE	down	28	3	FALSE	NA	15	2	FALSE	NA	9	1
hdmr120Fet2	7.90284e-24	Chr2	6348517	428	6348944	TRUE	down	62	1	FALSE	NA	29	1	FALSE	NA	4	1
hdmr121Fet2	2.69429e-30	Chr2	6353313	336	6353648	TRUE	down	89	8	TRUE	down	64	3	FALSE	NA	5	1
hdmr122Fet2	6.3491e-12	Chr2	6547041	96	6547136	TRUE	down	43	1	FALSE	NA	10	1	FALSE	NA	9	1
hdmr123Fet2	2.37444e-09	Chr2	6644324	78	6644401	TRUE	down	40	4	FALSE	NA	7	1	FALSE	NA	4	1
hdmr124Fet2	2.8706e-06	Chr2	7081541	40	7081580	TRUE	up	4	64	FALSE	NA	3	23	FALSE	NA	1	3
hdmr125Fet2	7.89341e-11	Chr2	7111081	278	7111358	FALSE	NA	31	68	TRUE	up	11	44	FALSE	NA	1	3
hdmr126Fet2	2.77774e-17	Chr2	7184555	287	7184841	TRUE	up	2	37	FALSE	NA	2	14	FALSE	NA	1	4
hdmr127Fet2	5.65751e-05	Chr2	7257844	128	7257971	TRUE	up	8	41	FALSE	NA	2	12	FALSE	NA	1	1
hdmr128Fet2	3.82992e-12	Chr2	8413361	134	8413494	TRUE	up	9	43	FALSE	NA	7	12	FALSE	NA	2	10
hdmr129Fet2	2.44635e-14	Chr2	8567979	221	8568199	TRUE	down	66	11	FALSE	NA	22	3	FALSE	NA	6	1
hdmr130Fet2	0.00019077	Chr2	8622657	115	8622771	TRUE	down	25	1	FALSE	NA	NA	NA	FALSE	NA	2	1
hdmr131Fet2	9.0443e-29	Chr2	9056570	443	9057012	TRUE	down	65	0	FALSE	NA	19	0	FALSE	NA	3	1
hdmr132Fet2	3.69201e-11	Chr2	9352486	42	9352527	TRUE	up	10	82	FALSE	NA	0	2	FALSE	NA	1	1
hdmr133Fet2	3.23631e-17	Chr2	9820963	169	9821131	TRUE	down	86	1	FALSE	NA	15	1	FALSE	NA	6	1
hdmr134Fet2	1.50419e-05	Chr2	9965492	55	9965546	TRUE	up	23	84	FALSE	NA	7	13	FALSE	NA	1	1
hdmr135Fet2	3.65648e-05	Chr2	10040738	82	10040819	TRUE	up	7	47	FALSE	NA	2	2	FALSE	NA	0	1
hdmr136Fet2	1.00285e-27	Chr2	10198904	333	10199236	TRUE	down	44	0	FALSE	NA	17	0	FALSE	NA	2	0
hdmr137Fet2	2.60235e-08	Chr2	10233730	54	10233783	TRUE	up	9	67	FALSE	NA	0	7	FALSE	NA	1	3
hdmr138Fet2	7.85292e-22	Chr2	10390137	174	10390310	TRUE	down	67	1	FALSE	NA	15	1	FALSE	NA	11	1
hdmr139Fet2	2.25095e-11	Chr2	10651878	223	10652100	TRUE	down	69	0	FALSE	NA	15	1	FALSE	NA	2	1
hdmr140Fet2	3.01753e-23	Chr2	11010876	156	11011031	TRUE	down	27	0	FALSE	NA	17	1	FALSE	NA	10	0
hdmr141Fet2	1.15714e-50	Chr2	11346330	366	11346695	TRUE	down	74	15	TRUE	down	43	0	FALSE	NA	11	1
hdmr142Fet2	4.62308e-10	Chr2	11399419	265	11399683	TRUE	down	80	6	FALSE	NA	NA	NA	FALSE	NA	3	1
hdmr143Fet2	8.76797e-08	Chr2	11663619	105	11663723	TRUE	down	28	0	FALSE	NA	13	0	FALSE	NA	5	2
hdmr144Fet2	3.93686e-06	Chr2	11689770	91	11689860	FALSE	NA	56	81	TRUE	up	7	27	FALSE	NA	0	1
hdmr145Fet2	2.55353e-06	Chr2	12136802	116	12136917	TRUE	down	47	0	FALSE	NA	0	0	FALSE	NA	2	0
hdmr146Fet2	8.22164e-06	Chr2	12656744	76	12656819	TRUE	down	71	15	FALSE	NA	39	26	FALSE	NA	4	5
hdmr147Fet2	1.47853e-08	Chr2	12979392	113	12979504	TRUE	down	65	5	FALSE	NA	35	5	FALSE	NA	4	1
hdmr148Fet2	5.4145e-18	Chr2	13127235	240	13127474	TRUE	down	57	1	FALSE	NA	9	0	FALSE	NA	13	1
hdmr149Fet2	1.83604e-15	Chr2	13235247	146	13235392	TRUE	up	12	75	FALSE	NA	6	36	FALSE	NA	1	4
hdmr150Fet2	1.76701e-31	Chr2	13702398	178	13702575	TRUE	down	82	1	TRUE	down	79	1	FALSE	NA	24	1
hdmr151Fet2	5.68029e-05	Chr2	13780499	63	13780561	TRUE	up	4	91	FALSE	NA	0	2	FALSE	NA	1	0
hdmr152Fet2	8.11985e-19	Chr2	14010305	226	14010530	TRUE	down	52	3	FALSE	NA	18	1	FALSE	NA	4	1
hdmr153Fet2	3.56812e-05	Chr2	14057697	82	14057778	TRUE	down	72	3	FALSE	NA	3	1	FALSE	NA	2	1
hdmr154Fet2	5.83819e-06	Chr2	14291539	32	14291570	TRUE	down	32	1	FALSE	NA	2	0	FALSE	NA	1	0
hdmr155Fet2	1.24859e-21	Chr2	14637752	184	14637935	TRUE	down	75	8	FALSE	NA	18	1	FALSE	NA	14	1
hdmr156Fet2	1.35391e-09	Chr2	14847040	261	14847300	TRUE	down	35	1	FALSE	NA	16	2	FALSE	NA	2	1
hdmr157Fet2	4.81245e-05	Chr2	15098016	110	15098125	TRUE	down	46	9	FALSE	NA	20	8	FALSE	NA	1	1
hdmr158Fet2	9.80012e-09	Chr2	15682058	141	15682198	FALSE	NA	74	4	TRUE	down	41	12	FALSE	NA	4	1
hdmr159Fet2	3.18657e-13	Chr2	16143108	99	16143206	TRUE	up	4	63	FALSE	NA	NA	NA	FALSE	NA	1	4
hdmr160Fet2	8.12525e-06	Chr2	16154346	57	16154402	TRUE	down	27	0	FALSE	NA	1	1	FALSE	NA	1	0
hdmr161Fet2	1.59302e-11	Chr2	16560402	84	16560485	TRUE	down	54	2	FALSE	NA	28	3	FALSE	NA	8	2
hdmr162Fet2	8.64459e-29	Chr2	17615294	201	17615494	TRUE	up	0	66	TRUE	up	0	51	FALSE	NA	0	20
hdmr163Fet2	1.00502e-07	Chr2	17634889	95	17634983	TRUE	down	65	4	FALSE	NA	9	2	FALSE	NA	3	1
hdmr164Fet2	2.06471e-08	Chr2	18395603	31	18395633	TRUE	down	78	1	FALSE	NA	1	1	FALSE	NA	1	1
hdmr165Fet2	1.89355e-39	Chr2	19143626	323	19143948	TRUE	down	65	6	FALSE	NA	NA	NA	FALSE	NA	28	3
hdmr166Fet2	1.23542e-05	Chr3	932970	206	933175	TRUE	down	62	12	FALSE	NA	13	4	FALSE	NA	3	2
hdmr167Fet2	1.14927e-14	Chr3	1676135	186	1676320	TRUE	up	6	84	FALSE	NA	1	9	FALSE	NA	1	2
hdmr168Fet2	3.97124e-05	Chr3	1985950	52	1986001	TRUE	down	52	2	FALSE	NA	1	1	FALSE	NA	2	0
hdmr169Fet2	1.01291e-14	Chr3	3063422	176	3063597	TRUE	up	23	85	FALSE	NA	14	48	FALSE	NA	9	24
hdmr170Fet2	2.33077e-05	Chr3	4663998	47	4664044	TRUE	down	58	5	FALSE	NA	0	0	FALSE	NA	1	1
hdmr171Fet2	5.0591e-15	Chr3	5228349	294	5228642	TRUE	down	57	1	FALSE	NA	42	3	FALSE	NA	7	2
hdmr172Fet2	1.93326e-09	Chr3	5955337	44	5955380	TRUE	down	67	4	FALSE	NA	48	7	FALSE	NA	6	2
hdmr173Fet2	7.86729e-07	Chr3	6621679	207	6621885	TRUE	down	75	16	FALSE	NA	0	0	FALSE	NA	2	1
hdmr174Fet2	2.84073e-44	Chr3	6705408	744	6706151	FALSE	NA	70	32	TRUE	down	30	2	FALSE	NA	7	2
hdmr175Fet2	6.37478e-20	Chr3	6729595	122	6729716	TRUE	up	6	65	FALSE	NA	3	24	FALSE	NA	2	10
hdmr176Fet2	7.27653e-27	Chr3	6988721	157	6988877	TRUE	down	53	2	FALSE	NA	10	0	FALSE	NA	12	1
hdmr177Fet2	0.000380846	Chr3	7226018	89	7226106	TRUE	down	63	3	FALSE	NA	3	0	FALSE	NA	1	1
hdmr178Fet2	5.55503e-09	Chr3	7232143	112	7232254	TRUE	up	19	85	FALSE	NA	5	54	FALSE	NA	1	4
hdmr179Fet2	2.99739e-21	Chr3	7232563	109	7232671	TRUE	up	3	63	FALSE	NA	1	32	FALSE	NA	1	11
hdmr180Fet2	9.22223e-23	Chr3	7764624	268	7764891	TRUE	up	10	74	TRUE	up	7	45	FALSE	NA	1	7
hdmr181Fet2	1.87863e-07	Chr3	7864471	27	7864497	TRUE	up	0	60	FALSE	NA	1	1	FALSE	NA	1	1
hdmr182Fet2	1.53067e-14	Chr3	8220114	137	8220250	TRUE	down	80	9	TRUE	down	51	9	FALSE	NA	4	2
hdmr183Fet2	1.49975e-11	Chr3	8263536	150	8263685	TRUE	up	17	77	FALSE	NA	5	19	FALSE	NA	1	2
hdmr184Fet2	7.19545e-21	Chr3	8369353	251	8369603	TRUE	up	1	68	TRUE	up	2	26	FALSE	NA	1	4
hdmr185Fet2	5.61919e-06	Chr3	8411096	85	8411180	TRUE	up	24	82	FALSE	NA	0	0	FALSE	NA	0	1
hdmr186Fet2	1.0389e-28	Chr3	8497017	154	8497170	TRUE	up	9	64	TRUE	up	5	36	FALSE	NA	4	12
hdmr187Fet2	2.90592e-13	Chr3	8919374	143	8919516	TRUE	down	69	20	FALSE	NA	21	5	FALSE	NA	12	3
hdmr188Fet2	1.41283e-05	Chr3	9750106	53	9750158	TRUE	up	5	88	FALSE	NA	1	1	FALSE	NA	1	1
hdmr189Fet2	0.000288122	Chr3	9860768	36	9860803	TRUE	down	37	1	FALSE	NA	NA	NA	FALSE	NA	1	0
hdmr190Fet2	3.48741e-11	Chr3	10111891	113	10112003	TRUE	down	55	1	FALSE	NA	23	3	FALSE	NA	10	1
hdmr191Fet2	7.81392e-14	Chr3	10359681	153	10359833	FALSE	NA	44	16	TRUE	down	34	2	FALSE	NA	5	1
hdmr192Fet2	3.79554e-07	Chr3	10493573	97	10493669	TRUE	down	75	22	FALSE	NA	44	9	FALSE	NA	5	1
hdmr193Fet2	4.65251e-26	Chr3	11023752	265	11024016	TRUE	down	61	2	FALSE	NA	24	2	FALSE	NA	4	2
hdmr194Fet2	6.38332e-11	Chr3	11025143	402	11025544	TRUE	up	19	84	FALSE	NA	6	14	FALSE	NA	3	6
hdmr195Fet2	1.48543e-06	Chr3	11026881	76	11026956	TRUE	up	9	53	FALSE	NA	0	2	FALSE	NA	1	3
hdmr196Fet2	1.66646e-08	Chr3	11204720	184	11204903	TRUE	down	44	5	FALSE	NA	13	3	FALSE	NA	11	6
hdmr197Fet2	0.000194427	Chr3	11344634	62	11344695	TRUE	down	47	3	FALSE	NA	5	2	FALSE	NA	1	1
hdmr198Fet2	8.00895e-31	Chr3	11501210	226	11501435	TRUE	down	33	0	FALSE	NA	3	0	FALSE	NA	1	0
hdmr199Fet2	1.67947e-11	Chr3	11509516	251	11509766	TRUE	up	10	71	FALSE	NA	3	23	FALSE	NA	1	2
hdmr200Fet2	5.2211e-31	Chr3	11510141	265	11510405	TRUE	up	6	61	FALSE	NA	2	22	FALSE	NA	1	5
hdmr201Fet2	5.32382e-06	Chr3	11605451	21	11605471	TRUE	down	45	0	FALSE	NA	2	0	FALSE	NA	0	0
hdmr202Fet2	3.82992e-12	Chr3	11625149	222	11625370	TRUE	up	12	65	FALSE	NA	3	17	FALSE	NA	2	3
hdmr203Fet2	9.20509e-09	Chr3	11641634	192	11641825	TRUE	down	38	2	FALSE	NA	4	0	FALSE	NA	1	1
hdmr204Fet2	4.67604e-51	Chr3	12260046	655	12260700	TRUE	down	87	5	FALSE	NA	44	3	FALSE	NA	5	1
hdmr205Fet2	6.81655e-06	Chr3	12260701	37	12260737	TRUE	down	94	31	FALSE	NA	27	3	FALSE	NA	5	2
hdmr206Fet2	2.77375e-10	Chr3	12799279	159	12799437	TRUE	down	42	4	FALSE	NA	9	0	FALSE	NA	0	0
hdmr207Fet2	1.53788e-19	Chr3	14095725	140	14095864	TRUE	down	44	1	FALSE	NA	7	1	FALSE	NA	7	1
hdmr208Fet2	2.57426e-05	Chr3	14319385	47	14319431	FALSE	NA	4	44	TRUE	up	5	34	FALSE	NA	1	1
hdmr209Fet2	1.21778e-22	Chr3	15347117	130	15347246	TRUE	down	84	1	TRUE	down	27	2	FALSE	NA	1	1
hdmr210Fet2	1.40812e-11	Chr3	15371497	323	15371819	TRUE	down	41	3	FALSE	NA	17	2	FALSE	NA	2	1
hdmr211Fet2	8.3315e-76	Chr3	15776805	779	15777583	TRUE	up	16	87	TRUE	up	3	47	FALSE	NA	1	5
hdmr212Fet2	7.15917e-17	Chr3	15872153	191	15872343	TRUE	down	76	1	FALSE	NA	18	1	FALSE	NA	2	1
hdmr213Fet2	1.40382e-14	Chr3	16418863	414	16419276	TRUE	down	69	13	FALSE	NA	31	5	FALSE	NA	3	1
hdmr214Fet2	2.7609e-07	Chr3	16635726	104	16635829	TRUE	down	55	1	FALSE	NA	16	1	FALSE	NA	4	1
hdmr215Fet2	2.56715e-09	Chr3	16683023	58	16683080	TRUE	down	62	4	FALSE	NA	19	1	FALSE	NA	4	1
hdmr216Fet2	7.09901e-07	Chr3	16691019	130	16691148	FALSE	NA	27	76	TRUE	up	13	45	FALSE	NA	2	3
hdmr217Fet2	0.000161385	Chr3	16951182	18	16951199	TRUE	down	29	1	FALSE	NA	NA	NA	FALSE	NA	5	3
hdmr218Fet2	7.41363e-07	Chr3	17013659	34	17013692	TRUE	down	30	0	FALSE	NA	0	0	FALSE	NA	1	0
hdmr219Fet2	2.27929e-05	Chr3	17122163	43	17122205	TRUE	down	72	4	FALSE	NA	11	1	FALSE	NA	1	1
hdmr220Fet2	3.51837e-06	Chr3	17249784	85	17249868	TRUE	up	2	39	FALSE	NA	3	15	FALSE	NA	1	3
hdmr221Fet2	5.85513e-50	Chr3	17520334	280	17520613	TRUE	up	18	81	FALSE	NA	8	61	FALSE	NA	2	27
hdmr222Fet2	2.55353e-06	Chr3	17985570	278	17985847	TRUE	down	45	5	FALSE	NA	13	4	FALSE	NA	5	3
hdmr223Fet2	0.000277225	Chr3	18183370	29	18183398	TRUE	down	48	0	FALSE	NA	0	0	FALSE	NA	0	0
hdmr224Fet2	3.75359e-08	Chr3	18183515	55	18183569	TRUE	down	37	0	FALSE	NA	0	0	FALSE	NA	1	1
hdmr225Fet2	1.88711e-05	Chr3	18459304	127	18459430	TRUE	up	3	43	FALSE	NA	1	9	FALSE	NA	1	3
hdmr226Fet2	2.94976e-17	Chr3	18672172	83	18672254	TRUE	up	6	53	FALSE	NA	3	29	FALSE	NA	1	14
hdmr227Fet2	0.000341022	Chr3	20853969	69	20854037	TRUE	down	38	3	FALSE	NA	6	0	FALSE	NA	1	1
hdmr228Fet2	7.84281e-05	Chr3	20989362	31	20989392	TRUE	down	46	1	FALSE	NA	NA	NA	FALSE	NA	3	2
hdmr229Fet2	0.000186936	Chr3	21011875	16	21011890	TRUE	down	65	0	FALSE	NA	0	0	FALSE	NA	4	0
hdmr230Fet2	2.23607e-54	Chr3	21266404	634	21267037	TRUE	down	59	3	FALSE	NA	30	2	FALSE	NA	6	1
hdmr231Fet2	5.55698e-120	Chr3	21509441	514	21509954	TRUE	down	71	1	TRUE	down	66	1	FALSE	NA	28	0
hdmr232Fet2	3.14229e-12	Chr3	22370688	73	22370760	TRUE	down	44	8	TRUE	down	29	7	FALSE	NA	8	2
hdmr233Fet2	8.30903e-22	Chr3	23130818	120	23130937	TRUE	down	33	0	FALSE	NA	16	0	FALSE	NA	5	1
hdmr234Fet2	8.46036e-12	Chr3	23203556	183	23203738	TRUE	down	33	3	FALSE	NA	23	4	FALSE	NA	9	1
hdmr235Fet2	1.01887e-11	Chr4	18048	70	18117	TRUE	up	3	44	FALSE	NA	1	1	FALSE	NA	1	0
hdmr236Fet2	1.87717e-25	Chr4	273692	252	273943	TRUE	up	3	68	TRUE	up	4	42	FALSE	NA	4	11
hdmr237Fet2	1.01621e-28	Chr4	415182	274	415455	TRUE	down	84	3	FALSE	NA	36	2	FALSE	NA	3	1
hdmr238Fet2	0.000265452	Chr4	552574	25	552598	TRUE	down	38	2	FALSE	NA	0	0	FALSE	NA	0	1
hdmr239Fet2	5.15804e-21	Chr4	566819	114	566932	TRUE	down	72	1	FALSE	NA	25	1	FALSE	NA	16	1
hdmr240Fet2	4.04421e-55	Chr4	661215	743	661957	TRUE	up	16	70	FALSE	NA	7	36	FALSE	NA	2	9
hdmr241Fet2	9.20509e-09	Chr4	1315917	103	1316019	TRUE	down	64	3	FALSE	NA	12	2	FALSE	NA	2	1
hdmr242Fet2	1.29434e-21	Chr4	1995060	407	1995466	TRUE	down	79	5	FALSE	NA	28	3	FALSE	NA	3	1
hdmr243Fet2	4.09302e-28	Chr4	1996174	448	1996621	TRUE	down	79	1	FALSE	NA	44	4	FALSE	NA	4	1
hdmr244Fet2	3.21523e-22	Chr4	2316862	723	2317584	TRUE	up	26	81	FALSE	NA	23	52	FALSE	NA	2	6
hdmr245Fet2	4.58498e-06	Chr4	2614656	65	2614720	TRUE	up	7	63	FALSE	NA	7	34	FALSE	NA	1	3
hdmr246Fet2	6.5863e-07	Chr4	2730051	78	2730128	TRUE	down	71	1	FALSE	NA	25	15	FALSE	NA	2	1
hdmr247Fet2	9.98794e-11	Chr4	2775205	388	2775592	FALSE	NA	74	27	TRUE	down	39	11	FALSE	NA	3	1
hdmr248Fet2	4.15535e-21	Chr4	2804032	83	2804114	FALSE	NA	42	1	TRUE	down	30	1	FALSE	NA	13	0
hdmr249Fet2	4.78271e-06	Chr4	3125039	249	3125287	TRUE	down	77	22	FALSE	NA	NA	NA	FALSE	NA	3	1
hdmr250Fet2	1.77834e-12	Chr4	4103245	438	4103682	TRUE	down	58	5	FALSE	NA	14	3	FALSE	NA	2	1
hdmr251Fet2	6.64403e-11	Chr4	4665138	282	4665419	TRUE	down	90	26	FALSE	NA	26	8	FALSE	NA	2	1
hdmr252Fet2	5.17412e-29	Chr4	4696433	471	4696903	TRUE	down	91	24	FALSE	NA	38	7	FALSE	NA	2	1
hdmr253Fet2	1.54428e-20	Chr4	4796365	456	4796820	TRUE	down	75	5	FALSE	NA	31	3	FALSE	NA	4	1
hdmr254Fet2	0.000155263	Chr4	4957896	233	4958128	TRUE	down	43	4	FALSE	NA	19	6	FALSE	NA	2	2
hdmr255Fet2	1.21071e-18	Chr4	5298452	206	5298657	TRUE	down	69	2	FALSE	NA	33	1	FALSE	NA	12	1
hdmr256Fet2	2.23696e-11	Chr4	5301301	178	5301478	TRUE	down	52	4	FALSE	NA	NA	NA	FALSE	NA	4	1
hdmr257Fet2	5.18831e-08	Chr4	5440242	140	5440381	TRUE	down	35	3	FALSE	NA	5	6	FALSE	NA	6	3
hdmr258Fet2	1.34196e-15	Chr4	5604217	158	5604374	TRUE	down	87	16	FALSE	NA	14	1	FALSE	NA	2	0
hdmr259Fet2	7.13113e-46	Chr4	5634927	323	5635249	TRUE	down	54	1	FALSE	NA	21	1	FALSE	NA	6	1
hdmr260Fet2	6.62361e-07	Chr4	5644461	101	5644561	TRUE	down	76	7	FALSE	NA	13	0	FALSE	NA	2	1
hdmr261Fet2	1.06622e-10	Chr4	5774095	335	5774429	TRUE	down	40	3	FALSE	NA	10	4	FALSE	NA	4	2
hdmr262Fet2	7.13095e-17	Chr4	5790306	147	5790452	TRUE	down	59	1	FALSE	NA	34	0	FALSE	NA	2	0
hdmr263Fet2	2.615e-05	Chr4	6014577	32	6014608	TRUE	down	33	1	FALSE	NA	7	2	FALSE	NA	1	1
hdmr264Fet2	1.33616e-19	Chr4	6123893	276	6124168	TRUE	down	59	3	FALSE	NA	39	3	FALSE	NA	4	1
hdmr265Fet2	3.63081e-59	Chr4	6144136	787	6144922	TRUE	up	19	86	FALSE	NA	2	39	FALSE	NA	1	3
hdmr266Fet2	1.82754e-18	Chr4	6281735	228	6281962	TRUE	up	8	88	FALSE	NA	3	11	FALSE	NA	1	6
hdmr267Fet2	4.89433e-06	Chr4	6312576	334	6312909	FALSE	NA	49	38	TRUE	down	62	15	FALSE	NA	16	13
hdmr268Fet2	0.000174229	Chr4	6368261	56	6368316	TRUE	down	74	1	FALSE	NA	NA	NA	FALSE	NA	1	1
hdmr269Fet2	1.75179e-09	Chr4	6617886	88	6617973	TRUE	up	12	87	FALSE	NA	7	58	FALSE	NA	1	3
hdmr270Fet2	2.25129e-22	Chr4	6619568	90	6619657	TRUE	down	61	0	FALSE	NA	0	1	FALSE	NA	0	0
hdmr271Fet2	4.49166e-18	Chr4	6835024	196	6835219	FALSE	NA	41	66	TRUE	up	3	25	FALSE	NA	3	12
hdmr272Fet2	4.19309e-11	Chr4	6877363	136	6877498	TRUE	up	17	75	FALSE	NA	8	30	FALSE	NA	4	15
hdmr273Fet2	1.73489e-06	Chr4	6886478	32	6886509	TRUE	down	54	4	FALSE	NA	46	5	FALSE	NA	3	2
hdmr274Fet2	1.70908e-28	Chr4	6985073	115	6985187	TRUE	down	66	1	FALSE	NA	30	1	FALSE	NA	16	0
hdmr275Fet2	3.47361e-16	Chr4	7356697	116	7356812	TRUE	down	59	3	FALSE	NA	39	4	FALSE	NA	2	0
hdmr276Fet2	2.12943e-32	Chr4	7444713	218	7444930	TRUE	down	27	1	TRUE	down	24	1	FALSE	NA	9	1
hdmr277Fet2	6.36783e-10	Chr4	7559649	79	7559727	TRUE	down	71	1	FALSE	NA	17	3	FALSE	NA	4	2
hdmr278Fet2	1.19282e-07	Chr4	7721168	177	7721344	TRUE	up	11	51	TRUE	up	3	40	FALSE	NA	5	13
hdmr279Fet2	6.41251e-35	Chr4	8088297	622	8088918	TRUE	up	11	76	FALSE	NA	6	52	FALSE	NA	1	3
hdmr280Fet2	8.52401e-12	Chr4	8347504	198	8347701	TRUE	down	60	3	FALSE	NA	17	2	FALSE	NA	3	2
hdmr281Fet2	3.66443e-08	Chr4	9162714	222	9162935	TRUE	up	3	73	FALSE	NA	3	8	FALSE	NA	2	3
hdmr282Fet2	4.70668e-07	Chr4	9357649	40	9357688	TRUE	up	0	38	FALSE	NA	0	3	FALSE	NA	0	0
hdmr283Fet2	3.35657e-34	Chr4	9902315	390	9902704	TRUE	down	78	4	FALSE	NA	16	0	FALSE	NA	1	0
hdmr284Fet2	2.1779e-43	Chr4	10156737	428	10157164	FALSE	NA	51	21	TRUE	down	24	2	FALSE	NA	8	1
hdmr285Fet2	2.46635e-33	Chr4	10180712	235	10180946	TRUE	up	6	73	FALSE	NA	2	24	FALSE	NA	2	20
hdmr286Fet2	4.25797e-31	Chr4	10860357	142	10860498	FALSE	NA	64	0	TRUE	down	56	0	FALSE	NA	35	0
hdmr287Fet2	3.45672e-06	Chr4	11111891	29	11111919	TRUE	down	78	5	FALSE	NA	21	0	FALSE	NA	6	3
hdmr288Fet2	2.1199e-26	Chr4	11235846	270	11236115	TRUE	down	66	9	FALSE	NA	NA	NA	FALSE	NA	15	0
hdmr289Fet2	6.45849e-35	Chr4	11255668	208	11255875	TRUE	down	79	0	FALSE	NA	60	1	FALSE	NA	24	0
hdmr290Fet2	1.04095e-08	Chr4	11624463	74	11624536	FALSE	NA	22	4	FALSE	NA	28	8	TRUE	down	21	5
hdmr291Fet2	1.7387e-10	Chr4	12367515	45	12367559	TRUE	down	44	0	FALSE	NA	1	0	FALSE	NA	0	1
hdmr292Fet2	2.56959e-14	Chr4	12981686	130	12981815	TRUE	down	57	2	FALSE	NA	13	0	FALSE	NA	2	0
hdmr293Fet2	6.31447e-19	Chr4	13536514	152	13536665	TRUE	down	31	3	TRUE	down	23	2	FALSE	NA	8	1
hdmr294Fet2	1.18865e-18	Chr4	13572793	273	13573065	FALSE	NA	29	81	TRUE	up	11	54	FALSE	NA	1	2
hdmr295Fet2	5.15804e-21	Chr4	14031509	114	14031622	TRUE	down	65	0	FALSE	NA	29	1	FALSE	NA	2	0
hdmr296Fet2	1.38238e-21	Chr4	15548397	314	15548710	FALSE	NA	14	33	TRUE	up	6	20	FALSE	NA	3	10
hdmr297Fet2	3.61467e-05	Chr4	16492205	45	16492249	TRUE	up	5	73	FALSE	NA	0	0	FALSE	NA	0	1
hdmr298Fet2	1.13999e-05	Chr5	1720195	82	1720276	TRUE	down	69	0	FALSE	NA	0	0	FALSE	NA	1	1
hdmr299Fet2	1.30947e-26	Chr5	2062992	188	2063179	TRUE	up	5	89	FALSE	NA	3	37	FALSE	NA	2	26
hdmr300Fet2	9.16958e-07	Chr5	2346331	56	2346386	TRUE	down	45	2	FALSE	NA	3	1	FALSE	NA	2	1
hdmr301Fet2	2.42862e-09	Chr5	2347417	276	2347692	TRUE	down	46	3	FALSE	NA	21	1	FALSE	NA	2	1
hdmr302Fet2	2.97806e-13	Chr5	2391849	98	2391946	TRUE	up	16	86	FALSE	NA	3	14	FALSE	NA	0	4
hdmr303Fet2	8.92049e-07	Chr5	3544208	47	3544254	TRUE	up	20	82	FALSE	NA	1	2	FALSE	NA	1	1
hdmr304Fet2	2.30892e-12	Chr5	5635715	114	5635828	TRUE	down	64	1	FALSE	NA	57	9	FALSE	NA	6	2
hdmr305Fet2	1.17553e-15	Chr5	6789329	123	6789451	TRUE	up	19	91	TRUE	up	17	77	FALSE	NA	8	32
hdmr306Fet2	5.29418e-19	Chr5	7214000	61	7214060	TRUE	down	80	2	TRUE	down	29	1	FALSE	NA	7	2
hdmr307Fet2	1.28535e-15	Chr5	7462419	168	7462586	TRUE	up	17	90	FALSE	NA	7	49	FALSE	NA	2	5
hdmr308Fet2	8.93886e-06	Chr5	8183633	32	8183664	TRUE	down	59	0	FALSE	NA	0	0	FALSE	NA	0	0
hdmr309Fet2	7.76362e-11	Chr5	8234966	80	8235045	TRUE	down	62	7	FALSE	NA	1	1	FALSE	NA	0	1
hdmr310Fet2	2.04825e-05	Chr5	8515357	45	8515401	TRUE	down	56	0	FALSE	NA	0	0	FALSE	NA	0	0
hdmr311Fet2	4.83262e-12	Chr5	8617254	218	8617471	TRUE	down	43	1	FALSE	NA	13	2	FALSE	NA	3	1
hdmr312Fet2	4.28022e-16	Chr5	8728552	243	8728794	TRUE	down	34	2	FALSE	NA	12	1	FALSE	NA	4	1
hdmr313Fet2	1.81132e-05	Chr5	9042760	223	9042982	TRUE	up	9	53	FALSE	NA	1	7	FALSE	NA	9	10
hdmr314Fet2	1.11343e-19	Chr5	9160994	288	9161281	TRUE	down	72	4	FALSE	NA	45	5	FALSE	NA	5	1
hdmr315Fet2	4.56184e-05	Chr5	9585135	39	9585173	TRUE	up	19	89	FALSE	NA	1	0	FALSE	NA	1	1
hdmr316Fet2	3.92589e-11	Chr5	9601427	250	9601676	TRUE	down	52	2	FALSE	NA	18	3	FALSE	NA	4	1
hdmr317Fet2	3.08919e-17	Chr5	9818841	106	9818946	TRUE	down	78	12	TRUE	down	43	3	FALSE	NA	6	1
hdmr318Fet2	1.87736e-15	Chr5	9818951	52	9819002	TRUE	down	85	26	FALSE	NA	71	1	TRUE	down	21	1
hdmr319Fet2	6.86028e-35	Chr5	9819006	201	9819206	TRUE	down	60	1	FALSE	NA	34	1	FALSE	NA	11	1
hdmr320Fet2	9.46141e-10	Chr5	10806745	150	10806894	TRUE	down	66	11	FALSE	NA	48	10	FALSE	NA	2	1
hdmr321Fet2	1.96467e-17	Chr5	10807717	400	10808116	TRUE	down	46	9	FALSE	NA	21	3	FALSE	NA	2	1
hdmr322Fet2	2.31396e-13	Chr5	10932003	112	10932114	TRUE	down	69	1	FALSE	NA	37	0	FALSE	NA	3	1
hdmr323Fet2	7.54089e-05	Chr5	12616157	69	12616225	TRUE	down	24	2	FALSE	NA	19	1	FALSE	NA	3	1
hdmr324Fet2	2.5417e-25	Chr5	13462149	294	13462442	TRUE	up	5	71	TRUE	up	3	39	FALSE	NA	1	4
hdmr325Fet2	3.76335e-14	Chr5	13735743	406	13736148	TRUE	down	72	4	FALSE	NA	20	5	FALSE	NA	3	1
hdmr326Fet2	2.76828e-08	Chr5	14042470	128	14042597	TRUE	down	57	1	FALSE	NA	9	3	FALSE	NA	2	1
hdmr327Fet2	1.45368e-07	Chr5	14715977	194	14716170	FALSE	NA	60	22	TRUE	down	24	2	FALSE	NA	1	0
hdmr328Fet2	3.34455e-11	Chr5	15105406	94	15105499	TRUE	down	62	0	FALSE	NA	NA	NA	FALSE	NA	2	0
hdmr329Fet2	2.65356e-20	Chr5	15226421	131	15226551	TRUE	down	76	7	TRUE	down	56	5	FALSE	NA	4	1
hdmr330Fet2	0.000151638	Chr5	15232836	56	15232891	TRUE	down	38	1	FALSE	NA	1	2	FALSE	NA	2	1
hdmr331Fet2	1.36179e-05	Chr5	15408038	102	15408139	FALSE	NA	62	14	TRUE	down	22	5	FALSE	NA	3	1
hdmr332Fet2	1.7943e-05	Chr5	15659433	81	15659513	TRUE	up	7	44	FALSE	NA	1	7	FALSE	NA	2	2
hdmr333Fet2	3.4264e-67	Chr5	15741881	532	15742412	TRUE	down	56	3	FALSE	NA	21	1	FALSE	NA	14	0
hdmr334Fet2	6.04772e-07	Chr5	15942181	70	15942250	TRUE	down	28	2	FALSE	NA	9	1	FALSE	NA	1	1
hdmr335Fet2	2.18272e-17	Chr5	16653378	175	16653552	TRUE	up	10	63	FALSE	NA	3	12	FALSE	NA	0	2
hdmr336Fet2	9.29891e-08	Chr5	16833184	31	16833214	TRUE	up	2	49	FALSE	NA	0	0	FALSE	NA	1	0
hdmr337Fet2	8.0674e-19	Chr5	16850748	101	16850848	TRUE	down	62	1	FALSE	NA	21	1	FALSE	NA	1	0
hdmr338Fet2	1.03487e-17	Chr5	17430023	137	17430159	TRUE	down	91	4	FALSE	NA	14	1	FALSE	NA	4	1
hdmr339Fet2	1.04095e-08	Chr5	17488631	213	17488843	TRUE	down	58	7	TRUE	down	21	5	FALSE	NA	2	2
hdmr340Fet2	4.52845e-12	Chr5	17524358	119	17524476	TRUE	up	8	55	FALSE	NA	2	5	FALSE	NA	1	8
hdmr341Fet2	1.23792e-23	Chr5	17728939	305	17729243	TRUE	up	18	78	FALSE	NA	8	27	FALSE	NA	1	10
hdmr342Fet2	1.09058e-28	Chr5	17976881	141	17977021	TRUE	down	73	1	TRUE	down	44	0	FALSE	NA	5	0
hdmr343Fet2	2.8484e-21	Chr5	18037500	135	18037634	TRUE	down	69	4	FALSE	NA	18	0	FALSE	NA	9	1
hdmr344Fet2	2.54228e-33	Chr5	18142164	236	18142399	TRUE	down	70	4	TRUE	down	46	2	FALSE	NA	16	2
hdmr345Fet2	4.9353e-14	Chr5	18411859	133	18411991	TRUE	down	63	1	FALSE	NA	1	1	FALSE	NA	1	1
hdmr346Fet2	3.58153e-18	Chr5	18648512	135	18648646	TRUE	up	6	77	TRUE	up	1	45	FALSE	NA	1	10
hdmr347Fet2	5.25293e-13	Chr5	19001328	200	19001527	FALSE	NA	28	6	TRUE	down	27	6	FALSE	NA	10	3
hdmr348Fet2	1.48528e-45	Chr5	19280182	473	19280654	TRUE	down	71	12	FALSE	NA	57	12	FALSE	NA	20	3
hdmr349Fet2	4.18455e-34	Chr5	19364619	231	19364849	TRUE	down	68	0	TRUE	down	50	4	FALSE	NA	17	1
hdmr350Fet2	9.54072e-10	Chr5	19401019	70	19401088	TRUE	up	20	73	FALSE	NA	1	0	FALSE	NA	2	0
hdmr351Fet2	5.18133e-30	Chr5	19531389	348	19531736	TRUE	down	49	0	FALSE	NA	11	0	FALSE	NA	2	1
hdmr352Fet2	3.80996e-18	Chr5	19549253	289	19549541	TRUE	up	10	82	FALSE	NA	3	27	FALSE	NA	2	7
hdmr353Fet2	0.000119824	Chr5	19841717	37	19841753	TRUE	down	47	0	FALSE	NA	1	0	FALSE	NA	0	0
hdmr354Fet2	1.47992e-05	Chr5	19868110	37	19868146	FALSE	NA	16	87	TRUE	up	13	62	FALSE	NA	0	4
hdmr355Fet2	1.13119e-40	Chr5	20076211	509	20076719	TRUE	up	6	42	FALSE	NA	4	34	FALSE	NA	1	12
hdmr356Fet2	1.03768e-26	Chr5	20393948	387	20394334	TRUE	up	16	78	FALSE	NA	3	18	FALSE	NA	1	4
hdmr357Fet2	5.93758e-30	Chr5	21096152	378	21096529	TRUE	down	41	12	FALSE	NA	23	4	FALSE	NA	12	4
hdmr358Fet2	2.82378e-06	Chr5	21155908	62	21155969	TRUE	down	44	2	FALSE	NA	12	2	FALSE	NA	2	2
hdmr359Fet2	1.01541e-23	Chr5	21224317	403	21224719	TRUE	up	16	88	FALSE	NA	5	45	FALSE	NA	1	5
hdmr360Fet2	1.14619e-19	Chr5	21224848	202	21225049	FALSE	NA	7	33	TRUE	up	2	25	FALSE	NA	1	8
hdmr361Fet2	9.20512e-06	Chr5	21432321	34	21432354	TRUE	up	5	87	FALSE	NA	0	1	FALSE	NA	1	1
hdmr362Fet2	1.26716e-27	Chr5	21456088	358	21456445	TRUE	down	80	2	FALSE	NA	17	3	FALSE	NA	5	2
hdmr363Fet2	5.45012e-16	Chr5	21696240	120	21696359	TRUE	down	82	3	FALSE	NA	27	1	FALSE	NA	4	1
hdmr364Fet2	1.8643e-05	Chr5	22402963	21	22402983	TRUE	up	7	81	FALSE	NA	1	0	FALSE	NA	1	0
hdmr365Fet2	9.03716e-13	Chr5	22618305	121	22618425	TRUE	down	41	4	FALSE	NA	30	5	FALSE	NA	6	3
hdmr366Fet2	1.55185e-07	Chr5	23037506	206	23037711	TRUE	down	55	10	FALSE	NA	1	0	FALSE	NA	4	1
hdmr367Fet2	3.8642e-16	Chr5	23763435	266	23763700	TRUE	down	53	2	FALSE	NA	24	2	FALSE	NA	4	1
hdmr368Fet2	6.85468e-07	Chr5	24500147	22	24500168	TRUE	down	49	0	FALSE	NA	0	0	FALSE	NA	0	2
hdmr369Fet2	3.07871e-12	Chr5	24787014	141	24787154	TRUE	up	9	72	FALSE	NA	0	14	FALSE	NA	1	2
hdmr370Fet2	4.42262e-05	Chr5	25229056	27	25229082	TRUE	down	43	1	FALSE	NA	2	0	FALSE	NA	0	1
hdmr371Fet2	0.000182753	Chr5	25464039	59	25464097	TRUE	down	84	13	FALSE	NA	1	1	FALSE	NA	1	0
hdmr372Fet2	6.23788e-08	Chr5	25723475	77	25723551	TRUE	up	22	86	FALSE	NA	1	1	FALSE	NA	0	1
hdmr373Fet2	1.00224e-26	Chr5	26970938	285	26971222	TRUE	up	9	61	FALSE	NA	6	37	FALSE	NA	1	6

## Sheet: Fet1et2
Pairwise comparison of hDMR					total	275	30	NA	total	275	223	NA	total	275	271	NA			ID	Identification number		hdCG	highly different in CG context	hdCHG	highly different in CHG context	hdCHH	highly different in CHH context
Col-0 vs et1_1 et2_3					TRUE	245	87	up	TRUE	52	12	up	TRUE	4	1	up			PADJ	p-value adjusted for multiple testing using Benjamini-Hochberg method		hdCGreg	direction of change	hdCHGreg	direction of change	hdCHHreg	direction of change
					FALSE	30	158	down	FALSE	223	40	down	FALSE	271	3	down			CHR	Chromosome #		MRwtCG	Methylation rate Col-0 CG	MRwtCHG	Methylation rate Col-0 CHG	MRwtCHH	Methylation rate Col-0 CHH
ID	PADJ	CHR	START	LENGTH	END	hdCG	hdCGreg	MRwtCG	MRmutCG	hdCHG	hdCHGreg	MRwtCHG	MRmutCHG	hdCHH	hdCHHreg	MRwtCHH	MRmutCHH					MRmutCG	Methylation rate et1et2 CG	MRmutCHG	Methylation rate e1et2 CHG	MRmutCHH	Methylation rate e1et2 CHH
hdmr001Fet1et2	3.51867e-11	Chr1	2986895	161	2987055	TRUE	up	2	61	FALSE	NA	3	34	FALSE	NA	1	2
hdmr002Fet1et2	3.16309e-41	Chr1	3932876	234	3933109	TRUE	down	61	1	FALSE	NA	42	0	FALSE	NA	3	1
hdmr003Fet1et2	9.88747e-38	Chr1	4708193	487	4708679	FALSE	NA	19	3	TRUE	down	35	11	FALSE	NA	15	5
hdmr004Fet1et2	9.42521e-05	Chr1	5866655	69	5866723	TRUE	up	6	40	FALSE	NA	8	24	FALSE	NA	1	3
hdmr005Fet1et2	9.11391e-10	Chr1	7959547	183	7959729	TRUE	down	79	21	FALSE	NA	25	3	FALSE	NA	1	1
hdmr006Fet1et2	2.1863e-15	Chr1	8737982	111	8738092	TRUE	up	3	87	TRUE	up	3	43	FALSE	NA	0	2
hdmr007Fet1et2	3.7592e-05	Chr1	8740594	53	8740646	TRUE	up	13	60	FALSE	NA	0	2	FALSE	NA	0	1
hdmr008Fet1et2	0.000338931	Chr1	9250451	22	9250472	TRUE	down	57	5	FALSE	NA	0	0	FALSE	NA	0	2
hdmr009Fet1et2	1.34242e-31	Chr1	9565214	381	9565594	TRUE	up	4	75	FALSE	NA	2	41	FALSE	NA	1	6
hdmr010Fet1et2	2.43768e-22	Chr1	9572925	382	9573306	TRUE	up	13	73	FALSE	NA	8	41	FALSE	NA	1	4
hdmr011Fet1et2	1.19754e-21	Chr1	10363228	116	10363343	FALSE	NA	28	0	TRUE	down	28	2	TRUE	down	27	1
hdmr012Fet1et2	1.4566e-14	Chr1	12278516	313	12278828	TRUE	down	42	4	FALSE	NA	22	4	FALSE	NA	2	1
hdmr013Fet1et2	4.37337e-08	Chr1	12401261	215	12401475	TRUE	down	47	3	FALSE	NA	17	1	FALSE	NA	3	1
hdmr014Fet1et2	1.25631e-05	Chr1	12443802	225	12444026	FALSE	NA	69	57	TRUE	down	21	6	FALSE	NA	2	1
hdmr015Fet1et2	0.000295338	Chr1	12842911	81	12842991	TRUE	down	42	0	FALSE	NA	NA	NA	FALSE	NA	1	1
hdmr016Fet1et2	7.4361e-13	Chr1	13477586	215	13477800	TRUE	down	72	1	FALSE	NA	19	2	FALSE	NA	1	1
hdmr017Fet1et2	1.33109e-05	Chr1	13502829	78	13502906	TRUE	up	10	49	FALSE	NA	3	18	FALSE	NA	0	1
hdmr018Fet1et2	7.28278e-11	Chr1	13675851	190	13676040	TRUE	up	9	79	FALSE	NA	6	40	FALSE	NA	1	5
hdmr019Fet1et2	9.99559e-07	Chr1	14006837	61	14006897	TRUE	up	16	87	FALSE	NA	0	15	FALSE	NA	1	2
hdmr020Fet1et2	7.37721e-11	Chr1	16398108	179	16398286	TRUE	down	66	1	TRUE	down	24	2	FALSE	NA	2	1
hdmr021Fet1et2	1.47326e-28	Chr1	16474176	270	16474445	TRUE	down	70	11	TRUE	down	41	3	FALSE	NA	2	1
hdmr022Fet1et2	1.56384e-08	Chr1	16659572	104	16659675	FALSE	NA	10	53	TRUE	up	5	33	FALSE	NA	1	7
hdmr023Fet1et2	1.0756e-12	Chr1	16830719	153	16830871	TRUE	up	15	85	FALSE	NA	NA	NA	FALSE	NA	1	1
hdmr024Fet1et2	1.22514e-12	Chr1	16939445	100	16939544	TRUE	down	37	4	FALSE	NA	27	8	FALSE	NA	11	3
hdmr025Fet1et2	4.82646e-05	Chr1	16969246	129	16969374	TRUE	down	60	18	FALSE	NA	10	5	FALSE	NA	4	1
hdmr026Fet1et2	1.64209e-11	Chr1	17213409	201	17213609	TRUE	up	6	81	FALSE	NA	6	30	FALSE	NA	1	4
hdmr027Fet1et2	5.05035e-07	Chr1	17391130	78	17391207	TRUE	down	30	2	FALSE	NA	1	1	FALSE	NA	1	1
hdmr028Fet1et2	2.74951e-12	Chr1	17440632	163	17440794	TRUE	down	70	0	FALSE	NA	18	0	FALSE	NA	1	1
hdmr029Fet1et2	2.21438e-06	Chr1	17510996	78	17511073	TRUE	down	49	1	FALSE	NA	2	2	FALSE	NA	1	1
hdmr030Fet1et2	5.19754e-25	Chr1	17624370	214	17624583	TRUE	up	22	89	FALSE	NA	3	18	FALSE	NA	1	2
hdmr031Fet1et2	1.08674e-39	Chr1	17633895	234	17634128	TRUE	down	59	3	TRUE	down	50	4	FALSE	NA	15	1
hdmr032Fet1et2	2.89039e-20	Chr1	17691303	106	17691408	TRUE	up	15	88	TRUE	up	9	55	FALSE	NA	1	3
hdmr033Fet1et2	8.06164e-21	Chr1	17831079	150	17831228	TRUE	down	72	3	FALSE	NA	60	8	FALSE	NA	9	2
hdmr034Fet1et2	1.19754e-21	Chr1	18458147	104	18458250	TRUE	down	36	1	FALSE	NA	24	1	FALSE	NA	16	1
hdmr035Fet1et2	1.55727e-07	Chr1	18649012	75	18649086	FALSE	NA	83	6	TRUE	down	47	5	FALSE	NA	2	1
hdmr036Fet1et2	9.39273e-18	Chr1	18816496	715	18817210	TRUE	up	21	88	FALSE	NA	23	44	FALSE	NA	3	3
hdmr037Fet1et2	2.59954e-08	Chr1	19354410	103	19354512	TRUE	up	10	75	FALSE	NA	4	20	FALSE	NA	1	2
hdmr038Fet1et2	6.42113e-17	Chr1	19749762	276	19750037	TRUE	down	45	1	FALSE	NA	18	1	FALSE	NA	2	1
hdmr039Fet1et2	3.31268e-05	Chr1	21223824	69	21223892	TRUE	down	49	1	FALSE	NA	0	0	FALSE	NA	1	1
hdmr040Fet1et2	5.36476e-74	Chr1	21341749	567	21342315	TRUE	down	81	3	TRUE	down	48	2	FALSE	NA	5	1
hdmr041Fet1et2	1.80345e-17	Chr1	21681350	147	21681496	TRUE	down	73	4	FALSE	NA	29	1	FALSE	NA	4	1
hdmr042Fet1et2	1.96527e-10	Chr1	22107282	156	22107437	TRUE	down	58	7	FALSE	NA	17	1	FALSE	NA	2	1
hdmr043Fet1et2	2.51477e-08	Chr1	22745021	104	22745124	TRUE	up	11	70	FALSE	NA	1	2	FALSE	NA	2	2
hdmr044Fet1et2	4.43799e-05	Chr1	23319213	39	23319251	TRUE	up	14	68	FALSE	NA	0	2	FALSE	NA	0	1
hdmr045Fet1et2	2.34513e-42	Chr1	23519487	142	23519628	TRUE	up	5	86	TRUE	up	2	44	FALSE	NA	3	27
hdmr046Fet1et2	8.01029e-13	Chr1	23950424	261	23950684	TRUE	down	37	5	FALSE	NA	11	2	FALSE	NA	3	1
hdmr047Fet1et2	8.1203e-125	Chr1	24082252	631	24082882	TRUE	down	87	1	FALSE	NA	55	1	FALSE	NA	9	1
hdmr048Fet1et2	1.66363e-17	Chr1	24651219	284	24651502	TRUE	up	6	71	FALSE	NA	4	34	FALSE	NA	1	10
hdmr049Fet1et2	1.27256e-07	Chr1	25676220	364	25676583	TRUE	up	3	26	FALSE	NA	16	38	FALSE	NA	2	4
hdmr050Fet1et2	1.88729e-54	Chr1	25723570	560	25724129	TRUE	down	78	2	TRUE	down	37	1	FALSE	NA	5	1
hdmr051Fet1et2	3.88499e-24	Chr1	27121483	169	27121651	TRUE	up	17	80	FALSE	NA	1	16	FALSE	NA	1	1
hdmr052Fet1et2	0.000146602	Chr1	28282031	39	28282069	TRUE	up	3	36	FALSE	NA	0	1	FALSE	NA	1	3
hdmr053Fet1et2	2.77318e-193	Chr1	28515015	1159	28516173	TRUE	down	81	1	FALSE	NA	39	1	FALSE	NA	7	1
hdmr054Fet1et2	3.63904e-08	Chr1	29536494	92	29536585	TRUE	down	49	1	FALSE	NA	0	1	FALSE	NA	0	0
hdmr055Fet1et2	6.53549e-14	Chr2	114433	128	114560	TRUE	down	61	8	FALSE	NA	16	2	FALSE	NA	2	1
hdmr056Fet1et2	1.2811e-10	Chr2	282614	118	282731	FALSE	NA	58	19	TRUE	down	37	12	FALSE	NA	22	7
hdmr057Fet1et2	5.06045e-06	Chr2	441642	47	441688	TRUE	down	54	1	FALSE	NA	1	2	FALSE	NA	2	2
hdmr058Fet1et2	5.94862e-11	Chr2	1246720	85	1246804	TRUE	down	82	3	FALSE	NA	23	8	FALSE	NA	4	3
hdmr059Fet1et2	1.65157e-53	Chr2	1359691	471	1360161	TRUE	up	4	80	FALSE	NA	4	38	FALSE	NA	1	3
hdmr060Fet1et2	7.55935e-22	Chr2	1500138	274	1500411	TRUE	down	63	2	TRUE	down	27	1	FALSE	NA	4	1
hdmr061Fet1et2	3.99193e-12	Chr2	1646031	89	1646119	TRUE	down	61	0	FALSE	NA	2	1	FALSE	NA	0	0
hdmr062Fet1et2	2.12264e-16	Chr2	1664403	349	1664751	FALSE	NA	83	26	TRUE	down	37	1	FALSE	NA	4	2
hdmr063Fet1et2	7.99449e-09	Chr2	2192789	336	2193124	TRUE	up	18	77	FALSE	NA	2	11	FALSE	NA	2	3
hdmr064Fet1et2	1.00652e-40	Chr2	2518578	371	2518948	TRUE	down	86	1	FALSE	NA	18	1	FALSE	NA	3	1
hdmr065Fet1et2	5.21018e-08	Chr2	2940877	232	2941108	TRUE	down	80	10	FALSE	NA	10	0	FALSE	NA	2	1
hdmr066Fet1et2	9.45172e-06	Chr2	3110914	36	3110949	FALSE	NA	NA	NA	FALSE	NA	NA	NA	TRUE	up	1	38
hdmr067Fet1et2	9.77259e-08	Chr2	3441605	158	3441762	TRUE	up	23	86	FALSE	NA	11	49	FALSE	NA	7	7
hdmr068Fet1et2	3.42948e-21	Chr2	3534549	158	3534706	TRUE	down	68	0	FALSE	NA	6	1	FALSE	NA	1	1
hdmr069Fet1et2	2.62069e-12	Chr2	3547205	329	3547533	TRUE	down	35	0	FALSE	NA	25	6	FALSE	NA	3	2
hdmr070Fet1et2	3.63946e-09	Chr2	5182551	228	5182778	TRUE	up	5	59	FALSE	NA	2	25	FALSE	NA	1	2
hdmr071Fet1et2	1.3682e-12	Chr2	5503628	271	5503898	TRUE	down	65	1	FALSE	NA	23	2	FALSE	NA	1	1
hdmr072Fet1et2	1.38011e-07	Chr2	5846116	93	5846208	TRUE	down	45	6	FALSE	NA	13	1	FALSE	NA	2	2
hdmr073Fet1et2	1.77514e-11	Chr2	5851508	197	5851704	TRUE	down	86	9	TRUE	down	43	2	FALSE	NA	7	2
hdmr074Fet1et2	3.48453e-05	Chr2	5851718	72	5851789	FALSE	NA	68	20	TRUE	down	40	1	FALSE	NA	1	1
hdmr075Fet1et2	4.45933e-14	Chr2	6162749	204	6162952	TRUE	down	74	3	FALSE	NA	28	2	FALSE	NA	2	1
hdmr076Fet1et2	5.30273e-21	Chr2	6348517	356	6348872	TRUE	down	62	2	FALSE	NA	29	1	FALSE	NA	4	1
hdmr077Fet1et2	2.09349e-13	Chr2	6397634	210	6397843	TRUE	down	41	3	TRUE	down	24	3	FALSE	NA	3	2
hdmr078Fet1et2	9.77877e-13	Chr2	6547028	109	6547136	TRUE	down	43	3	FALSE	NA	10	0	FALSE	NA	11	1
hdmr079Fet1et2	1.00699e-11	Chr2	6644324	78	6644401	TRUE	down	40	1	FALSE	NA	7	2	FALSE	NA	4	1
hdmr080Fet1et2	2.14904e-16	Chr2	6691104	294	6691397	TRUE	down	76	12	FALSE	NA	24	3	FALSE	NA	1	1
hdmr081Fet1et2	2.14697e-08	Chr2	6810033	144	6810176	TRUE	down	58	17	FALSE	NA	32	17	FALSE	NA	11	6
hdmr082Fet1et2	2.21399e-05	Chr2	7298831	84	7298914	TRUE	up	11	54	FALSE	NA	5	11	FALSE	NA	2	4
hdmr083Fet1et2	9.88747e-38	Chr2	7490926	299	7491224	TRUE	down	59	2	FALSE	NA	23	1	FALSE	NA	6	1
hdmr084Fet1et2	2.84735e-08	Chr2	8333140	129	8333268	TRUE	down	45	3	FALSE	NA	7	1	FALSE	NA	2	1
hdmr085Fet1et2	1.72949e-14	Chr2	8567979	221	8568199	TRUE	down	66	11	FALSE	NA	22	2	FALSE	NA	6	2
hdmr086Fet1et2	0.000193759	Chr2	8622657	115	8622771	TRUE	down	25	1	FALSE	NA	NA	NA	FALSE	NA	2	1
hdmr087Fet1et2	5.10872e-29	Chr2	9056570	443	9057012	TRUE	down	65	1	FALSE	NA	19	1	FALSE	NA	3	1
hdmr088Fet1et2	3.22055e-05	Chr2	9187319	151	9187469	TRUE	up	12	62	FALSE	NA	9	21	FALSE	NA	2	2
hdmr089Fet1et2	2.91167e-12	Chr2	10944496	201	10944696	TRUE	down	75	5	FALSE	NA	37	3	FALSE	NA	6	1
hdmr090Fet1et2	7.73415e-19	Chr2	11010876	156	11011031	TRUE	down	27	1	FALSE	NA	17	1	FALSE	NA	10	1
hdmr091Fet1et2	8.96828e-47	Chr2	11346330	366	11346695	FALSE	NA	74	18	TRUE	down	43	1	FALSE	NA	11	1
hdmr092Fet1et2	5.15939e-05	Chr2	12136802	116	12136917	TRUE	down	47	2	FALSE	NA	0	0	FALSE	NA	2	1
hdmr093Fet1et2	7.87778e-07	Chr2	12539355	74	12539428	TRUE	up	6	86	FALSE	NA	3	15	FALSE	NA	1	2
hdmr094Fet1et2	1.05402e-09	Chr2	12656744	120	12656863	TRUE	down	76	3	FALSE	NA	30	13	FALSE	NA	4	3
hdmr095Fet1et2	1.75149e-23	Chr2	13235253	161	13235413	TRUE	up	11	77	FALSE	NA	5	51	FALSE	NA	1	7
hdmr096Fet1et2	4.43773e-05	Chr2	13318727	32	13318758	TRUE	up	15	88	FALSE	NA	0	1	FALSE	NA	1	1
hdmr097Fet1et2	1.6498e-32	Chr2	13702398	178	13702575	TRUE	down	82	0	TRUE	down	79	0	FALSE	NA	24	1
hdmr098Fet1et2	5.59677e-09	Chr2	14847049	252	14847300	TRUE	down	35	1	FALSE	NA	16	2	FALSE	NA	2	1
hdmr099Fet1et2	1.63767e-05	Chr2	15110350	28	15110377	TRUE	up	6	30	FALSE	NA	11	0	FALSE	NA	1	2
hdmr100Fet1et2	1.30157e-05	Chr2	15140092	145	15140236	FALSE	NA	18	47	TRUE	up	11	34	FALSE	NA	5	11
hdmr101Fet1et2	4.41494e-05	Chr2	16029976	88	16030063	TRUE	down	36	2	FALSE	NA	17	2	FALSE	NA	1	1
hdmr102Fet1et2	1.51397e-10	Chr2	16560402	84	16560485	TRUE	down	54	8	FALSE	NA	28	0	FALSE	NA	8	2
hdmr103Fet1et2	2.92502e-06	Chr2	18355955	39	18355993	TRUE	down	51	1	FALSE	NA	1	0	FALSE	NA	1	1
hdmr104Fet1et2	7.26208e-05	Chr3	1560678	160	1560837	TRUE	down	38	3	FALSE	NA	36	16	FALSE	NA	3	1
hdmr105Fet1et2	2.89939e-05	Chr3	1985950	52	1986001	TRUE	down	52	1	FALSE	NA	1	0	FALSE	NA	2	1
hdmr106Fet1et2	4.15559e-06	Chr3	2892540	48	2892587	TRUE	up	4	59	FALSE	NA	1	0	FALSE	NA	1	1
hdmr107Fet1et2	8.3324e-20	Chr3	3063341	236	3063576	TRUE	up	19	88	FALSE	NA	10	37	FALSE	NA	6	17
hdmr108Fet1et2	2.56008e-09	Chr3	3837016	184	3837199	FALSE	NA	70	48	TRUE	down	23	7	FALSE	NA	6	2
hdmr109Fet1et2	2.1932e-07	Chr3	4979744	28	4979771	TRUE	up	2	68	FALSE	NA	0	1	FALSE	NA	0	0
hdmr110Fet1et2	4.4312e-16	Chr3	5228349	294	5228642	TRUE	down	57	0	FALSE	NA	42	3	FALSE	NA	7	2
hdmr111Fet1et2	1.12542e-33	Chr3	6705679	473	6706151	TRUE	down	48	12	FALSE	NA	28	5	FALSE	NA	8	1
hdmr112Fet1et2	4.87466e-05	Chr3	6718166	85	6718250	TRUE	up	3	26	FALSE	NA	NA	NA	FALSE	NA	1	3
hdmr113Fet1et2	1.94437e-06	Chr3	7232143	76	7232218	TRUE	up	19	73	FALSE	NA	5	26	FALSE	NA	1	4
hdmr114Fet1et2	3.89847e-09	Chr3	7355843	127	7355969	TRUE	up	8	58	FALSE	NA	1	14	FALSE	NA	1	3
hdmr115Fet1et2	7.48728e-05	Chr3	7766913	42	7766954	TRUE	down	50	7	FALSE	NA	0	2	FALSE	NA	3	2
hdmr116Fet1et2	7.0192e-62	Chr3	8138483	359	8138841	TRUE	down	84	5	FALSE	NA	58	2	FALSE	NA	22	1
hdmr117Fet1et2	3.92417e-13	Chr3	8263555	131	8263685	TRUE	up	17	82	FALSE	NA	5	22	FALSE	NA	1	3
hdmr118Fet1et2	7.74833e-06	Chr3	8411096	85	8411180	TRUE	up	24	80	FALSE	NA	0	4	FALSE	NA	0	1
hdmr119Fet1et2	2.82798e-23	Chr3	8496974	197	8497170	TRUE	up	9	58	FALSE	NA	5	33	FALSE	NA	3	11
hdmr120Fet1et2	1.40231e-05	Chr3	8742555	68	8742622	TRUE	down	35	1	FALSE	NA	11	0	FALSE	NA	2	2
hdmr121Fet1et2	1.34807e-05	Chr3	8794633	59	8794691	TRUE	up	20	79	FALSE	NA	9	33	FALSE	NA	0	2
hdmr122Fet1et2	1.56562e-19	Chr3	9232668	105	9232772	FALSE	NA	55	3	TRUE	down	40	3	FALSE	NA	16	2
hdmr123Fet1et2	2.05763e-07	Chr3	10522546	231	10522776	TRUE	up	14	77	FALSE	NA	2	20	FALSE	NA	1	2
hdmr124Fet1et2	6.43132e-20	Chr3	11023752	161	11023912	TRUE	down	59	1	FALSE	NA	26	1	FALSE	NA	4	1
hdmr125Fet1et2	1.60852e-06	Chr3	11026881	76	11026956	TRUE	up	9	61	FALSE	NA	0	5	FALSE	NA	1	3
hdmr126Fet1et2	2.2902e-05	Chr3	11240713	112	11240824	FALSE	NA	72	91	TRUE	up	9	34	FALSE	NA	2	4
hdmr127Fet1et2	2.61004e-05	Chr3	11344612	84	11344695	TRUE	down	47	6	FALSE	NA	22	6	FALSE	NA	0	1
hdmr128Fet1et2	4.14854e-29	Chr3	11501210	226	11501435	TRUE	down	33	0	FALSE	NA	3	0	FALSE	NA	1	0
hdmr129Fet1et2	1.59726e-14	Chr3	11509516	307	11509822	TRUE	up	10	78	FALSE	NA	3	19	FALSE	NA	1	3
hdmr130Fet1et2	1.03403e-29	Chr3	11510064	320	11510383	TRUE	up	5	62	FALSE	NA	2	23	FALSE	NA	1	4
hdmr131Fet1et2	4.88553e-35	Chr3	12260167	594	12260760	TRUE	down	88	29	FALSE	NA	40	12	FALSE	NA	5	2
hdmr132Fet1et2	5.27691e-11	Chr3	12799279	161	12799439	TRUE	down	42	3	FALSE	NA	10	1	FALSE	NA	0	1
hdmr133Fet1et2	8.74592e-21	Chr3	14748399	249	14748647	FALSE	NA	85	16	TRUE	down	35	6	FALSE	NA	4	1
hdmr134Fet1et2	1.98322e-16	Chr3	15347117	130	15347246	TRUE	down	84	27	TRUE	down	27	4	FALSE	NA	1	1
hdmr135Fet1et2	5.80626e-58	Chr3	15776805	782	15777586	TRUE	up	16	89	FALSE	NA	3	45	FALSE	NA	1	4
hdmr136Fet1et2	6.87035e-05	Chr3	15785938	97	15786034	TRUE	down	39	3	FALSE	NA	9	3	FALSE	NA	2	1
hdmr137Fet1et2	7.499e-10	Chr3	15872235	109	15872343	TRUE	down	73	2	FALSE	NA	18	1	FALSE	NA	1	1
hdmr138Fet1et2	2.71487e-17	Chr3	16418871	375	16419245	TRUE	down	69	4	TRUE	down	31	2	FALSE	NA	4	2
hdmr139Fet1et2	1.48245e-05	Chr3	16538067	34	16538100	TRUE	down	76	6	FALSE	NA	13	1	FALSE	NA	1	0
hdmr140Fet1et2	9.35345e-08	Chr3	16635726	104	16635829	TRUE	down	55	1	FALSE	NA	16	1	FALSE	NA	4	1
hdmr141Fet1et2	1.46887e-05	Chr3	17013659	34	17013692	TRUE	down	30	1	FALSE	NA	0	0	FALSE	NA	1	1
hdmr142Fet1et2	0.000141657	Chr3	17123991	25	17124015	TRUE	up	7	55	FALSE	NA	0	0	FALSE	NA	0	0
hdmr143Fet1et2	9.41103e-53	Chr3	17520334	280	17520613	TRUE	up	18	81	FALSE	NA	8	61	FALSE	NA	2	31
hdmr144Fet1et2	0.000339169	Chr3	17742695	18	17742712	TRUE	up	1	43	FALSE	NA	0	3	FALSE	NA	0	0
hdmr145Fet1et2	2.72556e-08	Chr3	17924506	53	17924558	TRUE	up	23	85	FALSE	NA	0	0	FALSE	NA	0	0
hdmr146Fet1et2	7.02315e-08	Chr3	17985653	195	17985847	TRUE	down	45	2	FALSE	NA	12	2	FALSE	NA	4	1
hdmr147Fet1et2	0.000147856	Chr3	18183370	29	18183398	TRUE	down	48	1	FALSE	NA	0	0	FALSE	NA	0	3
hdmr148Fet1et2	6.78658e-08	Chr3	18183515	55	18183569	TRUE	down	37	1	FALSE	NA	0	0	FALSE	NA	1	1
hdmr149Fet1et2	8.98075e-05	Chr3	18310932	24	18310955	FALSE	NA	NA	NA	FALSE	NA	24	4	TRUE	down	24	2
hdmr150Fet1et2	1.09687e-07	Chr3	18459304	135	18459438	TRUE	up	3	57	FALSE	NA	1	20	FALSE	NA	1	7
hdmr151Fet1et2	4.51019e-10	Chr3	20233462	63	20233524	TRUE	up	10	48	FALSE	NA	4	26	FALSE	NA	2	7
hdmr152Fet1et2	8.02894e-06	Chr3	20989362	40	20989401	TRUE	down	46	1	FALSE	NA	43	7	FALSE	NA	3	1
hdmr153Fet1et2	4.07538e-17	Chr3	23130818	120	23130937	TRUE	down	33	1	FALSE	NA	16	1	FALSE	NA	5	1
hdmr154Fet1et2	2.43768e-22	Chr4	273692	254	273945	TRUE	up	3	62	TRUE	up	4	41	FALSE	NA	4	10
hdmr155Fet1et2	2.80527e-28	Chr4	415174	282	415455	TRUE	down	84	2	FALSE	NA	35	3	FALSE	NA	3	1
hdmr156Fet1et2	1.84391e-07	Chr4	655063	186	655248	TRUE	down	54	6	FALSE	NA	15	1	FALSE	NA	2	1
hdmr157Fet1et2	3.87451e-34	Chr4	661359	580	661938	TRUE	up	19	68	FALSE	NA	8	32	FALSE	NA	3	9
hdmr158Fet1et2	2.5157e-15	Chr4	1189131	87	1189217	TRUE	up	12	62	FALSE	NA	5	19	FALSE	NA	2	5
hdmr159Fet1et2	1.56406e-06	Chr4	1226134	57	1226190	TRUE	down	86	15	FALSE	NA	0	0	FALSE	NA	0	2
hdmr160Fet1et2	1.20805e-05	Chr4	1959326	78	1959403	TRUE	down	49	4	FALSE	NA	16	4	FALSE	NA	6	3
hdmr161Fet1et2	7.22675e-14	Chr4	1995060	330	1995389	TRUE	down	77	7	FALSE	NA	29	2	FALSE	NA	3	2
hdmr162Fet1et2	2.268e-25	Chr4	1996174	494	1996667	TRUE	down	80	15	FALSE	NA	43	6	FALSE	NA	4	1
hdmr163Fet1et2	2.19287e-14	Chr4	2316862	467	2317328	TRUE	up	26	83	FALSE	NA	23	48	FALSE	NA	3	5
hdmr164Fet1et2	2.84754e-06	Chr4	2730051	78	2730128	TRUE	down	71	2	FALSE	NA	25	12	FALSE	NA	2	2
hdmr165Fet1et2	4.60257e-21	Chr4	2804032	83	2804114	FALSE	NA	42	0	TRUE	down	30	1	FALSE	NA	13	0
hdmr166Fet1et2	1.42815e-10	Chr4	3370476	266	3370741	TRUE	up	11	91	FALSE	NA	4	34	FALSE	NA	1	2
hdmr167Fet1et2	2.58603e-06	Chr4	4333593	106	4333698	TRUE	down	44	1	FALSE	NA	4	1	FALSE	NA	1	1
hdmr168Fet1et2	1.38881e-09	Chr4	4823982	178	4824159	TRUE	down	75	2	FALSE	NA	15	3	FALSE	NA	3	2
hdmr169Fet1et2	0.000195091	Chr4	4957947	184	4958130	TRUE	down	43	4	FALSE	NA	13	0	FALSE	NA	3	2
hdmr170Fet1et2	7.40616e-10	Chr4	5301281	174	5301454	TRUE	down	52	5	FALSE	NA	NA	NA	FALSE	NA	4	2
hdmr171Fet1et2	7.63616e-05	Chr4	5345761	37	5345797	TRUE	down	64	10	FALSE	NA	19	10	FALSE	NA	1	0
hdmr172Fet1et2	3.04613e-09	Chr4	5519664	69	5519732	TRUE	down	27	1	FALSE	NA	7	2	FALSE	NA	1	1
hdmr173Fet1et2	9.14473e-48	Chr4	5634927	315	5635241	TRUE	down	54	1	FALSE	NA	21	0	FALSE	NA	6	0
hdmr174Fet1et2	6.99572e-13	Chr4	5668229	88	5668316	TRUE	down	69	1	TRUE	down	52	2	FALSE	NA	6	1
hdmr175Fet1et2	3.71174e-13	Chr4	5735289	185	5735473	TRUE	down	63	2	FALSE	NA	20	1	FALSE	NA	6	1
hdmr176Fet1et2	2.65426e-14	Chr4	5790306	147	5790452	TRUE	down	59	1	FALSE	NA	34	1	FALSE	NA	2	1
hdmr177Fet1et2	3.46565e-07	Chr4	5918207	68	5918274	FALSE	NA	25	68	TRUE	up	10	38	FALSE	NA	1	4
hdmr178Fet1et2	1.4566e-14	Chr4	5965497	162	5965658	TRUE	up	15	78	FALSE	NA	6	28	FALSE	NA	2	5
hdmr179Fet1et2	1.42135e-05	Chr4	6014577	54	6014630	TRUE	down	33	1	FALSE	NA	17	5	FALSE	NA	1	1
hdmr180Fet1et2	1.15101e-06	Chr4	6062580	34	6062613	FALSE	NA	71	0	TRUE	down	21	0	FALSE	NA	0	1
hdmr181Fet1et2	1.94085e-39	Chr4	6144136	715	6144850	TRUE	up	20	82	FALSE	NA	3	23	FALSE	NA	1	2
hdmr182Fet1et2	4.27628e-15	Chr4	6281563	172	6281734	TRUE	down	63	11	FALSE	NA	13	3	FALSE	NA	3	1
hdmr183Fet1et2	1.23903e-09	Chr4	6617601	135	6617735	TRUE	up	19	84	FALSE	NA	6	20	FALSE	NA	1	3
hdmr184Fet1et2	4.54896e-17	Chr4	6619568	90	6619657	TRUE	down	61	3	FALSE	NA	0	0	FALSE	NA	0	1
hdmr185Fet1et2	1.54933e-05	Chr4	6812383	54	6812436	FALSE	NA	82	4	TRUE	down	40	5	FALSE	NA	1	1
hdmr186Fet1et2	8.10842e-15	Chr4	7356697	116	7356812	TRUE	down	59	1	FALSE	NA	39	3	FALSE	NA	2	1
hdmr187Fet1et2	8.71074e-27	Chr4	7444700	231	7444930	TRUE	down	27	3	FALSE	NA	24	1	FALSE	NA	9	1
hdmr188Fet1et2	5.26122e-10	Chr4	7559649	79	7559727	TRUE	down	71	3	FALSE	NA	17	3	FALSE	NA	4	2
hdmr189Fet1et2	5.43179e-13	Chr4	8085177	73	8085249	TRUE	up	6	61	FALSE	NA	1	0	FALSE	NA	1	1
hdmr190Fet1et2	1.15061e-37	Chr4	8088297	622	8088918	TRUE	up	11	72	FALSE	NA	6	47	FALSE	NA	1	4
hdmr191Fet1et2	6.62513e-24	Chr4	8106803	121	8106923	TRUE	up	3	81	FALSE	NA	0	10	FALSE	NA	0	6
hdmr192Fet1et2	8.48695e-40	Chr4	9902315	390	9902704	TRUE	down	78	0	FALSE	NA	16	0	FALSE	NA	1	1
hdmr193Fet1et2	3.22881e-17	Chr4	9961800	205	9962004	TRUE	up	3	51	FALSE	NA	4	12	FALSE	NA	3	5
hdmr194Fet1et2	5.33002e-13	Chr4	10180739	168	10180906	TRUE	up	7	73	FALSE	NA	3	12	FALSE	NA	2	6
hdmr195Fet1et2	2.36884e-117	Chr4	10265961	871	10266831	TRUE	down	39	1	TRUE	down	33	1	FALSE	NA	14	1
hdmr196Fet1et2	0.000100031	Chr4	10323441	44	10323484	TRUE	down	57	2	FALSE	NA	0	0	FALSE	NA	0	1
hdmr197Fet1et2	6.88373e-30	Chr4	10860357	142	10860498	FALSE	NA	64	1	TRUE	down	56	1	FALSE	NA	35	1
hdmr198Fet1et2	1.33109e-05	Chr4	11111891	20	11111910	TRUE	down	78	4	FALSE	NA	21	7	FALSE	NA	5	2
hdmr199Fet1et2	2.8467e-15	Chr4	11624463	102	11624564	FALSE	NA	22	3	FALSE	NA	13	1	TRUE	down	20	1
hdmr200Fet1et2	2.3811e-05	Chr4	12015587	47	12015633	TRUE	up	7	44	FALSE	NA	1	2	FALSE	NA	1	0
hdmr201Fet1et2	7.4361e-13	Chr4	12981686	137	12981822	TRUE	down	59	4	FALSE	NA	13	3	FALSE	NA	2	1
hdmr202Fet1et2	3.33455e-11	Chr4	13572793	273	13573065	FALSE	NA	29	55	TRUE	up	11	43	FALSE	NA	1	2
hdmr203Fet1et2	4.38899e-20	Chr4	14031509	114	14031622	TRUE	down	65	1	FALSE	NA	29	1	FALSE	NA	2	0
hdmr204Fet1et2	0.000232123	Chr4	14110472	33	14110504	TRUE	down	56	3	FALSE	NA	0	1	FALSE	NA	1	1
hdmr205Fet1et2	9.09315e-30	Chr4	15548432	315	15548746	FALSE	NA	14	36	TRUE	up	6	25	FALSE	NA	3	13
hdmr206Fet1et2	1.44366e-16	Chr4	17228111	301	17228411	TRUE	down	70	1	FALSE	NA	44	1	FALSE	NA	3	2
hdmr207Fet1et2	8.23745e-17	Chr4	17511743	164	17511906	TRUE	down	72	5	TRUE	down	22	1	FALSE	NA	11	1
hdmr208Fet1et2	2.86247e-07	Chr5	1271974	54	1272027	TRUE	up	23	88	FALSE	NA	0	1	FALSE	NA	0	1
hdmr209Fet1et2	9.48568e-25	Chr5	2062986	219	2063204	TRUE	up	5	80	FALSE	NA	3	40	FALSE	NA	2	21
hdmr210Fet1et2	7.38103e-20	Chr5	2305490	264	2305753	TRUE	up	10	79	FALSE	NA	2	20	FALSE	NA	1	5
hdmr211Fet1et2	1.26736e-08	Chr5	2346331	71	2346401	TRUE	down	49	2	FALSE	NA	4	1	FALSE	NA	3	1
hdmr212Fet1et2	1.78601e-06	Chr5	2347417	299	2347715	TRUE	down	46	8	FALSE	NA	21	2	FALSE	NA	2	2
hdmr213Fet1et2	1.6831e-13	Chr5	2391852	95	2391946	TRUE	up	16	78	FALSE	NA	3	15	FALSE	NA	0	4
hdmr214Fet1et2	6.73811e-20	Chr5	3628092	192	3628283	TRUE	down	48	1	FALSE	NA	13	1	FALSE	NA	5	1
hdmr215Fet1et2	3.99193e-12	Chr5	5635679	150	5635828	TRUE	down	64	1	FALSE	NA	57	18	FALSE	NA	5	1
hdmr216Fet1et2	1.42305e-13	Chr5	6789329	123	6789451	TRUE	up	19	89	FALSE	NA	17	80	FALSE	NA	8	34
hdmr217Fet1et2	7.28231e-06	Chr5	6807812	37	6807848	TRUE	down	58	2	FALSE	NA	2	2	FALSE	NA	1	0
hdmr218Fet1et2	2.34102e-19	Chr5	7214000	61	7214060	TRUE	down	80	2	TRUE	down	29	2	FALSE	NA	7	2
hdmr219Fet1et2	1.16952e-18	Chr5	7462419	260	7462678	TRUE	up	16	86	FALSE	NA	6	46	FALSE	NA	2	7
hdmr220Fet1et2	3.68645e-05	Chr5	7821847	153	7821999	TRUE	down	49	11	FALSE	NA	10	2	FALSE	NA	1	1
hdmr221Fet1et2	8.79447e-12	Chr5	8027273	122	8027394	TRUE	up	14	86	FALSE	NA	2	15	FALSE	NA	1	2
hdmr222Fet1et2	3.18414e-06	Chr5	8183633	32	8183664	TRUE	down	59	0	FALSE	NA	0	3	FALSE	NA	0	1
hdmr223Fet1et2	2.48392e-15	Chr5	8234966	80	8235045	TRUE	down	62	1	FALSE	NA	1	0	FALSE	NA	0	1
hdmr224Fet1et2	7.52926e-10	Chr5	8285104	53	8285156	TRUE	up	8	75	FALSE	NA	0	0	FALSE	NA	0	1
hdmr225Fet1et2	3.60917e-10	Chr5	8290499	130	8290628	TRUE	down	33	0	FALSE	NA	9	1	FALSE	NA	2	1
hdmr226Fet1et2	2.2766e-05	Chr5	8515357	45	8515401	TRUE	down	56	2	FALSE	NA	0	2	FALSE	NA	0	1
hdmr227Fet1et2	2.77913e-12	Chr5	8617254	218	8617471	TRUE	down	43	0	FALSE	NA	13	1	FALSE	NA	3	1
hdmr228Fet1et2	1.61918e-06	Chr5	8723692	88	8723779	TRUE	up	6	49	FALSE	NA	6	11	FALSE	NA	3	10
hdmr229Fet1et2	1.73898e-06	Chr5	8728584	211	8728794	TRUE	down	34	6	FALSE	NA	12	5	FALSE	NA	4	3
hdmr230Fet1et2	9.21995e-07	Chr5	9042734	220	9042953	TRUE	up	9	65	FALSE	NA	2	10	FALSE	NA	10	12
hdmr231Fet1et2	5.56387e-19	Chr5	9303120	317	9303436	TRUE	down	59	2	FALSE	NA	14	2	FALSE	NA	2	1
hdmr232Fet1et2	0.000107781	Chr5	9585135	39	9585173	TRUE	up	19	84	FALSE	NA	1	2	FALSE	NA	1	4
hdmr233Fet1et2	3.9119e-11	Chr5	9601427	250	9601676	TRUE	down	52	2	FALSE	NA	18	3	FALSE	NA	4	1
hdmr234Fet1et2	3.41651e-22	Chr5	9763581	225	9763805	FALSE	NA	78	2	TRUE	down	49	2	FALSE	NA	8	1
hdmr235Fet1et2	1.02286e-71	Chr5	9818841	366	9819206	TRUE	down	73	1	FALSE	NA	41	1	FALSE	NA	10	1
hdmr236Fet1et2	1.38593e-06	Chr5	10611828	194	10612021	TRUE	down	39	2	FALSE	NA	11	1	FALSE	NA	1	1
hdmr237Fet1et2	2.2124e-09	Chr5	10806745	150	10806894	TRUE	down	66	12	TRUE	down	48	13	FALSE	NA	2	1
hdmr238Fet1et2	7.14588e-12	Chr5	10932003	112	10932114	TRUE	down	69	2	FALSE	NA	37	6	FALSE	NA	3	1
hdmr239Fet1et2	7.43334e-05	Chr5	12616165	61	12616225	TRUE	down	24	2	FALSE	NA	19	1	FALSE	NA	3	1
hdmr240Fet1et2	2.22112e-16	Chr5	13462149	294	13462442	TRUE	up	5	66	FALSE	NA	3	26	FALSE	NA	1	4
hdmr241Fet1et2	1.28347e-16	Chr5	13735743	406	13736148	TRUE	down	72	1	FALSE	NA	20	2	FALSE	NA	3	1
hdmr242Fet1et2	9.80001e-09	Chr5	14042470	175	14042644	TRUE	down	57	2	FALSE	NA	9	3	FALSE	NA	3	1
hdmr243Fet1et2	1.89922e-06	Chr5	14715996	175	14716170	FALSE	NA	60	16	TRUE	down	20	1	FALSE	NA	1	1
hdmr244Fet1et2	3.92417e-13	Chr5	14968007	74	14968080	TRUE	up	4	77	FALSE	NA	2	21	FALSE	NA	1	8
hdmr245Fet1et2	1.51023e-08	Chr5	15105406	99	15105504	TRUE	down	62	2	FALSE	NA	NA	NA	FALSE	NA	2	1
hdmr246Fet1et2	8.00929e-21	Chr5	15226421	124	15226544	TRUE	down	76	3	TRUE	down	56	5	FALSE	NA	4	1
hdmr247Fet1et2	4.96611e-06	Chr5	15232836	88	15232923	TRUE	down	54	3	FALSE	NA	4	1	FALSE	NA	2	2
hdmr248Fet1et2	9.77153e-07	Chr5	15408038	115	15408152	FALSE	NA	62	10	TRUE	down	22	2	FALSE	NA	3	1
hdmr249Fet1et2	1.99494e-17	Chr5	15592437	165	15592601	TRUE	up	6	63	FALSE	NA	1	17	FALSE	NA	1	6
hdmr250Fet1et2	4.13541e-15	Chr5	15810303	165	15810467	TRUE	up	11	78	FALSE	NA	1	9	FALSE	NA	0	1
hdmr251Fet1et2	1.23841e-06	Chr5	15873543	258	15873800	TRUE	down	25	2	FALSE	NA	21	3	FALSE	NA	3	1
hdmr252Fet1et2	4.26074e-08	Chr5	15942181	77	15942257	TRUE	down	28	1	FALSE	NA	8	0	FALSE	NA	1	1
hdmr253Fet1et2	1.33727e-10	Chr5	17524358	119	17524476	TRUE	up	8	58	FALSE	NA	2	7	FALSE	NA	1	10
hdmr254Fet1et2	4.10599e-07	Chr5	17891700	67	17891766	TRUE	down	60	2	FALSE	NA	1	0	FALSE	NA	2	0
hdmr255Fet1et2	8.81762e-25	Chr5	17976881	141	17977021	TRUE	down	73	3	TRUE	down	44	1	FALSE	NA	5	1
hdmr256Fet1et2	5.60128e-10	Chr5	18065689	174	18065862	FALSE	NA	62	86	TRUE	up	12	44	FALSE	NA	1	4
hdmr257Fet1et2	1.17616e-34	Chr5	18136748	281	18137028	TRUE	down	53	0	FALSE	NA	12	1	FALSE	NA	8	1
hdmr258Fet1et2	4.89432e-43	Chr5	18142164	263	18142426	TRUE	down	75	7	TRUE	down	51	1	FALSE	NA	15	1
hdmr259Fet1et2	6.92932e-15	Chr5	18411859	133	18411991	TRUE	down	63	1	FALSE	NA	1	1	FALSE	NA	1	1
hdmr260Fet1et2	1.2692e-16	Chr5	18648512	131	18648642	TRUE	up	6	80	TRUE	up	1	37	FALSE	NA	1	9
hdmr261Fet1et2	2.48341e-10	Chr5	19056458	313	19056770	FALSE	NA	75	25	TRUE	down	29	2	FALSE	NA	4	3
hdmr262Fet1et2	6.96825e-31	Chr5	19364610	240	19364849	TRUE	down	68	2	TRUE	down	51	5	FALSE	NA	17	2
hdmr263Fet1et2	2.96412e-31	Chr5	19531389	348	19531736	TRUE	down	49	0	FALSE	NA	11	0	FALSE	NA	2	0
hdmr264Fet1et2	1.90048e-21	Chr5	19549253	263	19549515	TRUE	up	10	81	FALSE	NA	3	23	FALSE	NA	2	9
hdmr265Fet1et2	1.90264e-08	Chr5	19830272	53	19830324	TRUE	down	31	3	FALSE	NA	15	2	FALSE	NA	3	1
hdmr266Fet1et2	8.46517e-45	Chr5	20076211	516	20076726	TRUE	up	6	44	FALSE	NA	4	41	FALSE	NA	1	14
hdmr267Fet1et2	5.34002e-28	Chr5	20393987	379	20394365	TRUE	up	16	76	FALSE	NA	3	19	FALSE	NA	1	7
hdmr268Fet1et2	4.15961e-05	Chr5	21155928	42	21155969	TRUE	down	44	3	FALSE	NA	12	4	FALSE	NA	3	3
hdmr269Fet1et2	4.63131e-08	Chr5	21225283	120	21225402	TRUE	down	67	4	FALSE	NA	5	3	FALSE	NA	2	1
hdmr270Fet1et2	3.31658e-31	Chr5	21456088	358	21456445	TRUE	down	80	1	FALSE	NA	17	2	FALSE	NA	5	2
hdmr271Fet1et2	4.99074e-16	Chr5	21696240	120	21696359	TRUE	down	82	2	FALSE	NA	27	2	FALSE	NA	4	1
hdmr272Fet1et2	4.1044e-10	Chr5	22618311	115	22618425	TRUE	down	41	5	FALSE	NA	30	6	FALSE	NA	6	3
hdmr273Fet1et2	3.33111e-12	Chr5	22848951	169	22849119	FALSE	NA	73	24	TRUE	down	21	3	FALSE	NA	2	1
hdmr274Fet1et2	2.54448e-06	Chr5	24500147	22	24500168	TRUE	down	49	1	FALSE	NA	0	1	FALSE	NA	0	1
hdmr275Fet1et2	7.28937e-05	Chr5	25229056	27	25229082	TRUE	down	43	1	FALSE	NA	2	0	FALSE	NA	0	0

## Sheet: all_hDMRS
Definition of hDMRs for manuscript											ID	Identification number
						Col-0/ et1_1/ et2_3/ et1_1_et2_3
						CG,CHG,CHH	P-value	differential	highly diff.		CHR	Chromosome #
ID	CHR	START	LENGTH	# of groups	grouping of lines acc. to intensity of methylation	rate of methylation		Context	Context
flower_hDMR1	1	213687	131	3	et1-1_et2-3///et1-1,et2-3///Col	-,-,-/-,-,-/64,36,3/7,1,1	2.49371e-12	CG,CHG,CHH	CHG
flower_hDMR2	1	1592226	116	2	et1-1_et2-3,et2-3///et1-1,Col	9,2,1/2,1,0/49,9,2/68,18,2	2.71014e-21	CG,CHG	CG
flower_hDMR3	1	1679834	20	2	et1-1_et2-3,(Col),(et2-3)///et1-1	30,1,0/0,0,0/30,1,1/55,1,1	2.32401e-07	CG	CG
flower_hDMR4	1	1884105	237	2	et1-1,Col///et1-1_et2-3,(et2-3)	51,36,6/60,44,7/24,9,2/2,1,1	1.47185e-36	CG,CHG	CG,CHG
flower_hDMR5	1	2415195	96	2	et1-1_et2-3,et2-3///et1-1,Col	-,-,-/9,16,0/-,-,-/82,56,3	2.8142e-10	CG,CHG,CHH	CG
flower_hDMR6	1	2986895	161	2	et1-1_et2-3,Col///et1-1,(et2-3)	2,3,1/77,38,2/61,34,2/5,2,1	6.47184e-19	CG	CG
flower_hDMR7	1	3919917	285	2	et1-1,Col,et2-3///et1-1_et2-3	81,34,28/71,35,20/75,48,25/0,0,1	4.4002e-60	CG,CHG	CG
flower_hDMR8	1	3932876	233	2	Col///et2-3,et1-1,et1-1_et2-3	61,42,3/1,1,1/1,0,1/1,1,0	7.5558e-64	CG	CG
flower_hDMR9	1	3958584	35	2	Col///et1-1,(et2-3),(et1-1_et2-3)	60,0,0/0,0,0/22,2,1/28,3,0	4.80933e-06	CG	CG
flower_hDMR10	1	3980889	55	2	Col///et1-1_et2-3,et1-1,et2-3	-,33,25/-,6,1/-,6,5/-,5,2	2.33705e-18	CHG,CHH	CHH
flower_hDMR11	1	4294091	99	2	et1-1_et2-3,(Col),(et2-3)///et1-1	-,-,-/2,2,0/-,-,-/92,79,35	3.78089e-30	CG,CHG,CHH	CHH
flower_hDMR12	1	4509326	30	2	et1-1_et2-3,(Col),(et2-3)///et1-1	-,-,-/61,1,1/-,-,-/1,1,0	1.78474e-06	CG	CG
flower_hDMR13	1	4570824	32	2	et1-1_et2-3///et1-1,Col,(et2-3)	22,-,1/1,-,1/45,-,0/80,-,1	5.42361e-06	CG	CG
flower_hDMR14	1	4831707	127	2	et1-1,(et2-3)///Col,et1-1_et2-3	-,-,-/86,15,4/-,-,-/40,0,2	4.71958e-05	CG,CHG	CG
flower_hDMR15	1	5866655	131	2	et1-1_et2-3,(Col)///et1-1,et2-3	-,-,-/-,-,-/41,24,4/80,48,5	9.80444e-21	CG,CHG	CG,CHG
flower_hDMR16	1	6593927	246	2	Col,(et2-3)///et1-1_et2-3,et1-1	25,7,6/-,-,-/-,-,-/74,11,16	5.40024e-16	CG,CHG	CG
flower_hDMR17	1	6640309	58	3	et1-1_et2-3///et1-1///Col,et2-3	34,3,2/2,1,2/53,11,3/81,19,2	2.91031e-09	CG	CG
flower_hDMR18	1	6660372	168	2	et1-1_et2-3///et2-3,Col,et1-1	90,59,11/83,62,7/90,66,7/0,4,2	7.03354e-32	CG,CHG	CHG
flower_hDMR19	1	7249745	142	2	et1-1///Col,et1-1_et2-3,(et2-3)	79,9,2/3,1,1/80,7,2/80,6,1	1.09168e-18	CG	CG
flower_hDMR20	1	7959547	183	2	Col,(et2-3),(et1-1_et2-3)///et1-1	79,25,1/0,0,0/-,-,-/-,-,-	3.50847e-17	CG	CG
flower_hDMR21	1	7959622	285	2	Col,(et2-3),(et1-1_et2-3)///et1-1	83,30,3/0,1,0/-,-,-/-,-,-	2.64437e-32	CG	CG
flower_hDMR22	1	8201088	145	2	et1-1_et2-3,Col///et1-1,(et2-3)	2,24,2/59,44,6/31,36,5/2,16,3	1.50408e-10	CG	CG
flower_hDMR23	1	8283497	199	2	et1-1_et2-3,(Col),(et2-3)///et1-1	-,-,-/50,16,4/-,-,-/1,2,1	9.27507e-15	CG	CG
flower_hDMR24	1	8374508	25	2	et1-1_et2-3,(Col),(et2-3)///et1-1	67,-,2/11,-,1/40,-,0/67,-,1	0.000299391	CG	CG
flower_hDMR25	1	8737998	95	2	Col///et2-3,et1-1_et2-3,et1-1	3,3,0/81,34,3/87,43,2/72,36,4	1.11115e-27	CG,CHG	CG,CHG
flower_hDMR26	1	8740594	53	2	et1-1,et2-3///et1-1_et2-3,Col	13,0,0/62,1,1/60,2,1/6,0,1	8.99185e-12	CG	CG
flower_hDMR27	1	9130174	123	2	et2-3,(et1-1)///et1-1_et2-3,Col	-,-,-/-,-,-/1,1,0/38,9,2	2.20053e-07	CG,CHG	CG
flower_hDMR28	1	9250451	29	2	et1-1,(et2-3),(et1-1_et2-3)///Col	57,0,1/13,3,0/21,0,1/19,4,0	0.000288872	CG	CG
flower_hDMR29	1	9353902	40	2	et1-1,(Col),(et2-3)///et1-1_et2-3	-,-,-/68,30,4/-,-,-/6,6,0	3.97306e-08	CG,CHG,CHH	CG
flower_hDMR30	1	9454009	124	2	et1-1_et2-3///et2-3,(Col),(et1-1)	20,8,2/1,2,1/8,2,1/56,23,3	1.45492e-14	CHG	CHG
flower_hDMR31	1	9565214	381	2	et2-3,et1-1_et2-3///et1-1,Col	-,-,-/2,1,1/-,-,-/82,49,8	1.61196e-44	CG,CHG	CG,CHG
flower_hDMR32	1	9572925	382	2	Col///et1-1,et1-1_et2-3,et2-3	13,8,1/-,-,-/-,-,-/80,44,4	2.43258e-22	CG	CG
flower_hDMR33	1	9585505	242	2	Col,(et2-3),(et1-1_et2-3)///et1-1	68,18,2/1,2,0/-,-,-/-,-,-	6.64084e-16	CG	CG
flower_hDMR34	1	9756812	231	3	Col///et2-3///et1-1_et2-3,(et1-1)	14,6,1/60,18,6/77,33,15/79,29,7	1.2144e-26	CG	CG
flower_hDMR35	1	9757043	65	2	et1-1,Col,et1-1,et2-3///et1-1_et2-3,et2-3	26,0,1/7,1,2/46,2,4/85,8,6	5.1454e-10	CG,CHG	CG
flower_hDMR36	1	9864363	31	2	et1-1,(et2-3),(et1-1_et2-3)///Col	4,1,1/56,3,1/-,-,-/-,-,-	0.000263586	CG,CHG	CG
flower_hDMR37	1	9903448	76	2	et1-1,(Col),(et2-3)///et1-1_et2-3	-,-,-/1,0,0/-,-,-/58,0,2	4.48179e-06	CG	CG
flower_hDMR38	1	9955366	127	2	et1-1_et2-3,Col///et1-1,et2-3	-,-,-/-,-,-/56,2,1/2,0,1	6.34879e-07	CG	CG
flower_hDMR39	1	10266057	38	2	et1-1,(et2-3),(et1-1_et2-3)///Col	64,2,0/1,0,0/10,0,1/32,0,1	7.02208e-05	CG	CG
flower_hDMR40	1	10357048	239	3	et2-3,et1-1///et1-1_et2-3///Col	35,30,5/82,64,9/81,62,8/1,3,1	6.91097e-40	CG,CHG	CG,CHG
flower_hDMR41	1	10363228	110	3	et1-1_et2-3,Col///et1-1///et2-3	28,33,27/62,59,39/0,2,1/23,32,17	1.04934e-27	CG,CHG,CHH	CHG,CHH
flower_hDMR42	1	10444097	90	2	et1-1_et2-3,(Col),(et1-1)///et2-3	-,-,-/-,-,-/12,0,1/79,1,1	6.74276e-06	CG	CG
flower_hDMR43	1	10625874	50	2	et1-1_et2-3,Col///et1-1,(et2-3)	1,1,0/42,0,0/31,1,1/1,1,0	2.19432e-12	CG	CG
flower_hDMR44	1	11027399	139	2	et1-1_et2-3///et1-1,(Col),(et2-3)	-,22,2/-,31,3/-,26,3/-,7,0	3.23642e-08	CHG,CHH	CHG
flower_hDMR45	1	11139975	96	2	et2-3,(Col),(et1-1_et2-3)///et1-1	-,-,-/16,23,19/2,5,3/-,-,-	5.10419e-15	CG,CHG,CHH	CHG
flower_hDMR46	1	11202171	166	2	et2-3,(Col),(et1-1)///et1-1_et2-3	3,4,0/1,0,1/13,7,1/71,25,5	1.2199e-12	CG	CG
flower_hDMR47	1	11407180	182	2	et1-1///et1-1_et2-3,(Col),(et2-3)	32,8,2/69,18,3/21,1,1/1,1,1	4.19425e-21	CG,CHG	CG
flower_hDMR48	1	11537107	57	2	et1-1,(et2-3)///Col,(et1-1_et2-3)	38,3,0/2,0,0/19,2,0/38,1,0	1.77981e-09	CG,CHG	CG
flower_hDMR49	1	11564642	174	2	et1-1_et2-3,(et2-3)///Col,et1-1	-,-,-/1,1,0/-,-,-/76,38,26	1.21392e-29	CG	CG
flower_hDMR50	1	11658198	34	2	Col///et1-1,(et2-3),(et1-1_et2-3)	26,1,1/95,0,0/95,1,1/95,2,1	0.00017022	CG	CG
flower_hDMR51	1	11733028	104	2	et1-1,(Col),(et2-3)///et1-1_et2-3	-,-,-/7,2,1/-,-,-/64,11,1	1.69276e-05	CG,CHG	CG
flower_hDMR52	1	12063305	266	2	et1-1///et2-3,Col,et1-1_et2-3	-,-,-/7,3,1/-,-,-/86,27,3	2.28479e-14	CG,CHH	CG
flower_hDMR53	1	12186510	326	2	et2-3,(Col),(et1-1)///et1-1_et2-3	18,6,2/3,2,1/3,5,3/47,16,5	3.9941e-09	CG	CG
flower_hDMR54	1	12278516	313	2	et2-3,et1-1_et2-3,et1-1///Col	42,22,2/9,10,1/4,4,1/2,3,1	1.2999e-18	CG	CG
flower_hDMR55	1	12339040	125	2	Col,et1-1_et2-3,(et2-3)///et1-1	69,36,4/5,3,1/42,25,7/68,33,6	1.60272e-26	CG,CHG	CG,CHG
flower_hDMR56	1	12401311	152	2	et2-3,et1-1///Col,et1-1_et2-3	47,17,2/6,3,1/3,1,1/49,13,2	8.62527e-16	CG,CHG	CG
flower_hDMR57	1	12443802	380	2	Col,(et1-1),(et1-1_et2-3)///et2-3	73,20,1/-,-,-/62,6,1/-,-,-	8.25985e-06	CHG	CHG
flower_hDMR58	1	12446795	272	2	et2-3,(et1-1)///et1-1_et2-3,Col	-,-,-/-,-,-/17,1,1/71,23,2	1.56755e-09	CHG	CHG
flower_hDMR59	1	12842911	81	2	et1-1_et2-3,et2-3,(et1-1)///Col	42,-,1/0,-,0/0,-,1/0,-,1	9.01098e-06	CG	CG
flower_hDMR60	1	12844921	90	2	et1-1,(Col),(et2-3)///et1-1_et2-3	-,-,-/3,-,2/-,-,-/87,-,4	3.58513e-06	CG	CG
flower_hDMR61	1	12922669	341	2	et1-1_et2-3,(Col)///et1-1,et2-3	-,-,-/-,-,-/74,26,2/12,12,1	2.44917e-10	CG	CG
flower_hDMR62	1	12977397	46	2	et1-1,(et2-3)///et1-1_et2-3,(Col)	9,1,1/29,2,1/20,3,2/3,1,0	0.000276317	CG	CG
flower_hDMR63	1	12995880	61	2	et1-1_et2-3,(Col),(et2-3)///et1-1	-,-,-/1,0,2/-,-,-/61,10,6	2.414e-08	CG,CHG	CG
flower_hDMR64	1	13055419	41	2	et1-1///et2-3,Col,et1-1_et2-3	84,-,7/5,-,0/56,-,5/84,-,5	3.89201e-11	CG	CG
flower_hDMR65	1	13339634	216	2	et1-1_et2-3,(Col),(et2-3)///et1-1	-,-,-/59,7,4/-,-,-/4,2,1	2.32586e-10	CG	CG
flower_hDMR66	1	13477586	209	2	et2-3,et1-1_et2-3,et1-1///Col	72,16,2/0,0,1/1,2,1/4,0,1	5.46954e-18	CG,CHG	CG
flower_hDMR67	1	13502829	78	2	Col,(et1-1)///et1-1_et2-3,et2-3	10,3,0/-,-,-/-,-,-/62,18,2	1.2687e-05	CG,CHG	CG
flower_hDMR68	1	13559750	89	3	et1-1_et2-3///et1-1///et2-3,Col	66,35,4/89,46,5/46,25,3/1,1,1	1.69448e-28	CG	CG
flower_hDMR69	1	13675851	190	2	et2-3,et1-1_et2-3,et1-1///Col	9,6,1/45,23,2/79,40,5/74,28,4	1.99308e-10	CG	CG
flower_hDMR70	1	13818153	78	2	et1-1,(Col)///et1-1_et2-3,et2-3	-,-,-/0,7,1/-,-,-/76,22,2	1.24548e-05	CG,CHG	CHG
flower_hDMR71	1	13836288	208	2	et1-1///et2-3,Col,et1-1_et2-3	74,35,4/31,4,2/69,35,5/77,36,4	6.48057e-16	CHG	CHG
flower_hDMR72	1	13980449	206	2	et1-1_et2-3,(et2-3)///Col,et1-1	8,2,0/1,2,1/85,24,1/81,23,1	1.50037e-11	CG	CG
flower_hDMR73	1	14006837	61	2	Col///et1-1,et2-3,(et1-1_et2-3)	16,0,1/61,8,3/87,15,2/68,6,2	2.39099e-06	CG,CHG	CG
flower_hDMR74	1	14011196	52	2	et1-1_et2-3,(et1-1),(et2-3)///Col	44,0,3/-,-,-/-,-,-/4,0,1	8.50928e-05	CG	CG
flower_hDMR75	1	14061996	49	2	et1-1_et2-3///Col,(et1-1),(et2-3)	82,29,5/80,29,2/90,26,3/9,4,1	7.3297e-05	CG,CHG,CHH	CHG
flower_hDMR76	1	15730568	156	2	et1-1,et2-3///et1-1_et2-3,Col	69,34,5/6,9,3/18,13,7/71,35,7	6.96315e-22	CG	CG
flower_hDMR77	1	15815224	35	2	et1-1_et2-3///et2-3,(Col),(et1-1)	17,5,1/11,1,1/7,1,2/49,9,3	0.000100779	CG,CHG	CG
flower_hDMR78	1	15976592	94	2	et1-1///et1-1_et2-3,(Col),(et2-3)	17,3,1/43,0,1/9,0,0/0,0,0	3.89869e-11	CG	CG
flower_hDMR79	1	16157237	32	2	et1-1,et1-1_et2-3,(et2-3)///Col	15,1,3/81,2,2/67,2,2/79,1,2	3.0707e-12	CG	CG
flower_hDMR80	1	16227767	80	2	et1-1,(et1-1_et2-3)///et2-3,Col	-,-,-/19,4,1/81,5,0/-,-,-	9.63512e-05	CG	CG
flower_hDMR81	1	16474176	270	2	et2-3,et1-1_et2-3///et1-1,Col	70,41,2/75,41,3/11,3,1/8,2,0	3.49208e-66	CG,CHG	CG,CHG
flower_hDMR82	1	16562471	65	2	Col,et1-1_et2-3///et1-1,(et2-3)	38,6,1/2,0,2/24,4,1/67,14,1	7.1219e-08	CG,CHG	CG
flower_hDMR83	1	16659600	76	2	et1-1_et2-3,Col///et1-1,et2-3	10,5,1/67,44,7/53,33,9/4,2,1	8.66902e-20	CG,CHG	CHG
flower_hDMR84	1	16756403	227	2	et1-1_et2-3,(et1-1),(et2-3)///Col	43,18,9/22,3,1/19,6,1/10,2,1	3.12139e-15	CG	CG
flower_hDMR85	1	16761279	30	2	et1-1,(Col),(et2-3)///et1-1_et2-3	-,-,-/53,1,1/-,-,-/1,0,1	3.50167e-05	CG	CG
flower_hDMR86	1	16795894	114	2	et1-1_et2-3,(et1-1),(et2-3)///Col	7,0,1/-,-,-/-,-,-/73,2,1	4.68888e-07	CG	CG
flower_hDMR87	1	16830725	147	2	Col///et1-1_et2-3,et2-3,(et1-1)	15,-,1/56,-,3/85,-,1/69,-,2	4.62792e-15	CG	CG
flower_hDMR88	1	16863002	223	2	et2-3,(Col),(et1-1)///et1-1_et2-3	1,0,0/1,2,1/1,0,1/32,5,1	1.91314e-16	CG	CG
flower_hDMR89	1	16882112	427	2	et1-1,et1-1_et2-3,(et2-3)///Col	20,9,2/80,25,5/74,21,4/84,20,5	1.55534e-18	CG	CG
flower_hDMR90	1	16885232	196	2	et1-1_et2-3,(Col)///et2-3,et1-1	-,-,-/-,-,-/56,24,5/1,6,4	9.36521e-10	CG,CHG	CHG
flower_hDMR91	1	16939445	100	2	Col///et2-3,et1-1,et1-1_et2-3	37,27,11/-,-,-/-,-,-/6,6,5	5.37851e-16	CG	CG
flower_hDMR92	1	16969246	128	2	et2-3,et1-1_et2-3///Col,et1-1	60,10,4/78,15,3/18,5,1/14,2,1	1.25982e-11	CG,CHG	CG
flower_hDMR93	1	17114253	129	2	et2-3,(Col),(et1-1_et2-3)///et1-1	40,15,2/2,1,1/56,11,2/81,25,2	8.00806e-07	CG	CG
flower_hDMR94	1	17213409	201	2	et2-3,et1-1_et2-3,et1-1///Col	6,6,1/63,24,4/81,30,4/75,22,4	9.09654e-19	CG	CG
flower_hDMR95	1	17391130	78	2	et1-1_et2-3,et1-1,et2-3///Col	30,1,1/1,1,1/2,1,1/5,1,1	2.1617e-09	CG	CG
flower_hDMR96	1	17440632	163	2	Col///et1-1_et2-3,et1-1,et2-3	70,18,1/-,-,-/-,-,-/0,0,0	1.32096e-12	CG	CG
flower_hDMR97	1	17540314	364	2	et1-1,(Col),(et2-3)///et1-1_et2-3	-,-,-/64,32,5/-,-,-/17,13,1	1.75421e-15	CG	CG
flower_hDMR98	1	17578974	111	2	et1-1///et2-3,Col,et1-1_et2-3	28,15,5/6,1,1/47,16,6/52,24,5	2.14514e-13	CG,CHG	CG
flower_hDMR99	1	17624370	214	2	Col,(et1-1_et2-3)///et2-3,et1-1	22,3,1/85,14,1/89,18,2/-,-,-	3.46539e-34	CG	CG
flower_hDMR100	1	17633895	234	2	et1-1_et2-3,et1-1,et2-3///Col	59,50,15/1,3,1/3,4,1/5,7,2	1.23339e-58	CG,CHG	CG,CHG
flower_hDMR101	1	17691303	106	2	Col,(et2-3),(et1-1_et2-3)///et1-1	15,9,1/87,52,4/-,-,-/-,-,-	1.34906e-20	CG,CHG	CG,CHG
flower_hDMR102	1	17695766	89	2	et1-1,et1-1_et2-3///et2-3,Col	-,-,-/-,-,-/28,11,9/71,23,22	1.04184e-12	CG,CHG,CHH	CG
flower_hDMR103	1	17714693	380	2	et1-1_et2-3,(Col),(et2-3)///et1-1	-,-,-/11,2,1/-,-,-/76,31,4	2.59919e-25	CG,CHG	CG,CHG
flower_hDMR104	1	17831079	67	2	Col///et1-1_et2-3,et1-1,et2-3	69,-,4/5,-,2/1,-,1/1,-,1	4.67393e-15	CG	CG
flower_hDMR105	1	17831079	145	2	Col,(et1-1),(et2-3)///et1-1_et2-3	72,60,9/-,-,-/-,-,-/3,2,1	1.06498e-24	CG,CHG	CG
flower_hDMR106	1	17929148	336	2	et2-3,(et1-1_et2-3)///et1-1,(Col)	82,24,5/84,9,2/86,42,6/81,31,4	1.36689e-09	CHG	CHG
flower_hDMR107	1	18029190	66	2	et1-1_et2-3///et1-1,(Col),(et2-3)	16,2,2/6,1,0/19,4,2/46,9,3	3.5309e-05	CG	CG
flower_hDMR108	1	18078574	295	3	Col,et1-1///et1-1_et2-3///et2-3	3,1,1/1,1,1/37,16,6/82,32,13	5.68273e-83	CG,CHH	CG
flower_hDMR109	1	18189485	183	2	et1-1,(et2-3),(et1-1_et2-3)///Col	21,-,2/78,-,3/75,-,3/67,-,2	7.88794e-05	CG	CG
flower_hDMR110	1	18458147	104	2	et2-3,et1-1,(et1-1_et2-3)///Col	36,24,16/3,2,1/1,1,1/6,2,2	2.49e-28	CG	CG
flower_hDMR111	1	18547952	106	2	et2-3,(et1-1)///et1-1_et2-3,(Col)	20,12,2/51,30,2/68,44,3/8,9,2	8.3059e-05	CG,CHG	CHG
flower_hDMR112	1	18553648	48	2	et1-1,(et2-3),(et1-1_et2-3)///Col	56,11,3/5,1,2/29,2,1/26,2,2	2.62109e-05	CG,CHG	CG
flower_hDMR113	1	18644858	74	2	et1-1_et2-3,(et1-1),(et2-3)///Col	82,25,2/-,-,-/-,-,-/6,1,1	5.817e-12	CG,CHH	CG
flower_hDMR114	1	18648974	80	2	Col,(et2-3)///et1-1_et2-3,et1-1	84,45,2/-,-,-/-,-,-/56,9,1	3.22991e-10	CG,CHG	CHG
flower_hDMR115	1	18816496	715	2	Col,(et1-1),(et2-3)///et1-1_et2-3	21,23,3/-,-,-/-,-,-/86,43,3	1.68772e-19	CG	CG
flower_hDMR116	1	18888249	84	2	et2-3,(Col),(et1-1)///et1-1_et2-3	61,21,2/56,31,3/83,34,3/25,12,3	7.55129e-06	CG	CG
flower_hDMR117	1	19354410	103	2	Col,(et1-1)///et1-1_et2-3,et2-3	10,4,1/-,-,-/-,-,-/76,29,2	1.37764e-10	CG,CHG	CG,CHG
flower_hDMR118	1	19361503	100	2	et2-3,et1-1,Col///et1-1_et2-3	80,6,1/79,6,0/56,5,1/2,2,1	3.46795e-10	CG	CG
flower_hDMR119	1	19390110	49	2	et1-1,(et2-3)///et1-1_et2-3,(Col)	8,0,0/30,4,1/43,2,1/5,0,1	4.13366e-05	CG	CG
flower_hDMR120	1	19609033	138	2	Col,(et1-1)///et1-1_et2-3,(et2-3)	55,1,0/41,2,1/20,0,0/0,1,1	1.06578e-07	CG	CG
flower_hDMR121	1	19713506	77	2	et1-1,(Col),(et1-1_et2-3)///et2-3	-,-,-/73,15,7/24,7,3/-,-,-	1.71988e-06	CG,CHH	CG
flower_hDMR122	1	19749762	146	2	et1-1_et2-3,(Col),(et1-1)///et2-3	-,-,-/-,-,-/0,2,1/65,24,4	2.63593e-11	CG,CHG	CHG
flower_hDMR123	1	19749808	230	2	et2-3,(et1-1),(et1-1_et2-3)///Col	45,18,1/-,-,-/1,1,1/-,-,-	4.06288e-16	CG	CG
flower_hDMR124	1	19840759	84	2	Col,(et1-1)///et1-1_et2-3,(et2-3)	57,0,1/39,1,2/23,1,2/0,1,1	2.04793e-09	CG	CG
flower_hDMR125	1	19899935	38	2	Col,(et1-1)///et1-1_et2-3,(et2-3)	49,3,1/46,13,1/17,2,1/2,0,1	1.40793e-05	CG	CG
flower_hDMR126	1	19995616	227	2	et1-1_et2-3,(Col),(et2-3)///et1-1	-,-,-/23,0,14/-,-,-/76,2,19	3.18159e-07	CG	CG
flower_hDMR127	1	20106665	215	2	Col,(et2-3)///et1-1,et1-1_et2-3	40,23,18/1,2,1/30,15,13/1,1,1	1.1114e-61	CG	CG
flower_hDMR128	1	20273120	200	3	et1-1///et2-3///et1-1_et2-3,Col	-,-,-/-,-,-/59,24,5/85,31,14	1.57323e-22	CG,CHG	CG
flower_hDMR129	1	20792071	121	2	Col,(et1-1)///et2-3,et1-1_et2-3	14,3,1/-,-,-/-,-,-/88,7,1	2.31695e-06	CG	CG
flower_hDMR130	1	21019108	88	2	et1-1_et2-3///Col,et1-1,(et2-3)	0,2,1/0,2,1/25,14,1/59,38,2	5.41664e-16	CG,CHG	CHG
flower_hDMR131	1	21137775	38	2	Col,(et1-1),(et2-3)///et1-1_et2-3	40,0,0/47,1,0/44,1,3/0,0,1	2.34699e-05	CG	CG
flower_hDMR132	1	21223824	69	2	Col///et2-3,et1-1,et1-1_et2-3	49,0,1/2,0,0/1,0,1/1,0,1	1.48693e-08	CG	CG
flower_hDMR133	1	21341774	542	2	Col///et1-1,et1-1_et2-3,et2-3	81,48,5/-,-,-/-,-,-/6,2,1	8.18773e-75	CG,CHG	CG,CHG
flower_hDMR134	1	21357838	98	2	et2-3,(Col),(et1-1)///et1-1_et2-3	50,1,1/1,1,0/25,1,1/83,8,1	1.23149e-07	CG	CG
flower_hDMR135	1	21374917	24	2	et1-1,(Col)///et1-1_et2-3,(et2-3)	55,17,1/21,7,0/76,24,2/82,41,1	2.74534e-05	CG,CHG	CHG
flower_hDMR136	1	21511172	30	2	et2-3,(et1-1)///et1-1_et2-3,(Col)	32,-,1/1,-,1/1,-,0/56,-,0	0.000123096	CG	CG
flower_hDMR137	1	21617328	247	3	et1-1_et2-3,et2-3///et1-1///Col	53,21,9/74,33,15/22,6,2/11,4,1	2.13453e-42	CG,CHG	CG,CHG
flower_hDMR138	1	21681350	137	2	Col///et2-3,et1-1,et1-1_et2-3	73,29,4/3,2,1/4,1,1/3,2,1	3.44906e-29	CG	CG
flower_hDMR139	1	22107282	125	2	et1-1,et1-1_et2-3,et2-3///Col	54,19,2/0,0,1/1,0,1/1,0,0	5.88062e-13	CG,CHG	CG
flower_hDMR140	1	22126086	65	2	et2-3,(Col),(et1-1)///et1-1_et2-3	-,-,-/-,-,-/7,3,1/73,40,3	2.99687e-09	CG,CHG	CG
flower_hDMR141	1	22330652	209	3	et1-1_et2-3///Col,(et2-3)///et1-1	14,7,3/74,35,8/34,16,4/1,1,1	9.23622e-30	CG	CG
flower_hDMR142	1	22929963	122	2	et1-1_et2-3,et1-1,(et2-3)///Col	9,6,1/40,19,2/41,24,3/44,18,1	8.12322e-09	CG	CG
flower_hDMR143	1	23043318	41	2	Col,(et2-3),(et1-1_et2-3)///et1-1	38,1,2/81,27,1/-,-,-/-,-,-	1.59754e-10	CHG	CHG
flower_hDMR144	1	23090130	37	2	et1-1///Col,et1-1_et2-3,(et2-3)	7,-,1/67,-,1/21,-,1/2,-,2	4.213e-06	CG	CG
flower_hDMR145	1	23090171	118	2	Col,(et2-3),(et1-1_et2-3)///et1-1	38,2,1/87,34,2/65,5,2/47,4,1	1.91282e-13	CHG,CHH	CHG
flower_hDMR146	1	23211854	139	2	et1-1,(Col)///et1-1_et2-3,et2-3	-,-,-/7,2,1/-,-,-/85,28,3	7.79848e-12	CG	CG
flower_hDMR147	1	23312943	54	2	Col,et1-1_et2-3///et2-3,et1-1	-,-,-/-,-,-/7,2,1/59,32,12	2.57128e-16	CG,CHG,CHH	CG,CHG,CHH
flower_hDMR148	1	23319213	39	2	et2-3,(et1-1),(et1-1_et2-3)///Col	14,0,0/57,1,1/68,2,1/50,0,0	4.56153e-05	CG	CG
flower_hDMR149	1	23519500	129	2	Col///et1-1,et1-1_et2-3,et2-3	5,2,3/85,39,24/86,44,29/79,30,22	3.12433e-69	CG,CHG	CG,CHG
flower_hDMR150	1	23586490	180	2	Col,et1-1_et2-3,et2-3///et1-1	90,68,39/4,1,1/90,76,38/90,67,34	2.50364e-67	CG,CHG	CG,CHG
flower_hDMR151	1	23627803	51	2	et1-1_et2-3,(et1-1),(et2-3)///Col	55,2,0/-,-,-/-,-,-/1,0,1	0.00025968	CG	CG
flower_hDMR152	1	23950535	150	2	Col,(et2-3)///et1-1_et2-3,et1-1	34,5,5/-,-,-/-,-,-/0,1,0	6.17154e-17	CG,CHG	CG
flower_hDMR153	1	24082252	631	2	et1-1_et2-3,et1-1,et2-3///Col	87,55,9/1,1,1/1,1,1/1,1,1	1.87485e-211	CG	CG
flower_hDMR154	1	24146392	82	2	et1-1,(et2-3)///et1-1_et2-3,(Col)	37,5,3/77,13,5/64,10,5/1,0,1	5.69878e-14	CG	CG
flower_hDMR155	1	24620608	54	2	et2-3,(Col),(et1-1)///et1-1_et2-3	-,-,-/-,-,-/7,3,1/57,23,1	7.29498e-08	CG,CHG	CG,CHG
flower_hDMR156	1	24651302	201	2	et1-1_et2-3,et1-1,et2-3///Col	6,5,1/74,72,12/71,73,14/63,71,12	1.78895e-27	CG,CHG	CG
flower_hDMR157	1	24714600	84	2	Col,et1-1,(et2-3)///et1-1_et2-3	53,3,3/82,22,3/43,9,1/3,5,1	5.45541e-11	CG	CG
flower_hDMR158	1	24714870	80	2	et1-1_et2-3,(et2-3)///et1-1,Col	-,-,-/10,4,1/-,-,-/41,7,2	2.71071e-05	CG	CG
flower_hDMR159	1	24728434	311	2	et1-1_et2-3,(Col),(et2-3)///et1-1	-,-,-/12,2,1/-,-,-/64,14,3	8.77916e-35	CG	CG
flower_hDMR160	1	24739108	49	2	et1-1_et2-3,(et1-1),(et2-3)///Col	45,1,1/-,-,-/-,-,-/1,1,0	7.82043e-05	CG	CG
flower_hDMR161	1	25057297	164	2	et1-1_et2-3,(Col)///et2-3,et1-1	-,-,-/-,-,-/17,8,2/1,1,1	1.80101e-11	CG,CHG	CG,CHG
flower_hDMR162	1	25057283	244	2	et1-1_et2-3,(Col),(et2-3)///et1-1	-,-,-/47,30,3/-,-,-/2,1,1	2.60166e-22	CG,CHG	CG,CHG
flower_hDMR163	1	25260836	177	2	et1-1_et2-3,(et1-1)///et2-3,Col	-,-,-/-,-,-/19,9,3/3,3,1	8.66231e-06	CG	CG
flower_hDMR164	1	25275090	57	2	Col,(et2-3),(et1-1_et2-3)///et1-1	29,5,2/1,1,1/-,-,-/-,-,-	6.54423e-06	CG,CHG	CG
flower_hDMR165	1	25344124	245	2	Col,(et1-1),(et2-3)///et1-1_et2-3	15,2,1/-,-,-/-,-,-/88,18,2	1.86734e-19	CG,CHG	CG
flower_hDMR166	1	25344284	159	2	et1-1_et2-3,(et1-1),(et2-3)///Col	10,1,2/-,-,-/-,-,-/89,11,6	1.48354e-33	CG	CG
flower_hDMR167	1	25675683	198	2	et1-1_et2-3,et2-3///et1-1,(Col)	44,8,1/16,4,1/61,12,1/79,23,1	5.619e-09	CG	CG
flower_hDMR168	1	25676220	351	2	et1-1_et2-3,Col///et1-1,et2-3	-,-,-/-,-,-/26,38,4/1,15,1	2.14662e-15	CG,CHG	CG
flower_hDMR169	1	25723579	551	2	Col///et1-1,et1-1_et2-3,et2-3	78,37,5/-,-,-/-,-,-/1,1,1	1.41206e-55	CG,CHG	CG,CHG
flower_hDMR170	1	25725980	38	2	et1-1_et2-3,(Col)///et2-3,et1-1	5,1,0/45,0,0/23,2,1/0,1,0	6.71443e-08	CG	CG
flower_hDMR171	1	25750776	74	2	et1-1_et2-3,(et2-3)///et1-1,Col	31,5,3/8,4,3/51,10,2/75,19,4	1.88519e-06	CG,CHG	CG
flower_hDMR172	1	26551510	36	2	et1-1_et2-3///et2-3,(Col),(et1-1)	34,9,2/49,9,2/43,16,2/14,5,2	1.6022e-05	CG,CHG	CG
flower_hDMR173	1	26722549	57	2	Col,et2-3,(et1-1)///et1-1_et2-3	22,7,1/38,9,2/29,4,3/3,0,1	5.91289e-06	CG	CG
flower_hDMR174	1	26756554	429	2	et1-1_et2-3,(Col),(et2-3)///et1-1	-,-,-/89,43,4/-,-,-/8,3,1	2.67487e-36	CG	CG
flower_hDMR175	1	26771288	212	2	Col,et1-1_et2-3///et1-1,(et2-3)	9,5,4/53,27,12/32,15,5/2,1,1	4.03615e-31	CG,CHG	CG,CHG
flower_hDMR176	1	27121483	93	2	et1-1_et2-3,(et1-1),(et2-3)///Col	19,1,1/-,-,-/-,-,-/77,20,1	2.28066e-13	CG	CG
flower_hDMR177	1	27121483	167	2	et1-1_et2-3,(et1-1),(et2-3)///Col	17,1,1/-,-,-/-,-,-/77,20,1	9.76555e-25	CG	CG
flower_hDMR178	1	27540051	39	2	et1-1_et2-3,(Col),(et2-3)///et1-1	-,-,-/1,1,0/-,-,-/70,1,0	6.23328e-06	CG	CG
flower_hDMR179	1	28282031	39	2	et1-1_et2-3,(Col)///et1-1,(et2-3)	3,0,1/65,2,1/36,1,3/4,1,1	5.88714e-06	CG	CG
flower_hDMR180	1	28515015	1159	2	Col///et2-3,et1-1,et1-1_et2-3	81,39,7/1,0,1/1,1,1/1,0,0	0	CG	CG
flower_hDMR181	1	28649124	31	2	et2-3,(et1-1),(et1-1_et2-3)///Col	3,0,1/52,0,1/76,0,0/42,0,0	2.54172e-07	CG	CG
flower_hDMR182	1	28884219	28	2	et1-1,(et2-3)///et1-1_et2-3,Col	-,-,-/6,3,1/-,-,-/83,1,1	1.13858e-05	CG,CHG	CG
flower_hDMR183	1	29536494	92	2	Col///et2-3,et1-1_et2-3,et1-1	49,0,0/1,0,1/1,1,0/0,0,0	1.24005e-13	CG	CG
flower_hDMR184	2	114433	100	2	et1-1_et2-3,et2-3///Col,et1-1	66,17,2/70,13,2/10,3,1/2,1,0	1.62988e-33	CG	CG
flower_hDMR185	2	184481	270	2	et1-1_et2-3,et2-3///et1-1,Col	-,-,-/67,37,5/-,-,-/1,1,1	2.85567e-38	CG,CHG	CG,CHG
flower_hDMR186	2	204736	36	2	et1-1,et1-1_et2-3///et2-3,(Col)	68,-,2/15,-,1/68,-,0/14,-,2	3.35806e-06	CG,CHH	CG
flower_hDMR187	2	249056	44	2	Col///et2-3,et1-1_et2-3,(et1-1)	68,42,2/20,11,2/8,0,2/4,5,1	6.43469e-07	CG,CHG	CG
flower_hDMR188	2	282614	118	2	et2-3,(et1-1)///Col,(et1-1_et2-3)	58,37,22/36,20,11/19,12,7/48,23,16	1.47394e-10	CHG	CHG
flower_hDMR189	2	323992	90	2	et1-1_et2-3///et2-3,Col,et1-1	-,-,-/-,-,-/9,3,3/55,5,7	3.81626e-08	CG,CHG	CG
flower_hDMR190	2	391384	63	2	et2-3,et1-1_et2-3///et1-1,(Col)	23,6,2/3,1,2/39,5,3/71,17,3	1.18097e-07	CG	CG
flower_hDMR191	2	441642	33	2	Col///et1-1_et2-3,et1-1,et2-3	54,0,2/2,2,1/1,4,3/2,2,1	2.05086e-10	CG	CG
flower_hDMR192	2	442117	49	2	Col,(et1-1),(et2-3)///et1-1_et2-3	21,2,2/-,-,-/-,-,-/79,3,2	3.0013e-05	CG	CG
flower_hDMR193	2	442228	27	2	et1-1_et2-3///et1-1,Col,(et2-3)	9,1,1/4,4,4/38,6,2/74,3,1	5.92522e-10	CG	CG
flower_hDMR194	2	584392	63	2	et1-1_et2-3,(Col)///et2-3,et1-1	-,-,-/-,-,-/36,0,2/1,1,0	1.2065e-05	CG	CG
flower_hDMR195	2	616254	184	2	Col,(et1-1_et2-3)///et1-1,(et2-3)	71,24,2/3,1,1/32,12,1/72,21,2	6.56933e-09	CG	CG
flower_hDMR196	2	637916	116	2	et2-3,et1-1_et2-3,Col///et1-1	4,4,2/28,14,6/4,7,6/4,7,5	3.63224e-10	CG	CG
flower_hDMR197	2	791490	163	2	Col,(et2-3),(et1-1_et2-3)///et1-1	21,0,0/90,3,1/-,-,-/-,-,-	1.00997e-07	CG	CG
flower_hDMR198	2	856925	145	2	Col,et1-1_et2-3///et1-1,(et2-3)	5,1,2/83,25,23/55,21,19/11,8,8	7.26651e-17	CG	CG
flower_hDMR199	2	963278	191	3	et1-1///Col///et1-1_et2-3,et2-3	-,-,-/2,6,2/-,-,-/95,57,3	6.10861e-10	CG,CHG	CHG
flower_hDMR200	2	970464	61	2	et1-1,(et2-3),(et1-1_et2-3)///Col	28,0,0/88,0,1/-,-,-/-,-,-	7.62478e-05	CG	CG
flower_hDMR201	2	971031	116	2	et1-1,(Col),(et1-1_et2-3)///et2-3	-,-,-/1,0,1/54,0,0/-,-,-	1.13801e-05	CG	CG
flower_hDMR202	2	1120167	45	2	et1-1,Col///et1-1_et2-3,(et2-3)	30,1,0/20,1,1/67,1,1/84,0,0	9.99891e-06	CG	CG
flower_hDMR203	2	1174569	39	2	Col///et1-1_et2-3,(et1-1),(et2-3)	59,15,1/25,3,1/7,1,1/5,1,0	9.34392e-07	CG	CG
flower_hDMR204	2	1178782	346	3	et1-1_et2-3///Col///et1-1,et2-3	38,14,3/75,35,16/61,31,13/1,1,1	2.61432e-119	CG,CHH	CG
flower_hDMR205	2	1246594	68	2	et2-3,et1-1,et1-1_et2-3///Col	87,62,2/6,10,4/26,15,3/35,16,2	5.84493e-11	CG,CHG	CHG
flower_hDMR206	2	1246742	63	2	et2-3,et1-1,et1-1_et2-3///Col	84,17,3/2,10,5/3,8,3/5,6,3	2.51364e-11	CG	CG
flower_hDMR207	2	1272237	29	2	et1-1///et1-1_et2-3,(Col),(et2-3)	22,3,2/60,26,3/34,3,0/6,0,1	3.0362e-06	CG,CHG,CHH	CG
flower_hDMR208	2	1359691	471	2	et1-1,et1-1_et2-3,et2-3///Col	4,4,1/83,38,3/80,38,3/83,38,3	4.77683e-103	CG	CG
flower_hDMR209	2	1500138	274	2	et2-3,et1-1_et2-3,et1-1///Col	63,27,4/1,2,1/2,1,1/21,2,1	2.45275e-28	CHG	CHG
flower_hDMR210	2	1501263	147	2	et2-3,(et1-1),(et1-1_et2-3)///Col	14,-,1/-,-,-/65,-,3/-,-,-	0.00015204	CG	CG
flower_hDMR211	2	1530217	108	2	Col,et2-3///et1-1_et2-3,(et1-1)	34,1,1/17,1,1/43,1,2/4,1,1	9.12217e-08	CG	CG
flower_hDMR212	2	1646031	89	2	et2-3,et1-1,(et1-1_et2-3)///Col	61,2,0/2,0,0/0,1,0/8,0,0	1.23983e-14	CG	CG
flower_hDMR213	2	1664403	300	2	Col///et2-3,(et1-1),(et1-1_et2-3)	83,34,3/35,1,1/33,1,2/35,4,2	8.00852e-11	CHG	CHG
flower_hDMR214	2	1693645	67	2	Col,(et1-1),(et2-3)///et1-1_et2-3	7,2,3/17,1,1/41,1,1/81,2,1	1.17886e-10	CG,CHH	CG
flower_hDMR215	2	1727478	81	2	et1-1_et2-3,Col///et1-1,(et2-3)	11,2,0/75,34,2/78,32,2/23,11,2	2.47809e-10	CG	CG
flower_hDMR216	2	1859100	182	2	Col,(et1-1),(et2-3)///et1-1_et2-3	59,6,2/-,-,-/-,-,-/0,1,1	1.80802e-07	CG	CG
flower_hDMR217	2	1912528	531	2	et1-1_et2-3,(et1-1),(et2-3)///Col	83,59,10/-,-,-/-,-,-/7,10,2	1.55357e-32	CG	CG
flower_hDMR218	2	1928470	55	2	et1-1_et2-3,(Col),(et2-3)///et1-1	-,-,-/63,15,14/-,-,-/7,7,11	4.21951e-07	CG,CHG	CG
flower_hDMR219	2	1937983	264	2	et1-1,(Col)///et1-1_et2-3,(et2-3)	46,12,2/70,17,3/29,5,1/4,2,1	5.20035e-15	CG	CG
flower_hDMR220	2	1969140	93	2	Col,(et1-1)///et1-1_et2-3,(et2-3)	47,16,0/30,7,1/15,3,1/0,0,0	6.41758e-08	CG,CHG	CG
flower_hDMR221	2	2086557	294	2	et1-1///et1-1_et2-3,Col,et2-3	-,-,-/1,4,1/-,-,-/71,23,2	8.58693e-09	CG,CHG	CG
flower_hDMR222	2	2192661	463	2	Col,(et2-3),(et1-1_et2-3)///et1-1	18,3,2/83,15,3/-,-,-/-,-,-	7.8678e-10	CG	CG
flower_hDMR223	2	2329907	40	2	et1-1///Col,et1-1_et2-3,et2-3	-,-,-/82,4,5/-,-,-/22,5,2	2.16394e-10	CG,CHG	CG
flower_hDMR224	2	2343788	37	2	et1-1///et1-1_et2-3,Col,et2-3	90,-,0/3,-,1/88,-,1/93,-,2	1.47355e-16	CG	CG
flower_hDMR225	2	2518578	371	2	et2-3,et1-1,et1-1_et2-3///Col	86,18,3/1,1,1/1,1,1/1,0,1	3.44054e-65	CG	CG
flower_hDMR226	2	2519018	118	2	Col,(et1-1),(et2-3)///et1-1_et2-3	87,25,2/-,-,-/-,-,-/66,5,1	4.75665e-05	CHG	CHG
flower_hDMR227	2	2690222	390	3	et1-1_et2-3///et1-1,et2-3///Col	37,18,2/75,33,3/57,28,3/7,4,1	6.87681e-16	CG,CHG	CG,CHG
flower_hDMR228	2	2907153	274	2	et1-1,(et2-3)///et1-1_et2-3,(Col)	56,18,2/7,1,1/-,-,-/81,27,3	1.28735e-11	CG	CG
flower_hDMR229	2	2908048	357	2	Col,(et2-3),(et1-1_et2-3)///et1-1	82,38,3/1,2,1/-,-,-/-,-,-	1.12195e-16	CG	CG
flower_hDMR230	2	2932269	52	2	et1-1,(Col),(et2-3)///et1-1_et2-3	-,-,-/68,25,2/-,-,-/1,1,1	3.40132e-09	CG,CHG,CHH	CHG
flower_hDMR231	2	2939274	539	2	Col,(et2-3),(et1-1_et2-3)///et1-1	64,26,2/16,1,1/-,-,-/-,-,-	9.71958e-21	CG	CG
flower_hDMR232	2	2940877	232	2	Col///et1-1,et1-1_et2-3,et2-3	80,10,2/14,2,1/10,0,1/4,1,1	3.12673e-10	CG,CHG	CG
flower_hDMR233	2	3110918	32	2	et2-3///Col,et1-1,(et1-1_et2-3)	-,-,2/-,-,2/-,-,41/-,-,18	3.48031e-09	CHH	CHH
flower_hDMR234	2	3170632	25	2	et1-1,(et2-3)///et1-1_et2-3,(Col)	80,2,2/1,3,1/29,2,2/89,2,2	1.23657e-06	CG	CG
flower_hDMR235	2	3248987	171	2	Col,(et2-3),(et1-1_et2-3)///et1-1	36,22,7/8,5,2/-,-,-/-,-,-	1.20931e-12	CG,CHG,CHH	CG,CHG
flower_hDMR236	2	3255592	122	2	Col,(et1-1),(et2-3)///et1-1_et2-3	28,18,7/16,13,6/13,13,8/5,3,5	4.80756e-05	CG,CHG	CG
flower_hDMR237	2	3277153	221	2	et2-3,(Col),(et1-1)///et1-1_et2-3	13,10,2/13,15,2/9,7,4/29,23,3	8.66066e-05	CG,CHG	CG,CHG
flower_hDMR238	2	3317170	158	2	et2-3,(Col),(et1-1)///et1-1_et2-3	11,10,3/6,2,2/5,4,2/25,20,6	1.96052e-05	CG,CHG	CG
flower_hDMR239	2	3441622	122	2	Col///et1-1_et2-3,et2-3,(et1-1)	21,11,4/62,29,5/82,52,7/88,42,8	2.17973e-08	CG,CHH	CG
flower_hDMR240	2	3517228	66	2	et1-1///Col,et1-1_et2-3,(et2-3)	84,47,2/0,8,1/56,28,1/80,26,2	3.42661e-07	CG,CHG	CHG
flower_hDMR241	2	3534549	158	2	et1-1,et1-1_et2-3,et2-3///Col	68,6,1/0,0,0/0,1,1/0,0,1	8.24053e-33	CG	CG
flower_hDMR242	2	3547061	473	2	Col,(et1-1),(et2-3)///et1-1_et2-3	35,25,3/-,-,-/-,-,-/0,5,2	8.29451e-15	CG	CG
flower_hDMR243	2	3641915	650	2	et1-1_et2-3,Col///et1-1,(et2-3)	88,35,6/4,2,3/46,18,4/91,35,6	5.24138e-147	CG	CG
flower_hDMR244	2	4262616	296	2	Col,(et2-3),(et1-1_et2-3)///et1-1	76,21,1/25,2,0/79,23,1/76,22,1	1.19411e-11	CG	CG
flower_hDMR245	2	4871180	223	3	et1-1_et2-3///et1-1,Col///et2-3	62,23,16/72,34,13/26,11,5/3,2,1	3.82968e-55	CG,CHG	CG
flower_hDMR246	2	4945149	70	2	et1-1_et2-3,Col,et2-3///et1-1	88,-,1/9,-,2/92,-,0/91,-,2	6.92843e-14	CG	CG
flower_hDMR247	2	5003009	245	2	et1-1///et1-1_et2-3,(Col),(et2-3)	17,9,1/58,27,2/19,13,1/1,2,0	1.7254e-09	CG	CG
flower_hDMR248	2	5053345	173	2	et1-1,(Col),(et2-3)///et1-1_et2-3	-,-,-/59,23,6/-,-,-/3,2,1	5.20916e-16	CG	CG
flower_hDMR249	2	5182551	164	2	et1-1,et2-3///et1-1_et2-3,Col	5,1,1/73,34,2/56,23,1/2,1,1	1.11694e-19	CG	CG
flower_hDMR250	2	5415771	220	2	et1-1_et2-3,(Col),(et2-3)///et1-1	-,-,-/89,41,2/-,-,-/60,2,1	2.57208e-14	CHG	CHG
flower_hDMR251	2	5503628	271	2	Col///et1-1_et2-3,et1-1,et2-3	65,23,1/1,2,1/1,2,1/1,1,1	2.55387e-20	CG	CG
flower_hDMR252	2	5666586	164	2	et1-1_et2-3///et2-3,et1-1,Col	-,-,-/-,-,-/79,14,2/16,3,1	6.60335e-08	CG	CG
flower_hDMR253	2	5841049	62	2	et2-3,(Col),(et1-1)///et1-1_et2-3	2,2,1/2,1,1/4,2,1/30,9,1	0.000159483	CG,CHG	CG
flower_hDMR254	2	5846116	93	2	Col///et1-1,et2-3,(et1-1_et2-3)	45,13,2/1,2,1/6,1,2/15,2,1	1.12281e-09	CG,CHG	CG
flower_hDMR255	2	5851508	197	2	Col///et2-3,et1-1,et1-1_et2-3	86,43,7/1,0,2/9,2,2/2,3,2	2.36156e-20	CG,CHG	CG,CHG
flower_hDMR256	2	5851472	318	2	et1-1_et2-3,(et1-1),(et2-3)///Col	79,41,5/-,-,-/-,-,-/2,2,2	1.89113e-26	CG,CHG	CG,CHG
flower_hDMR257	2	5867914	93	2	et2-3,et1-1_et2-3,(et1-1)///Col	58,6,1/3,4,0/0,3,1/2,2,0	7.36016e-07	CG	CG
flower_hDMR258	2	5872152	354	2	et1-1,(Col),(et2-3)///et1-1_et2-3	-,-,-/3,7,1/-,-,-/85,63,5	9.42817e-27	CG	CG
flower_hDMR259	2	6021567	95	2	et1-1///et2-3,(Col),(et1-1_et2-3)	40,5,2/1,0,1/34,7,1/74,21,3	1.17187e-08	CG	CG
flower_hDMR260	2	6036315	462	2	et1-1_et2-3///Col,et1-1,et2-3	-,-,-/-,-,-/51,39,18/1,1,1	8.54519e-101	CG	CG
flower_hDMR261	2	6146996	247	2	et1-1,(et2-3)///et1-1_et2-3,(Col)	38,6,1/86,24,1/78,28,1/59,5,0	2.69343e-07	CHG	CHG
flower_hDMR262	2	6162751	202	2	Col///et1-1,et1-1_et2-3,et2-3	74,24,2/2,2,0/3,1,1/1,1,1	1.94353e-25	CG	CG
flower_hDMR263	2	6179316	222	3	et1-1_et2-3///et1-1,et2-3///Col	28,15,9/65,37,22/55,33,21/3,2,1	7.23999e-39	CG,CHG,CHH	CG,CHG
flower_hDMR264	2	6348517	356	2	et2-3,et1-1_et2-3,et1-1///Col	62,29,4/1,1,1/2,1,1/1,1,1	6.30394e-37	CG	CG
flower_hDMR265	2	6353313	336	3	et2-3///et1-1_et2-3///Col,et1-1	89,64,5/89,63,5/55,44,4/8,3,1	2.85234e-45	CG,CHG	CG,CHG
flower_hDMR266	2	6397634	132	2	et2-3,et1-1///Col,et1-1_et2-3	-,-,-/-,-,-/2,3,2/33,19,3	5.15212e-12	CG,CHG	CG,CHG
flower_hDMR267	2	6397634	210	2	et1-1,(et2-3),(et1-1_et2-3)///Col	41,24,3/1,2,0/-,-,-/-,-,-	4.19951e-17	CG,CHG	CG,CHG
flower_hDMR268	2	6443202	177	2	et1-1,(et2-3),(et1-1_et2-3)///Col	57,29,3/1,2,0/-,-,-/-,-,-	1.02236e-19	CG	CG
flower_hDMR269	2	6492150	45	2	et1-1,(Col),(et2-3)///et1-1_et2-3	31,0,0/2,0,0/21,0,1/63,0,1	6.04515e-05	CG	CG
flower_hDMR270	2	6547041	96	2	Col///et2-3,et1-1_et2-3,et1-1	43,10,9/-,-,-/-,-,-/1,1,1	7.64574e-12	CG	CG
flower_hDMR271	2	6634585	118	2	et1-1///et2-3,Col,(et1-1_et2-3)	81,5,3/1,1,1/77,8,2/81,3,2	2.29378e-11	CG	CG
flower_hDMR272	2	6634811	69	2	et2-3,(Col)///et1-1,et1-1_et2-3	-,-,-/-,-,-/35,11,2/86,19,2	2.99022e-05	CG	CG
flower_hDMR273	2	6638693	47	2	et2-3,et1-1_et2-3,(Col)///et1-1	35,11,0/1,0,1/42,1,2/70,2,1	1.44587e-06	CG	CG
flower_hDMR274	2	6644324	78	2	Col///et2-3,et1-1,et1-1_et2-3	40,7,4/5,2,1/1,2,1/4,1,1	3.09114e-16	CG,CHG	CG
flower_hDMR275	2	6677563	77	3	et2-3///Col,et1-1///et1-1_et2-3	63,55,30/81,58,30/31,28,16/6,8,4	6.069e-32	CG,CHG	CHG
flower_hDMR276	2	6691104	294	2	Col,(et2-3),(et1-1_et2-3)///et1-1	76,24,1/0,1,0/-,-,-/-,-,-	1.52468e-27	CG	CG
flower_hDMR277	2	6700404	185	2	et1-1_et2-3,(Col),(et2-3)///et1-1	-,-,-/5,4,1/-,-,-/48,29,7	1.09674e-11	CG	CG
flower_hDMR278	2	6810033	144	2	Col,et1-1_et2-3///et2-3,et1-1	58,32,11/19,16,5/17,17,6/52,35,11	8.69387e-18	CG	CG
flower_hDMR279	2	6895236	22	2	et1-1_et2-3,(Col),(et2-3)///et1-1	18,0,1/56,0,2/24,3,0/0,0,0	0.000118785	CG	CG
flower_hDMR280	2	6963160	149	2	et1-1_et2-3,(Col)///et2-3,et1-1	-,-,-/71,8,1/-,-,-/1,1,1	1.26934e-05	CG,CHG	CG
flower_hDMR281	2	7043695	76	2	et1-1_et2-3,(Col),(et2-3)///et1-1	15,3,1/45,9,5/4,3,2/3,1,2	1.59157e-05	CG	CG
flower_hDMR282	2	7096528	148	2	et1-1,(et2-3)///Col,et1-1_et2-3	-,-,-/42,-,4/-,-,-/4,-,2	0.000106423	CG	CG
flower_hDMR283	2	7111081	278	2	Col///et2-3,et1-1,et1-1_et2-3	31,11,1/-,-,-/-,-,-/68,44,3	9.56014e-11	CG,CHG	CHG
flower_hDMR284	2	7167612	153	2	et1-1,(Col),(et2-3)///et1-1_et2-3	-,-,-/2,3,1/-,-,-/60,8,2	9.47714e-10	CG	CG
flower_hDMR285	2	7183623	215	2	et1-1_et2-3,Col///et1-1,et2-3	38,12,9/5,10,6/4,8,5/61,12,9	7.12038e-17	CG	CG
flower_hDMR286	2	7207649	132	2	et1-1_et2-3,(Col),(et2-3)///et1-1	-,-,-/78,17,4/-,-,-/1,0,1	3.90203e-19	CG	CG
flower_hDMR287	2	7247206	260	2	et1-1///Col,et1-1_et2-3,et2-3	-,-,-/5,7,2/-,-,-/57,55,12	1.88531e-24	CG,CHG	CG,CHG
flower_hDMR288	2	7257844	128	2	et1-1,(Col)///et2-3,(et1-1_et2-3)	8,2,1/0,1,0/34,10,1/41,12,1	2.87213e-07	CG,CHG	CG
flower_hDMR289	2	7394515	13	2	Col///et2-3,et1-1,(et1-1_et2-3)	1,3,1/79,7,5/55,6,1/39,4,0	2.00646e-07	CG,CHG	CG
flower_hDMR290	2	7490926	299	2	Col,(et1-1),(et1-1_et2-3)///et2-3	59,23,6/-,-,-/2,1,1/-,-,-	1.16282e-37	CG	CG
flower_hDMR291	2	7633303	323	2	et1-1,(Col),(et2-3)///et1-1_et2-3	-,-,-/11,3,2/-,-,-/78,51,21	6.50009e-56	CG,CHG	CHG
flower_hDMR292	2	7660110	279	2	et1-1,(Col),(et2-3)///et1-1_et2-3	-,-,-/1,3,1/-,-,-/65,22,5	8.29451e-15	CG,CHG	CHG
flower_hDMR293	2	7690561	110	2	Col,(et2-3),(et1-1_et2-3)///et1-1	40,16,3/1,4,1/-,-,-/-,-,-	1.59094e-06	CG,CHG	CG
flower_hDMR294	2	8016708	54	2	et2-3,(Col),(et1-1)///et1-1_et2-3	-,-,-/-,-,-/-,29,25/-,17,0	0.000129283	CHG,CHH	CHH
flower_hDMR295	2	8333059	72	2	Col,et1-1///et1-1_et2-3,(et2-3)	80,12,3/71,6,1/36,4,2/11,1,1	1.20704e-07	CG	CG
flower_hDMR296	2	8333059	117	2	et1-1_et2-3,(et1-1),(et2-3)///Col	69,15,4/-,-,-/-,-,-/6,1,1	1.54463e-12	CG,CHH	CG
flower_hDMR297	2	8333140	129	2	Col,(et1-1),(et2-3)///et1-1_et2-3	45,7,2/-,-,-/-,-,-/1,1,1	5.6167e-11	CG	CG
flower_hDMR298	2	8413368	127	2	et1-1,et1-1_et2-3///et2-3,Col	9,7,2/29,12,10/4,8,3/43,12,10	1.18817e-21	CG	CG
flower_hDMR299	2	8567979	221	2	et2-3,et1-1_et2-3,et1-1///Col	66,22,6/0,1,0/11,2,2/11,3,1	6.63821e-26	CG	CG
flower_hDMR300	2	8575052	69	2	et1-1,(Col),(et2-3)///et1-1_et2-3	-,-,-/79,23,1/-,-,-/7,1,1	2.14351e-12	CG	CG
flower_hDMR301	2	8622657	115	2	Col,(et1-1)///et2-3,et1-1_et2-3	25,-,2/-,-,-/-,-,-/1,-,1	0.000185895	CG	CG
flower_hDMR302	2	8801460	91	2	et1-1_et2-3,(et1-1),(et2-3)///Col	29,0,0/-,-,-/-,-,-/92,1,0	0.000119643	CG	CG
flower_hDMR303	2	8962514	181	2	et1-1,(et2-3)///Col,et1-1_et2-3	6,0,1/68,14,2/47,7,1/2,2,1	5.77668e-10	CG,CHG	CG
flower_hDMR304	2	9038650	157	2	et1-1,(Col)///et2-3,et1-1_et2-3	37,24,9/49,33,10/26,15,4/1,1,0	2.89523e-22	CG,CHG	CG,CHG
flower_hDMR305	2	9056570	443	2	Col///et2-3,et1-1_et2-3,et1-1	65,19,3/0,1,0/1,1,1/0,0,1	1.08694e-46	CG	CG
flower_hDMR306	2	9187319	151	2	Col,(et2-3),(et1-1_et2-3)///et1-1	12,9,2/65,20,3/-,-,-/-,-,-	7.54806e-06	CG	CG
flower_hDMR307	2	9429424	56	2	et1-1///et1-1_et2-3,(Col),(et2-3)	11,0,1/41,3,2/8,3,0/0,0,0	4.85987e-10	CG,CHH	CG
flower_hDMR308	2	9820963	136	2	et1-1_et2-3,et2-3///et1-1,Col	86,15,8/86,24,14/41,5,2/1,1,1	2.20155e-24	CG	CG
flower_hDMR309	2	9850374	212	2	et1-1,(Col)///et2-3,et1-1_et2-3	-,-,-/49,14,2/-,-,-/75,52,10	3.77291e-14	CG,CHG	CHG
flower_hDMR310	2	9947498	377	2	et1-1_et2-3,et2-3///Col,et1-1	30,26,6/-,-,-/-,-,-/70,49,12	2.42088e-54	CG,CHG	CG
flower_hDMR311	2	9965492	55	2	et1-1_et2-3,(et1-1),(et2-3)///Col	23,7,1/57,11,1/57,10,1/84,13,1	1.50497e-05	CG	CG
flower_hDMR312	2	10040694	126	2	et2-3,(Col),(et1-1)///et1-1_et2-3	-,-,-/-,-,-/1,1,1/47,2,1	4.0276e-07	CG	CG
flower_hDMR313	2	10139255	169	2	et2-3,(Col),(et1-1)///et1-1_et2-3	-,-,-/-,-,-/67,29,6/30,5,2	1.31509e-09	CHG	CHG
flower_hDMR314	2	10198904	333	3	et1-1_et2-3///et1-1///Col,et2-3	-,-,-/-,-,-/65,24,2/0,0,0	2.16334e-43	CG,CHH	CG
flower_hDMR315	2	10233730	54	2	et1-1_et2-3,(et1-1),(et2-3)///Col	9,0,1/-,-,-/-,-,-/67,7,3	2.6938e-08	CG,CHG,CHH	CG
flower_hDMR316	2	10303365	37	2	et1-1_et2-3,(Col)///et1-1,(et2-3)	1,2,1/60,0,0/33,2,1/1,2,2	3.89077e-07	CG	CG
flower_hDMR317	2	10390064	290	2	et1-1_et2-3,(Col),(et2-3)///et1-1	-,-,-/82,21,7/-,-,-/1,1,1	1.21331e-31	CG,CHG	CG
flower_hDMR318	2	10435750	176	2	et1-1,(et2-3)///Col,et1-1_et2-3	-,-,-/55,15,4/-,-,-/1,2,1	4.88144e-11	CG,CHG	CG
flower_hDMR319	2	10554253	174	2	et2-3,et1-1///Col,(et1-1_et2-3)	72,15,1/1,1,1/12,1,0/46,7,1	8.87023e-18	CG,CHG	CG
flower_hDMR320	2	10651878	166	2	et1-1_et2-3///et2-3,et1-1,Col	69,12,3/71,14,3/45,8,2/0,3,2	9.65408e-14	CG	CG
flower_hDMR321	2	10658232	157	2	et1-1_et2-3,(Col),(et2-3)///et1-1	-,-,-/73,16,1/-,-,-/93,67,2	2.15333e-06	CHG	CHG
flower_hDMR322	2	10944496	201	2	et2-3///et1-1,Col,et1-1_et2-3	-,-,-/-,-,-/5,3,1/69,32,5	3.47937e-12	CG	CG
flower_hDMR323	2	11010876	156	2	Col///et2-3,et1-1,et1-1_et2-3	27,17,10/2,1,1/1,1,1/0,1,0	1.31001e-33	CG	CG
flower_hDMR324	2	11346495	201	2	et1-1,(et2-3),(et1-1_et2-3)///Col	73,43,17/0,1,1/-,-,-/-,-,-	1.39806e-51	CG,CHG	CG,CHG
flower_hDMR325	2	11399419	123	2	et1-1_et2-3,(Col),(et1-1)///et2-3	-,-,-/-,-,-/75,-,2/8,-,1	1.30907e-07	CG	CG
flower_hDMR326	2	11399419	230	2	Col,(et1-1),(et2-3)///et1-1_et2-3	80,-,3/-,-,-/-,-,-/6,-,1	1.02645e-10	CG	CG
flower_hDMR327	2	11648937	371	2	et1-1///et2-3,Col,et1-1_et2-3	-,-,-/53,37,13/-,-,-/1,1,0	6.82531e-64	CG,CHG	CG,CHG
flower_hDMR328	2	11648861	781	2	et1-1,(Col),(et2-3)///et1-1_et2-3	-,-,-/49,20,8/-,-,-/1,1,0	7.4462e-98	CG	CG
flower_hDMR329	2	11663353	265	2	et1-1,(Col),(et2-3)///et1-1_et2-3	-,-,-/54,25,5/-,-,-/2,1,1	2.54829e-26	CG	CG
flower_hDMR330	2	11663479	245	2	et1-1_et2-3,(Col),(et2-3)///et1-1	-,-,-/51,24,6/-,-,-/1,1,1	4.42001e-30	CG	CG
flower_hDMR331	2	11689770	91	2	Col///et2-3,et1-1,et1-1_et2-3	56,7,0/-,-,-/-,-,-/81,27,1	1.18105e-06	CHG	CHG
flower_hDMR332	2	11834698	148	2	et1-1///Col,et1-1_et2-3,et2-3	77,54,13/7,7,1/73,56,9/83,49,4	1.04293e-25	CG,CHG	CHG
flower_hDMR333	2	11868078	158	3	et1-1///et1-1_et2-3///et2-3,Col	65,48,4/1,2,1/48,28,2/93,67,6	8.71838e-27	CG,CHG	CG,CHG
flower_hDMR334	2	12136802	116	2	Col///et1-1,et1-1_et2-3,et2-3	47,0,2/-,-,-/-,-,-/0,0,0	2.52859e-06	CG	CG
flower_hDMR335	2	12202286	259	2	et2-3,(Col),(et1-1)///et1-1_et2-3	69,36,11/81,46,14/76,50,14/54,8,3	3.80345e-16	CHG	CHG
flower_hDMR336	2	12473186	53	2	et1-1_et2-3,(Col)///et2-3,et1-1	-,-,-/84,8,1/82,9,1/1,0,1	8.18605e-09	CG,CHG	CG
flower_hDMR337	2	12539366	63	2	et1-1,et2-3///Col,et1-1_et2-3	6,3,1/89,22,2/86,14,2/15,5,2	1.77011e-13	CG	CG
flower_hDMR338	2	12656744	76	2	et2-3,et1-1_et2-3,et1-1///Col	71,39,4/3,15,2/2,19,4/15,26,5	1.64508e-10	CG	CG
flower_hDMR339	2	12887044	339	2	et1-1,(et2-3),(et1-1_et2-3)///Col	76,23,3/11,1,0/-,-,-/-,-,-	1.1063e-27	CG,CHH	CG
flower_hDMR340	2	12903556	28	2	et2-3,(et1-1)///Col,et1-1_et2-3	65,3,1/1,2,0/1,4,1/74,1,2	6.1471e-19	CG	CG
flower_hDMR341	2	12979392	113	2	Col,et1-1,et2-3///et1-1_et2-3	65,35,4/69,32,4/63,34,4/5,5,1	4.93158e-13	CG,CHG	CG
flower_hDMR342	2	13235265	128	2	et1-1,et1-1_et2-3,et2-3///Col	12,6,1/81,42,5/85,55,7/75,36,4	6.30421e-32	CG	CG
flower_hDMR343	2	13318727	32	2	Col///et1-1,et1-1_et2-3,(et2-3)	15,0,1/89,0,1/88,1,1/89,2,1	1.80468e-09	CG	CG
flower_hDMR344	2	13702398	178	2	et2-3,et1-1,et1-1_et2-3///Col	82,79,24/1,1,1/0,0,1/1,1,1	2.66852e-51	CG,CHG	CG,CHG
flower_hDMR345	2	13780499	63	2	et2-3,(et1-1),(et1-1_et2-3)///Col	4,0,1/-,-,-/88,1,1/-,-,-	1.01327e-05	CG	CG
flower_hDMR346	2	14010305	226	2	et1-1_et2-3///Col,et1-1,et2-3	-,-,-/-,-,-/62,21,5/3,1,1	1.64357e-21	CG,CHG	CG,CHG
flower_hDMR347	2	14109456	242	2	et1-1,(Col),(et2-3)///et1-1_et2-3	48,8,1/71,12,3/67,7,2/5,0,0	1.02385e-16	CG	CG
flower_hDMR348	2	14291539	32	2	et1-1_et2-3,et1-1,(et2-3)///Col	32,2,1/0,2,0/3,4,1/1,0,0	2.50457e-07	CG	CG
flower_hDMR349	2	14352218	36	2	et2-3,et1-1///et1-1_et2-3,(Col)	6,0,0/70,0,1/70,0,1/1,0,2	2.32173e-09	CG	CG
flower_hDMR350	2	14637752	184	2	et2-3,Col,et1-1///et1-1_et2-3	75,18,14/73,13,12/75,14,13/8,1,1	6.90434e-32	CG	CG
flower_hDMR351	2	14847062	239	2	Col///et2-3,et1-1,et1-1_et2-3	35,16,2/-,-,-/-,-,-/1,2,1	2.0519e-09	CG	CG
flower_hDMR352	2	15110350	28	2	et1-1_et2-3,Col///et1-1,et2-3	6,11,1/34,4,6/30,0,2/2,3,5	1.68908e-10	CG	CG
flower_hDMR353	2	15140061	211	2	et1-1,(Col),(et2-3)///et1-1_et2-3	-,-,-/37,31,10/-,-,-/5,2,1	3.70981e-19	CHG	CHG
flower_hDMR354	2	15140091	327	2	et1-1,(Col),(et2-3)///et1-1_et2-3	-,-,-/49,36,9/-,-,-/4,2,1	2.53641e-35	CG,CHG	CG,CHG
flower_hDMR355	2	15294545	65	2	et1-1,(et2-3)///et1-1_et2-3,Col	16,4,1/78,12,5/62,9,3/4,2,2	2.57166e-13	CG	CG
flower_hDMR356	2	15506867	17	2	et1-1_et2-3///et1-1,Col,et2-3	45,1,0/63,1,2/67,0,1/2,0,2	2.19574e-08	CG	CG
flower_hDMR357	2	15682058	146	2	et1-1_et2-3,(et1-1)///et2-3,Col	-,-,-/-,-,-/82,52,4/4,12,1	4.99856e-09	CG,CHG	CHG
flower_hDMR358	2	16029976	81	2	et2-3,(et1-1),(et1-1_et2-3)///Col	36,17,1/-,-,-/2,2,1/-,-,-	5.18471e-05	CG	CG
flower_hDMR359	2	16143108	99	2	et1-1_et2-3///et2-3,(Col),(et1-1)	4,-,1/5,-,1/2,-,2/63,-,4	6.11651e-14	CG	CG
flower_hDMR360	2	16154346	57	2	et1-1_et2-3,(et1-1),(et2-3)///Col	27,1,1/1,0,0/1,0,0/0,1,0	7.99959e-06	CG	CG
flower_hDMR361	2	16560402	78	2	et2-3,et1-1_et2-3,et1-1///Col	54,28,7/5,2,1/8,0,2/2,3,2	5.30441e-16	CG,CHG,CHH	CG
flower_hDMR362	2	16794293	132	2	et2-3,(et1-1)///et1-1_et2-3,Col	38,8,7/1,1,1/1,0,1/84,21,15	2.0568e-28	CG	CG
flower_hDMR363	2	17499511	45	2	et1-1,(Col),(et2-3)///et1-1_et2-3	-,-,-/73,8,1/-,-,-/9,0,2	6.06814e-10	CG	CG
flower_hDMR364	2	17615294	201	2	et1-1_et2-3///et2-3,(Col),(et1-1)	0,0,0/0,1,1/1,1,1/66,51,20	1.21828e-26	CG,CHG	CG,CHG
flower_hDMR365	2	17634889	262	2	Col,(et2-3),(et1-1_et2-3)///et1-1	67,9,4/2,0,1/-,-,-/-,-,-	2.12757e-13	CG	CG
flower_hDMR366	2	18355955	39	2	Col,et1-1_et2-3///et2-3,et1-1	51,1,1/1,0,0/1,0,1/81,15,1	2.33563e-15	CG	CG
flower_hDMR367	2	18395603	31	2	et1-1,Col,et2-3///et1-1_et2-3	78,1,1/87,2,0/86,1,0/1,1,1	1.26362e-17	CG,CHH	CG
flower_hDMR368	2	18730096	108	2	et2-3,(et1-1)///et1-1_et2-3,(Col)	25,-,6/0,-,1/2,-,0/46,-,12	5.99603e-15	CG	CG
flower_hDMR369	2	19143631	318	2	Col,et1-1,et2-3///et1-1_et2-3	65,-,28/61,-,21/61,-,21/6,-,3	6.26069e-55	CG	CG
flower_hDMR370	2	19196781	61	2	et1-1_et2-3///Col,et1-1,et2-3	45,17,4/49,19,3/45,17,5/5,3,1	2.48499e-11	CG,CHG	CG
flower_hDMR371	3	158	453	2	et1-1,(Col),(et2-3)///et1-1_et2-3	-,-,-/1,1,0/-,-,-/77,55,18	2.36837e-90	CG,CHG	CG,CHG
flower_hDMR372	3	5405	34	2	et1-1///et1-1_et2-3,(Col),(et2-3)	11,0,0/54,0,1/4,0,0/0,0,1	2.61011e-05	CG	CG
flower_hDMR373	3	457495	58	2	et1-1,(et2-3),(et1-1_et2-3)///Col	60,1,0/1,0,0/28,0,0/25,1,1	9.83097e-14	CG	CG
flower_hDMR374	3	691161	43	2	et2-3,(et1-1_et2-3)///Col,et1-1	-,-,-/0,2,1/76,1,1/-,-,-	1.10675e-05	CG	CG
flower_hDMR375	3	802744	103	2	et2-3,(Col),(et1-1)///et1-1_et2-3	96,4,0/94,1,1/95,1,0/93,37,1	0.000142914	CHG	CHG
flower_hDMR376	3	932970	206	2	et1-1_et2-3///et2-3,Col,et1-1	-,-,-/-,-,-/77,13,4/12,4,2	2.26097e-08	CG,CHG	CG
flower_hDMR377	3	1122057	221	2	et2-3,Col///et1-1,et1-1_et2-3	25,3,2/79,13,3/24,2,3/83,17,3	2.84846e-29	CG	CG
flower_hDMR378	3	1560678	160	2	et2-3,(et1-1),(et1-1_et2-3)///Col	38,36,3/-,-,-/3,16,1/-,-,-	7.4494e-05	CG	CG
flower_hDMR379	3	1676135	186	2	et2-3,(Col),(et1-1)///et1-1_et2-3	6,1,1/0,1,1/2,1,0/84,9,2	5.81719e-17	CG	CG
flower_hDMR380	3	1849067	259	2	et1-1///et2-3,Col,et1-1_et2-3	1,2,2/23,14,7/4,3,1/1,1,1	3.20845e-36	CG	CG
flower_hDMR381	3	1962619	60	2	et1-1_et2-3///et2-3,(Col),(et1-1)	16,1,0/4,0,0/9,1,1/62,5,0	9.34373e-10	CG	CG
flower_hDMR382	3	1985950	52	2	Col///et2-3,et1-1,et1-1_et2-3	52,1,2/2,2,1/1,0,1/2,1,0	1.80496e-08	CG	CG
flower_hDMR383	3	2783182	47	2	et1-1_et2-3,(et1-1),(et2-3)///Col	4,0,1/64,2,0/59,3,0/90,0,1	6.90685e-06	CG	CG
flower_hDMR384	3	2892540	37	2	Col,(et1-1_et2-3)///et1-1,(et2-3)	5,1,0/63,0,0/62,0,0/13,1,0	4.48377e-05	CG	CG
flower_hDMR385	3	3063341	79	2	Col///et1-1,et1-1_et2-3,(et2-3)	10,1,1/86,15,2/84,10,2/82,5,1	1.6166e-10	CG	CG
flower_hDMR386	3	3063341	235	2	Col,(et2-3),(et1-1_et2-3)///et1-1	19,10,6/88,36,15/-,-,-/-,-,-	7.13103e-21	CG	CG
flower_hDMR387	3	3075720	73	2	et1-1,(et2-3),(et1-1_et2-3)///Col	21,-,1/77,-,2/74,-,2/62,-,2	3.66507e-08	CG	CG
flower_hDMR388	3	3527156	112	2	et1-1_et2-3,(Col)///et1-1,(et2-3)	20,11,2/61,19,7/50,24,7/0,0,0	1.55906e-22	CG	CG
flower_hDMR389	3	3664263	42	2	et1-1_et2-3,(Col),(et1-1)///et2-3	-,-,-/-,-,-/84,34,7/7,5,5	8.50512e-08	CG	CG
flower_hDMR390	3	3837016	181	2	Col,(et1-1_et2-3)///et2-3,et1-1	70,23,6/48,6,3/48,7,2/78,22,4	1.37471e-11	CHG	CHG
flower_hDMR391	3	4002011	74	2	et1-1///et1-1_et2-3,Col,et2-3	95,1,1/94,50,1/91,2,1/94,2,1	4.0135e-12	CHG	CHG
flower_hDMR392	3	4467489	34	2	et1-1,(Col),(et2-3)///et1-1_et2-3	-,-,-/58,7,1/-,-,-/3,0,0	1.57583e-05	CG	CG
flower_hDMR393	3	4663998	43	2	Col///et1-1_et2-3,et1-1,(et2-3)	58,0,1/3,0,1/5,0,1/3,0,1	4.80937e-06	CG	CG
flower_hDMR394	3	4979744	28	2	et1-1,et2-3///et1-1_et2-3,Col	2,0,0/63,2,1/68,1,0/1,0,0	1.02039e-14	CG	CG
flower_hDMR395	3	5228349	294	2	Col///et2-3,et1-1,et1-1_et2-3	57,42,7/1,7,3/0,3,2/1,3,2	9.01554e-23	CG,CHG	CG
flower_hDMR396	3	5629091	94	2	et1-1_et2-3,(Col)///et2-3,(et1-1)	35,15,5/10,3,2/11,0,1/43,16,6	1.2245e-06	CG,CHH	CG
flower_hDMR397	3	5730311	44	2	et2-3,et1-1///Col,et1-1_et2-3	-,-,-/-,-,-/7,2,2/71,15,6	3.37547e-06	CG,CHG	CG
flower_hDMR398	3	5865782	59	2	et1-1_et2-3,et2-3,(Col)///et1-1	12,2,1/32,6,2/2,2,0/1,0,1	2.8517e-06	CG,CHG	CG
flower_hDMR399	3	5955337	33	2	Col,et1-1,et2-3///et1-1_et2-3	67,48,7/78,50,2/86,59,4/4,7,3	1.43142e-16	CG,CHG	CG
flower_hDMR400	3	6365986	71	2	et2-3,(Col),(et1-1)///et1-1_et2-3	34,6,1/1,0,0/4,0,0/93,20,3	2.13756e-17	CG,CHG	CG,CHG
flower_hDMR401	3	6621679	207	2	et1-1_et2-3///et2-3,et1-1,Col	-,-,-/-,-,-/78,3,2/16,0,1	2.49847e-08	CG	CG
flower_hDMR402	3	6705679	473	2	Col,(et1-1),(et2-3)///et1-1_et2-3	48,28,8/-,-,-/-,-,-/0,1,1	7.54616e-48	CG,CHG	CG,CHG
flower_hDMR403	3	6718181	70	2	et1-1,et2-3///et1-1_et2-3,Col	3,-,1/53,-,4/26,-,2/2,-,1	5.5602e-12	CG	CG
flower_hDMR404	3	6729595	122	2	et2-3,(Col),(et1-1)///et1-1_et2-3	6,3,2/2,2,2/6,3,2/65,24,10	1.42583e-22	CG	CG
flower_hDMR405	3	6988746	115	3	et1-1_et2-3///et1-1,et2-3///Col	58,16,14/77,26,26/65,22,24/2,1,1	1.87399e-48	CG	CG
flower_hDMR406	3	7231814	152	2	et2-3,(Col),(et1-1)///et1-1_et2-3	-,-,-/-,-,-/18,1,1/82,24,5	4.96144e-12	CHG	CHG
flower_hDMR407	3	7232143	112	2	Col,(et1-1),(et2-3)///et1-1_et2-3	19,5,1/-,-,-/-,-,-/85,54,4	5.92893e-09	CG,CHG	CG
flower_hDMR408	3	7232563	109	2	et1-1_et2-3///et2-3,(Col),(et1-1)	3,1,1/1,2,1/1,1,1/63,32,11	6.15315e-20	CG,CHG	CG
flower_hDMR409	3	7253885	107	2	Col,et2-3///et1-1_et2-3,et1-1	-,-,-/-,-,-/48,17,3/8,2,1	5.47847e-08	CG,CHG	CG
flower_hDMR410	3	7355521	414	2	et2-3,(et1-1),(et1-1_et2-3)///Col	25,2,10/-,-,-/63,20,6/-,-,-	2.22766e-07	CHG	CHG
flower_hDMR411	3	7764624	241	2	et1-1_et2-3///et2-3,(Col),(et1-1)	10,7,1/7,11,2/5,5,2/74,45,7	3.51028e-23	CG,CHG	CG,CHG
flower_hDMR412	3	7766913	42	2	et2-3,(et1-1_et2-3)///Col,(et1-1)	50,0,3/28,0,2/7,2,2/20,0,1	7.70941e-05	CG	CG
flower_hDMR413	3	7855381	50	2	et1-1_et2-3,(et1-1),(et2-3)///Col	17,0,1/-,-,-/-,-,-/60,7,1	0.000137186	CG	CG
flower_hDMR414	3	7864471	27	2	et1-1_et2-3///et2-3,(Col),(et1-1)	0,1,1/0,0,0/1,1,1/60,1,1	2.61172e-07	CG	CG
flower_hDMR415	3	8138483	359	2	Col,et1-1_et2-3///et2-3,et1-1	84,58,22/15,2,1/5,2,1/91,61,22	6.7396e-123	CG	CG
flower_hDMR416	3	8220114	137	2	et1-1,Col,et2-3///et1-1_et2-3	80,51,4/85,59,6/82,62,9/9,9,2	2.77822e-29	CG,CHG	CG,CHG
flower_hDMR417	3	8263555	131	2	Col,(et1-1)///et1-1_et2-3,et2-3	17,5,1/-,-,-/-,-,-/77,19,2	4.41855e-13	CG,CHH	CG
flower_hDMR418	3	8369353	242	2	et2-3,(Col),(et1-1)///et1-1_et2-3	1,2,1/11,2,1/4,2,1/68,26,3	3.17464e-19	CG,CHG	CG,CHG
flower_hDMR419	3	8411096	85	2	Col,(et2-3)///et1-1,et1-1_et2-3	24,0,0/-,-,-/-,-,-/82,0,1	5.56334e-06	CG	CG
flower_hDMR420	3	8497017	139	2	Col///et1-1,et1-1_et2-3,et2-3	10,5,4/60,33,19/64,35,15/66,36,13	2.26798e-39	CG	CG
flower_hDMR421	3	8714661	255	2	et1-1,(et2-3)///Col,(et1-1_et2-3)	41,21,2/0,0,0/4,2,1/23,10,1	7.80294e-23	CG	CG
flower_hDMR422	3	8742555	68	2	et2-3,et1-1,et1-1_et2-3///Col	35,11,2/0,3,1/1,0,2/2,2,1	6.23799e-08	CG,CHG	CG
flower_hDMR423	3	8794633	59	2	et1-1_et2-3,Col///et1-1,et2-3	-,-,-/-,-,-/79,33,2/10,9,2	8.33143e-06	CG,CHG,CHH	CG
flower_hDMR424	3	8886678	32	2	Col///et1-1,(et2-3),(et1-1_et2-3)	2,-,1/66,-,1/43,-,1/51,-,0	1.88149e-07	CG	CG
flower_hDMR425	3	8919374	66	2	et1-1_et2-3,(Col)///et2-3,et1-1	-,-,-/-,-,-/76,27,18/20,9,6	2.05259e-15	CG,CHG,CHH	CG,CHG
flower_hDMR426	3	8995445	283	2	et2-3,(Col),(et1-1)///et1-1_et2-3	-,-,-/-,-,-/8,3,1/83,28,2	6.15886e-26	CG	CG
flower_hDMR427	3	9107612	121	2	et1-1_et2-3,Col,(et2-3)///et1-1	92,2,0/93,28,2/96,2,1/95,3,0	9.15383e-07	CHG	CHG
flower_hDMR428	3	9154057	79	2	et1-1_et2-3,(et2-3)///et1-1,Col	61,12,4/64,7,3/-,-,-/3,0,0	4.78647e-15	CG,CHG,CHH	CG
flower_hDMR429	3	9157181	45	2	et2-3,(Col),(et1-1)///et1-1_et2-3	-,-,-/-,-,-/43,1,1/0,1,1	0.000101786	CG	CG
flower_hDMR430	3	9232668	24	2	Col///et1-1,et1-1_et2-3,et2-3	63,50,12/6,6,0/5,5,2/21,10,2	9.41767e-13	CG,CHG,CHH	CHG
flower_hDMR431	3	9346550	160	2	et1-1_et2-3,(Col)///et2-3,et1-1	-,-,-/-,-,-/-,15,24/-,1,1	1.47686e-31	CHG,CHH	CHH
flower_hDMR432	3	9750106	53	2	Col,(et1-1)///et1-1_et2-3,(et2-3)	5,1,1/21,0,0/54,0,0/88,1,1	1.41118e-05	CG	CG
flower_hDMR433	3	9860768	36	2	Col///et1-1_et2-3,(et1-1),(et2-3)	37,-,1/12,-,0/1,-,0/1,-,0	0.000278671	CG	CG
flower_hDMR434	3	10075264	111	2	et2-3,(et1-1_et2-3)///Col,et1-1	-,-,-/34,12,0/84,63,3/-,-,-	5.003e-12	CG,CHG,CHH	CHG
flower_hDMR435	3	10111925	79	2	et1-1_et2-3,(Col)///et1-1,et2-3	-,-,-/-,-,-/70,29,16/2,3,1	2.39262e-14	CG,CHG,CHH	CHG
flower_hDMR436	3	10206280	21	2	et2-3,(Col),(et1-1)///et1-1_et2-3	-,-,-/-,-,-/30,1,1/0,0,1	1.08591e-05	CG	CG
flower_hDMR437	3	10359685	149	2	et1-1,(Col),(et2-3)///et1-1_et2-3	-,-,-/65,65,12/-,-,-/16,2,1	4.71454e-34	CG,CHG,CHH	CHG
flower_hDMR438	3	10359685	374	2	et1-1,(Col),(et2-3)///et1-1_et2-3	-,-,-/60,55,8/-,-,-/9,2,1	3.43092e-44	CG,CHG	CG,CHG
flower_hDMR439	3	10379549	62	2	et2-3///Col,(et1-1),(et1-1_et2-3)	11,3,0/23,4,2/57,8,1/27,5,1	8.79836e-05	CG	CG
flower_hDMR440	3	10395734	144	2	et1-1,(Col),(et2-3)///et1-1_et2-3	-,-,-/9,46,5/-,-,-/2,10,2	1.89034e-07	CHG	CHG
flower_hDMR441	3	10493573	97	2	et1-1_et2-3///et2-3,Col,et1-1	75,44,5/84,57,5/72,38,3/22,9,1	9.13655e-12	CG	CG
flower_hDMR442	3	10522546	231	2	et1-1_et2-3,(et1-1),(et2-3)///Col	14,2,1/-,-,-/-,-,-/59,11,1	8.83968e-05	CG,CHG	CG
flower_hDMR443	3	10678459	76	2	et1-1_et2-3///et2-3,(Col),(et1-1)	9,1,1/2,3,1/2,0,1/67,5,2	4.49144e-07	CG	CG
flower_hDMR444	3	10741710	222	2	Col,(et2-3),(et1-1_et2-3)///et1-1	17,9,3/66,34,18/-,-,-/-,-,-	6.57774e-24	CG	CG
flower_hDMR445	3	10809882	191	2	et1-1_et2-3,(Col),(et2-3)///et1-1	-,-,-/5,5,2/-,-,-/44,31,2	1.16006e-05	CG	CG
flower_hDMR446	3	11023752	40	2	et2-3,(et1-1),(et1-1_et2-3)///Col	47,9,1/13,2,0/1,0,1/1,1,1	0.000268354	CG	CG
flower_hDMR447	3	11023752	265	2	et1-1_et2-3,(et1-1),(et2-3)///Col	61,24,4/-,-,-/-,-,-/2,2,2	6.6538e-26	CG	CG
flower_hDMR448	3	11025143	397	2	et1-1,(Col),(et2-3)///et1-1_et2-3	-,-,-/18,3,2/-,-,-/84,14,6	1.43739e-15	CG	CG
flower_hDMR449	3	11026881	76	2	Col,(et1-1_et2-3)///et1-1,et2-3	9,0,1/59,4,4/-,-,-/-,-,-	1.8681e-07	CG	CG
flower_hDMR450	3	11043704	169	2	et1-1///et2-3,et1-1_et2-3,(Col)	54,19,7/14,18,6/81,40,7/60,29,7	9.62904e-10	CG,CHG	CG
flower_hDMR451	3	11053839	267	2	et1-1_et2-3,(Col),(et1-1)///et2-3	-,-,-/-,-,-/79,48,5/12,4,1	6.56035e-24	CG,CHG	CG,CHG
flower_hDMR452	3	11088853	215	2	et1-1///et1-1_et2-3,Col,et2-3	77,23,3/5,1,1/66,16,2/85,26,2	1.74561e-39	CG	CG
flower_hDMR453	3	11097259	146	2	et1-1,(Col),(et2-3)///et1-1_et2-3	27,18,16/36,22,19/38,23,20/10,7,7	1.46702e-16	CG	CG
flower_hDMR454	3	11204731	173	2	et1-1_et2-3///et2-3,Col,et1-1	44,24,12/55,31,10/24,17,11/5,1,6	1.26845e-10	CG,CHG	CG
flower_hDMR455	3	11240713	112	2	Col///et2-3,(et1-1),(et1-1_et2-3)	72,9,2/86,24,2/91,34,4/84,26,3	2.34249e-05	CHG	CHG
flower_hDMR456	3	11288173	259	3	et1-1///et1-1_et2-3,et2-3///Col	49,58,4/1,17,1/76,76,7/91,74,5	5.76815e-39	CG,CHG	CG,CHG
flower_hDMR457	3	11344570	61	2	et1-1,(et2-3),(et1-1_et2-3)///Col	80,29,2/1,4,0/-,-,-/-,-,-	7.4439e-07	CG,CHG	CHG
flower_hDMR458	3	11344570	126	2	Col,(et2-3),(et1-1_et2-3)///et1-1	55,22,1/1,3,1/-,-,-/-,-,-	2.71759e-10	CG	CG
flower_hDMR459	3	11499234	126	2	et1-1,et2-3///et1-1_et2-3,Col	-,-,-/-,-,-/96,53,1/75,6,1	1.19583e-07	CG,CHG	CHG
flower_hDMR460	3	11501210	226	2	Col///et1-1_et2-3,et1-1,et2-3	33,3,1/0,1,1/0,0,0/0,0,0	1.93079e-46	CG	CG
flower_hDMR461	3	11509516	251	2	Col///et2-3,et1-1,et1-1_et2-3	10,3,1/78,27,3/85,18,4/71,23,2	9.82061e-24	CG	CG
flower_hDMR462	3	11510141	221	2	et2-3,(et1-1),(et1-1_et2-3)///Col	6,2,1/-,-,-/71,25,5/-,-,-	3.38862e-30	CG,CHH	CG
flower_hDMR463	3	11762313	199	2	et1-1,(et2-3),(et1-1_et2-3)///Col	88,26,3/62,5,2/-,-,-/-,-,-	5.7122e-09	CHG	CHG
flower_hDMR464	3	12172348	66	2	et1-1_et2-3,(Col),(et2-3)///et1-1	28,6,1/54,14,2/19,3,3/3,0,1	3.01377e-05	CG,CHG	CG
flower_hDMR465	3	12260167	534	2	Col,et1-1///et1-1_et2-3,et2-3	86,40,5/81,39,4/27,12,2/3,1,1	4.14551e-61	CG	CG
flower_hDMR466	3	12362944	87	2	et1-1_et2-3,(Col),(et2-3)///et1-1	79,6,1/94,29,0/94,6,1/91,3,1	2.86175e-06	CHG	CHG
flower_hDMR467	3	12590758	139	2	et1-1,(et2-3),(et1-1_et2-3)///Col	46,11,1/4,1,1/-,-,-/-,-,-	2.88795e-06	CG	CG
flower_hDMR468	3	12799279	133	2	et2-3,et1-1_et2-3///Col,(et1-1)	42,10,0/30,6,1/3,1,1/1,0,0	4.32404e-13	CG,CHG	CG
flower_hDMR469	3	13053303	132	2	Col,(et2-3),(et1-1_et2-3)///et1-1	73,10,1/0,2,1/-,-,-/-,-,-	1.77024e-11	CG	CG
flower_hDMR470	3	13530699	105	2	et1-1_et2-3,(Col)///et2-3,et1-1	-,-,-/-,-,-/29,1,1/90,9,1	3.12904e-08	CG	CG
flower_hDMR471	3	14065945	21	2	Col,(et1-1)///et2-3,(et1-1_et2-3)	48,26,8/46,13,2/15,10,1/30,9,1	0.00024587	CG,CHG,CHH	CG
flower_hDMR472	3	14274108	267	3	et1-1///et2-3,Col///et1-1_et2-3	-,-,-/-,-,-/49,33,3/86,50,5	4.77854e-20	CG	CG
flower_hDMR473	3	14318425	42	2	et1-1///et2-3,et1-1_et2-3,(Col)	19,1,1/46,1,2/6,3,2/4,3,1	2.88795e-06	CG	CG
flower_hDMR474	3	14319392	40	2	et1-1,Col,(et2-3)///et1-1_et2-3	4,5,1/7,6,1/23,15,1/44,34,2	1.20638e-06	CG,CHG	CHG
flower_hDMR475	3	14470780	200	2	et1-1_et2-3,(Col),(et2-3)///et1-1	-,-,-/26,5,1/-,-,-/85,17,1	3.61952e-10	CG	CG
flower_hDMR476	3	14748399	240	2	et2-3///et1-1_et2-3,et1-1,Col	-,-,-/-,-,-/16,6,1/67,20,2	6.14444e-21	CG,CHG	CHG
flower_hDMR477	3	14842634	248	2	et1-1,(et1-1_et2-3)///et2-3,(Col)	51,9,1/2,3,1/54,13,2/-,-,-	6.17664e-06	CG	CG
flower_hDMR478	3	15196733	22	2	et1-1,(Col),(et2-3)///et1-1_et2-3	-,-,-/37,3,3/-,-,-/1,1,0	0.000230746	CG	CG
flower_hDMR479	3	15335270	189	2	et1-1///Col,et1-1_et2-3,(et2-3)	65,9,1/1,0,1/55,7,1/32,3,1	4.08743e-07	CG	CG
flower_hDMR480	3	15347120	127	2	et2-3,et1-1_et2-3///Col,et1-1	84,27,1/89,33,1/27,4,1/1,2,1	1.0254e-33	CG	CG
flower_hDMR481	3	15371506	305	2	Col,(et2-3)///et1-1,et1-1_et2-3	39,17,2/-,-,-/-,-,-/3,2,1	6.61594e-11	CG	CG
flower_hDMR482	3	15478564	500	2	Col///et2-3,et1-1,et1-1_et2-3	33,11,3/-,-,-/-,-,-/9,1,1	1.85994e-17	CG,CHG	CG
flower_hDMR483	3	15650124	206	2	et1-1,(et2-3),(et1-1_et2-3)///Col	79,15,2/2,1,1/30,7,1/17,4,1	2.41734e-16	CG	CG
flower_hDMR484	3	15767732	230	2	et1-1_et2-3,Col,et2-3///et1-1	48,40,5/15,19,3/51,44,5/49,38,5	1.29831e-13	CG	CG
flower_hDMR485	3	15776805	779	2	et1-1_et2-3,et1-1,et2-3///Col	16,3,1/85,49,5/89,45,4/87,47,5	1.73214e-112	CG,CHG	CG,CHG
flower_hDMR486	3	15785938	97	2	et2-3,(et1-1),(et1-1_et2-3)///Col	39,9,2/4,4,0/3,3,1/6,4,1	7.0365e-05	CG	CG
flower_hDMR487	3	15872153	191	2	Col,(et1-1),(et2-3)///et1-1_et2-3	76,18,2/-,-,-/-,-,-/1,1,1	9.91384e-17	CG,CHG	CG
flower_hDMR488	3	15925550	140	3	et1-1///et2-3,et1-1_et2-3///Col	56,2,2/1,1,1/82,5,1/78,2,1	1.42747e-30	CG	CG
flower_hDMR489	3	16035583	337	2	et2-3,Col,et1-1_et2-3///et1-1	4,1,1/51,9,3/5,1,1/1,1,0	8.35521e-29	CG	CG
flower_hDMR490	3	16085194	192	2	et1-1,(et2-3)///et1-1_et2-3,Col	39,19,1/79,32,1/52,23,2/4,1,1	3.13867e-07	CG	CG
flower_hDMR491	3	16126991	33	2	et1-1,(et2-3)///Col,(et1-1_et2-3)	4,1,3/70,2,1/42,1,3/30,1,2	7.93459e-08	CG	CG
flower_hDMR492	3	16132696	80	2	Col///et1-1,(et2-3),(et1-1_et2-3)	18,0,0/90,6,1/70,5,0/61,2,1	4.20098e-12	CG	CG
flower_hDMR493	3	16322240	145	2	et1-1_et2-3,(Col),(et2-3)///et1-1	15,8,1/43,18,2/13,9,2/1,5,2	1.20283e-06	CG	CG
flower_hDMR494	3	16418890	356	2	Col,(et1-1_et2-3)///et1-1,et2-3	70,34,4/4,4,1/-,-,-/-,-,-	1.6796e-15	CG,CHG	CG,CHG
flower_hDMR495	3	16537977	44	2	et1-1///Col,et1-1_et2-3,et2-3	77,4,2/1,0,1/64,0,2/80,4,0	1.59904e-15	CG	CG
flower_hDMR496	3	16538067	34	2	Col,(et1-1_et2-3)///et2-3,et1-1	76,13,1/3,1,0/-,-,-/-,-,-	8.90034e-06	CG,CHG	CG
flower_hDMR497	3	16538176	116	2	et1-1_et2-3,Col,(et2-3)///et1-1	74,13,2/3,1,0/51,6,2/72,8,1	1.43516e-11	CG	CG
flower_hDMR498	3	16564333	65	2	Col///et1-1_et2-3,et1-1,et2-3	55,3,1/-,-,-/-,-,-/10,1,1	2.09433e-07	CG,CHG	CG
flower_hDMR499	3	16635726	100	2	Col///et2-3,et1-1_et2-3,et1-1	55,16,4/5,1,1/1,1,1/1,1,1	9.73401e-14	CG	CG
flower_hDMR500	3	16683023	58	3	et1-1,Col///et1-1_et2-3///et2-3	62,19,4/78,27,3/45,10,6/4,1,1	5.34222e-15	CG,CHG,CHH	CG
flower_hDMR501	3	16754978	267	2	et1-1///et2-3,et1-1_et2-3,Col	-,-,-/64,67,15/-,-,-/1,1,0	6.16214e-36	CG,CHG	CG,CHG
flower_hDMR502	3	16943039	177	2	et1-1,(et1-1_et2-3)///Col,(et2-3)	51,7,2/4,2,1/72,10,5/26,5,1	1.52223e-10	CG	CG
flower_hDMR503	3	16951182	18	2	et1-1_et2-3,(et2-3)///et1-1,Col	29,-,5/68,-,3/15,-,3/1,-,3	1.14649e-05	CG	CG
flower_hDMR504	3	17013659	34	2	et2-3,et1-1_et2-3,et1-1///Col	30,0,1/1,0,0/1,0,1/0,0,0	3.2294e-09	CG	CG
flower_hDMR505	3	17123991	25	2	et1-1_et2-3,(et2-3)///Col,et1-1	7,0,0/1,5,2/55,0,0/66,0,1	5.05726e-08	CG	CG
flower_hDMR506	3	17249784	85	2	Col,et1-1,(et2-3)///et1-1_et2-3	2,3,1/0,3,1/-,-,-/39,15,3	1.00331e-08	CG,CHH	CG
flower_hDMR507	3	17270045	63	2	et1-1_et2-3,(Col),(et2-3)///et1-1	-,-,-/53,4,1/-,-,-/2,2,2	3.46905e-06	CG,CHG	CG
flower_hDMR508	3	17520355	259	2	et2-3,et1-1_et2-3,et1-1///Col	18,8,2/82,58,29/81,61,35/81,61,29	6.50229e-86	CG	CG
flower_hDMR509	3	17742695	18	2	et2-3,(et1-1_et2-3)///et1-1,(Col)	1,0,0/0,0,1/43,3,0/29,0,1	0.000178631	CG	CG
flower_hDMR510	3	17865998	115	2	et1-1///Col,et1-1_et2-3,(et2-3)	12,2,1/72,6,4/22,6,2/0,1,1	5.76443e-10	CG,CHG,CHH	CG
flower_hDMR511	3	17985533	315	2	Col,(et1-1_et2-3)///et1-1,et2-3	45,13,5/10,5,3/-,-,-/-,-,-	3.94588e-08	CG,CHG	CG
flower_hDMR512	3	18183370	29	2	et2-3,et1-1,et1-1_et2-3///Col	48,0,0/0,0,0/1,0,3/0,0,0	7.24249e-07	CG	CG
flower_hDMR513	3	18183515	55	2	Col///et2-3,et1-1,et1-1_et2-3	37,0,1/0,0,1/1,0,1/0,0,1	1.38039e-13	CG	CG
flower_hDMR514	3	18310932	24	2	et2-3,(et1-1)///Col,(et1-1_et2-3)	-,24,24/-,11,14/-,4,2/-,17,14	9.21142e-05	CHG,CHH	CHH
flower_hDMR515	3	18360603	98	2	et1-1,(et2-3)///Col,et1-1_et2-3	40,7,1/1,1,1/-,-,-/68,20,1	1.05515e-10	CG	CG
flower_hDMR516	3	18459304	127	2	Col,et1-1///et2-3,et1-1_et2-3	3,1,1/-,-,-/-,-,-/43,9,3	1.94699e-07	CG,CHG	CG
flower_hDMR517	3	19534123	144	3	et1-1_et2-3///et2-3///et1-1,Col	-,-,-/-,-,-/35,17,3/9,2,1	8.10411e-14	CG,CHG,CHH	CG
flower_hDMR518	3	19577778	82	2	et1-1_et2-3,(Col),(et2-3)///et1-1	-,-,-/5,3,1/-,-,-/58,4,1	5.36346e-05	CG	CG
flower_hDMR519	3	19673127	50	2	et1-1_et2-3,(Col)///et2-3,et1-1	-,-,-/-,-,-/37,2,1/0,1,0	3.66444e-06	CG	CG
flower_hDMR520	3	20090888	62	2	et1-1_et2-3,(Col),(et2-3)///et1-1	49,-,3/8,-,2/52,-,4/56,-,3	8.53416e-05	CG	CG
flower_hDMR521	3	20206332	52	2	et1-1_et2-3,(Col)///et1-1,(et2-3)	51,13,1/88,34,1/69,20,2/20,5,2	1.27174e-05	CG	CG
flower_hDMR522	3	20233465	60	3	et1-1///et1-1_et2-3,(Col)///et2-3	10,4,2/23,7,2/48,26,7/3,0,1	2.75682e-13	CG,CHG,CHH	CG
flower_hDMR523	3	20686414	175	2	et1-1,(et2-3)///Col,et1-1_et2-3	-,-,-/0,2,1/-,-,-/44,26,2	1.20648e-10	CG,CHG	CG,CHG
flower_hDMR524	3	20696493	130	2	et1-1,(et1-1_et2-3)///Col,(et2-3)	12,2,0/60,14,1/31,5,1/53,17,2	1.00483e-07	CG,CHG	CG
flower_hDMR525	3	20809424	222	2	et1-1,(et2-3)///et1-1_et2-3,Col	77,24,2/2,1,1/42,13,2/91,32,2	6.59401e-27	CG,CHG	CG,CHG
flower_hDMR526	3	20989362	31	2	Col///et2-3,et1-1_et2-3,et1-1	46,-,3/1,-,1/1,-,1/1,-,2	1.50308e-07	CG	CG
flower_hDMR527	3	21011875	16	2	et1-1_et2-3,(et2-3)///Col,(et1-1)	65,0,4/72,0,1/15,2,1/0,0,0	0.000182286	CG	CG
flower_hDMR528	3	21266423	615	2	et1-1,Col,(et2-3)///et1-1_et2-3	59,30,6/64,28,6/35,18,5/3,2,1	1.12704e-73	CG,CHG	CG,CHG
flower_hDMR529	3	21509510	445	3	et1-1_et2-3///et1-1,Col///et2-3	71,66,30/75,65,28/39,35,17/1,1,0	9.67834e-170	CG,CHG,CHH	CG,CHG,CHH
flower_hDMR530	3	22370688	64	2	et1-1,(Col),(et2-3)///et1-1_et2-3	-,-,-/75,54,9/-,-,-/8,7,2	1.75421e-15	CG,CHG	CG,CHG
flower_hDMR531	3	22615672	30	2	et1-1_et2-3///et1-1,(Col),(et2-3)	13,2,1/5,2,2/20,2,2/39,6,2	0.000136915	CG,CHG	CG
flower_hDMR532	3	23118248	362	2	et1-1,et2-3///et1-1_et2-3,Col	-,-,-/-,-,-/32,22,6/74,49,12	2.61607e-36	CG	CG
flower_hDMR533	3	23130818	120	2	et2-3,et1-1_et2-3,(et1-1)///Col	33,16,5/1,1,1/1,1,1/0,0,1	3.42439e-27	CG	CG
flower_hDMR534	3	23203556	183	3	et1-1///Col,et2-3///et1-1_et2-3	33,23,9/67,52,16/32,22,7/3,4,1	1.09533e-25	CG,CHG	CG,CHG
flower_hDMR535	4	199532	147	2	et1-1_et2-3,Col///et1-1,(et2-3)	33,6,0/71,44,3/74,27,1/41,8,0	2.62423e-19	CHG	CHG
flower_hDMR536	4	273692	252	2	et1-1_et2-3,et2-3,(et1-1)///Col	3,4,4/72,44,15/62,43,10/68,42,11	7.70089e-34	CG,CHG	CG,CHG
flower_hDMR537	4	415182	274	2	et2-3,et1-1_et2-3,et1-1///Col	84,36,3/13,4,2/2,3,1/3,2,1	1.13094e-42	CG	CG
flower_hDMR538	4	490201	316	2	et1-1,(Col),(et2-3)///et1-1_et2-3	-,-,-/36,20,6/-,-,-/5,5,2	5.50871e-15	CHG	CHG
flower_hDMR539	4	552574	17	2	et1-1_et2-3///Col,et1-1,(et2-3)	38,0,0/57,0,2/27,0,0/2,0,0	5.89376e-06	CG	CG
flower_hDMR540	4	566819	94	2	et1-1_et2-3///Col,et1-1,(et2-3)	72,25,18/76,16,17/56,10,10/1,1,1	2.51262e-28	CG,CHG,CHH	CG
flower_hDMR541	4	625449	25	2	et2-3,(et1-1)///Col,(et1-1_et2-3)	20,0,0/67,0,0/78,0,0/43,0,0	7.2414e-05	CG	CG
flower_hDMR542	4	655063	186	2	et1-1_et2-3,(Col),(et1-1)///et2-3	-,-,-/-,-,-/6,1,1/81,17,3	2.69572e-11	CG,CHG	CG
flower_hDMR543	4	661385	552	2	et1-1_et2-3,et1-1,et2-3///Col	19,8,3/70,31,8/69,32,10/75,41,11	5.46927e-70	CG	CG
flower_hDMR544	4	849407	211	2	et1-1,(et2-3)///et1-1_et2-3,Col	1,0,1/25,12,8/23,5,2/0,2,1	1.00822e-35	CG	CG
flower_hDMR545	4	1016381	133	2	et2-3,et1-1///et1-1_et2-3,(Col)	50,22,2/2,0,1/11,1,1/83,28,2	3.70737e-18	CG,CHG	CG
flower_hDMR546	4	1226134	57	2	Col,(et1-1_et2-3)///et2-3,(et1-1)	86,0,0/23,1,0/15,0,2/60,1,1	1.56526e-06	CG	CG
flower_hDMR547	4	1315946	74	2	et1-1_et2-3,(et2-3)///Col,et1-1	-,-,-/68,4,2/-,-,-/3,2,1	7.27149e-08	CG,CHG	CG
flower_hDMR548	4	1959326	78	2	Col,(et1-1),(et1-1_et2-3)///et2-3	49,16,6/-,-,-/4,4,3/-,-,-	1.20657e-05	CG	CG
flower_hDMR549	4	1976847	60	2	et1-1_et2-3,(Col),(et2-3)///et1-1	-,-,-/88,15,3/-,-,-/7,0,2	3.81615e-07	CG,CHG	CG
flower_hDMR550	4	1995060	330	2	Col///et2-3,et1-1_et2-3,et1-1	77,29,3/11,6,2/7,2,2/3,3,1	1.41079e-21	CG	CG
flower_hDMR551	4	1996174	448	2	Col///et2-3,et1-1_et2-3,et1-1	79,44,4/-,-,-/-,-,-/1,4,1	1.78256e-28	CG	CG
flower_hDMR552	4	2020193	114	2	Col,et1-1_et2-3///et2-3,et1-1	67,54,28/1,7,2/4,11,4/87,67,28	2.55695e-27	CG,CHG	CHG
flower_hDMR553	4	2137614	127	2	Col,(et2-3),(et1-1_et2-3)///et1-1	19,24,5/89,59,7/-,-,-/-,-,-	3.16236e-09	CG,CHG	CG
flower_hDMR554	4	2258628	135	2	et1-1_et2-3,(Col),(et1-1)///et2-3	-,-,-/-,-,-/3,0,0/74,17,2	2.12757e-13	CG,CHG	CG
flower_hDMR555	4	2316862	467	2	et2-3,et1-1,et1-1_et2-3///Col	26,23,3/81,53,8/83,48,5/81,53,7	1.03051e-28	CG	CG
flower_hDMR556	4	2558033	576	2	et2-3,et1-1,et2-3///et1-1_et2-3,Col	32,20,4/78,37,6/84,38,6/3,2,1	4.59616e-89	CG,CHG	CG,CHG
flower_hDMR557	4	2566534	240	3	et1-1,(et2-3)///et1-1_et2-3///Col	24,10,4/82,32,9/63,19,6/19,4,1	3.52292e-32	CG,CHG,CHH	CG
flower_hDMR558	4	2614613	108	2	et1-1_et2-3,(Col),(et1-1)///et2-3	-,-,-/-,-,-/2,3,1/71,42,3	1.26808e-12	CG	CG
flower_hDMR559	4	2730051	78	2	Col///et2-3,et1-1,et1-1_et2-3	71,25,2/1,13,1/2,12,2/1,15,1	9.32446e-10	CG	CG
flower_hDMR560	4	2775205	375	2	et1-1_et2-3,(Col)///et2-3,et1-1	-,-,-/80,51,3/82,58,2/17,11,1	5.41276e-15	CG,CHG	CG,CHG
flower_hDMR561	4	2804032	83	2	Col///et1-1_et2-3,et1-1,et2-3	42,30,13/1,0,0/0,1,0/1,1,0	6.9713e-34	CG,CHG,CHH	CHG
flower_hDMR562	4	3125039	249	2	et1-1_et2-3///et1-1,Col,et2-3	77,-,3/79,-,3/75,-,3/22,-,1	2.37199e-09	CG	CG
flower_hDMR563	4	3370476	266	2	et1-1_et2-3,Col///et1-1,et2-3	-,-,-/-,-,-/91,34,2/23,5,1	3.09944e-09	CG	CG
flower_hDMR564	4	3615088	99	2	et1-1,(Col),(et2-3)///et1-1_et2-3	-,-,-/14,3,0/-,-,-/85,19,2	1.34762e-11	CG	CG
flower_hDMR565	4	4103245	320	2	et1-1_et2-3///et2-3,Col,et1-1	58,17,2/80,21,3/70,23,2/5,3,1	1.16513e-23	CG	CG
flower_hDMR566	4	4665138	210	2	et1-1_et2-3///Col,et1-1,et2-3	90,28,3/92,29,2/90,22,3/26,9,1	8.20492e-18	CG	CG
flower_hDMR567	4	4696433	471	2	et1-1_et2-3///Col,et1-1,(et2-3)	91,38,2/91,40,2/91,37,2/24,7,1	6.58814e-44	CG	CG
flower_hDMR568	4	4796365	456	2	et1-1_et2-3///et1-1,Col,et2-3	-,-,-/-,-,-/75,40,6/5,3,1	5.1478e-28	CG	CG
flower_hDMR569	4	4823982	178	2	et2-3,et1-1///Col,et1-1_et2-3	75,15,3/2,1,1/2,3,2/90,14,2	6.31139e-26	CG,CHG	CG
flower_hDMR570	4	4957896	233	2	et2-3,(et1-1),(et1-1_et2-3)///Col	43,19,2/-,-,-/4,8,2/-,-,-	0.000144742	CG	CG
flower_hDMR571	4	4973476	72	2	et1-1_et2-3,et2-3,(Col)///et1-1	29,11,1/80,13,2/8,3,1/2,1,1	8.80475e-08	CG,CHG	CG
flower_hDMR572	4	5298452	206	2	Col,(et1-1),(et2-3)///et1-1_et2-3	69,33,12/70,19,7/53,21,8/2,1,1	1.67311e-18	CG,CHG	CG
flower_hDMR573	4	5301301	154	2	Col///et2-3,et1-1,et1-1_et2-3	52,-,3/-,-,-/-,-,-/4,-,1	3.7816e-11	CG	CG
flower_hDMR574	4	5313018	51	2	et1-1_et2-3,(Col),(et1-1)///et2-3	28,5,2/22,5,1/54,7,3/6,2,1	0.000117483	CG,CHG	CG
flower_hDMR575	4	5321839	379	2	et1-1_et2-3///et1-1,Col,et2-3	-,-,-/-,-,-/81,30,3/1,3,1	2.06422e-18	CG	CG
flower_hDMR576	4	5322894	201	2	et1-1,(et2-3)///et1-1_et2-3,Col	31,13,1/78,40,2/65,33,3/2,1,0	4.48073e-16	CG	CG
flower_hDMR577	4	5338737	291	2	et1-1_et2-3,(Col),(et1-1)///et2-3	17,11,1/4,15,1/50,22,2/1,2,1	9.19328e-09	CG,CHG	CG
flower_hDMR578	4	5345761	37	2	Col,(et1-1_et2-3)///et2-3,(et1-1)	64,19,1/22,6,0/10,10,0/49,14,1	7.86474e-05	CG,CHG	CG
flower_hDMR579	4	5440059	263	2	et1-1_et2-3,(Col),(et1-1)///et2-3	-,-,-/-,-,-/36,10,7/3,5,3	2.95325e-15	CG,CHG,CHH	CG
flower_hDMR580	4	5454744	65	2	et2-3,(Col),(et1-1)///et1-1_et2-3	-,-,-/-,-,-/2,1,0/22,3,1	2.62084e-07	CG	CG
flower_hDMR581	4	5519664	38	2	et1-1,et2-3,(et1-1_et2-3)///Col	27,5,1/2,0,1/1,0,1/10,2,0	1.86672e-09	CG	CG
flower_hDMR582	4	5566135	60	2	et1-1_et2-3,Col///et1-1,et2-3	-,-,-/-,-,-/79,1,1/2,0,0	2.63308e-07	CG	CG
flower_hDMR583	4	5604239	136	2	Col,(et1-1),(et2-3)///et1-1_et2-3	87,14,2/-,-,-/-,-,-/16,1,1	1.15593e-14	CG	CG
flower_hDMR584	4	5634927	315	2	Col///et2-3,et1-1,et1-1_et2-3	54,21,6/1,1,1/1,0,0/1,1,1	3.97974e-75	CG	CG
flower_hDMR585	4	5644383	179	2	et1-1_et2-3,(Col),(et2-3)///et1-1	-,-,-/68,10,3/-,-,-/5,0,1	1.26568e-08	CG,CHG	CG
flower_hDMR586	4	5668229	88	2	et2-3,(Col),(et1-1)///et1-1_et2-3	-,-,-/-,-,-/1,2,1/86,67,6	3.02886e-13	CG,CHG	CG,CHG
flower_hDMR587	4	5735289	185	2	Col,(et1-1_et2-3)///et2-3,et1-1	63,20,6/4,3,1/-,-,-/-,-,-	4.11228e-13	CG,CHG	CG
flower_hDMR588	4	5774185	245	2	Col///et1-1_et2-3,(et1-1),(et2-3)	40,6,3/19,1,1/9,3,2/3,2,1	1.29647e-09	CG	CG
flower_hDMR589	4	5790306	147	2	Col///et1-1,et1-1_et2-3,et2-3	59,34,2/1,0,0/1,1,1/1,0,0	7.90067e-26	CG	CG
flower_hDMR590	4	5803241	17	2	et2-3,(et1-1)///Col,(et1-1_et2-3)	48,26,1/3,0,0/2,3,1/35,20,2	7.52538e-05	CG,CHG	CG
flower_hDMR591	4	5808473	86	2	et1-1_et2-3///et2-3,(Col),(et1-1)	17,0,1/5,1,1/1,1,1/48,4,2	2.73162e-05	CG	CG
flower_hDMR592	4	5816245	79	2	et1-1,(et2-3),(et1-1_et2-3)///Col	78,3,1/3,0,1/-,-,-/-,-,-	1.01924e-05	CG	CG
flower_hDMR593	4	5918207	68	2	et1-1_et2-3,(Col)///et2-3,et1-1	25,10,1/42,41,2/68,38,4/5,2,1	8.2406e-16	CHG	CHG
flower_hDMR594	4	5965529	130	3	et2-3///Col///et1-1_et2-3,(et1-1)	17,6,2/64,23,5/86,32,6/53,16,6	5.34192e-16	CG	CG
flower_hDMR595	4	5987662	28	2	Col,(et2-3),(et1-1_et2-3)///et1-1	37,27,7/6,3,4/36,19,8/42,18,6	6.03287e-05	CG,CHG	CG
flower_hDMR596	4	6014577	54	2	et2-3,et1-1_et2-3,et1-1///Col	33,17,1/2,1,0/1,5,1/1,6,1	5.43599e-09	CG	CG
flower_hDMR597	4	6062580	34	2	Col,et1-1_et2-3///et2-3,et1-1	71,21,0/2,3,0/0,0,1/71,24,2	3.0195e-13	CG,CHG	CHG
flower_hDMR598	4	6076471	50	2	et2-3,(Col)///et1-1,(et1-1_et2-3)	30,14,0/65,16,1/10,0,0/40,8,0	3.99028e-05	CG	CG
flower_hDMR599	4	6123893	276	2	et1-1_et2-3///et2-3,Col,et1-1	-,-,-/-,-,-/78,40,4/3,3,1	3.71595e-21	CG	CG
flower_hDMR600	4	6144136	715	2	Col///et2-3,et1-1,et1-1_et2-3	20,3,1/-,-,-/-,-,-/86,41,3	1.89065e-54	CG	CG
flower_hDMR601	4	6162073	29	2	et1-1,(et1-1_et2-3)///Col,et2-3	40,14,2/0,0,0/89,21,1/27,11,2	9.04987e-10	CG,CHG	CG
flower_hDMR602	4	6201716	74	3	et1-1,et2-3///et1-1_et2-3///Col	38,4,2/81,5,5/85,3,3/2,1,0	5.12748e-24	CG,CHH	CG
flower_hDMR603	4	6281563	172	3	Col///et2-3,et1-1///et1-1_et2-3	-,-,-/-,-,-/11,3,1/96,49,5	1.61648e-23	CG	CG
flower_hDMR604	4	6281563	383	2	et2-3,(Col),(et1-1)///et1-1_et2-3	-,-,-/-,-,-/7,2,1/92,44,6	1.17318e-40	CG	CG
flower_hDMR605	4	6281563	700	2	et1-1_et2-3,(Col)///et2-3,et1-1	-,-,-/-,-,-/25,9,2/91,44,6	8.62611e-68	CG	CG
flower_hDMR606	4	6312576	308	2	et1-1,(Col),(et2-3)///et1-1_et2-3	-,-,-/40,56,16/-,-,-/38,15,13	5.4524e-07	CHG	CHG
flower_hDMR607	4	6351254	100	2	et1-1_et2-3,(Col),(et1-1)///et2-3	-,-,-/-,-,-/1,1,2/62,9,2	1.59375e-10	CG	CG
flower_hDMR608	4	6368261	56	2	et1-1_et2-3///Col,et1-1,et2-3	74,-,1/78,-,0/79,-,1/1,-,1	9.41733e-11	CG	CG
flower_hDMR609	4	6563345	55	2	et1-1,(Col),(et2-3)///et1-1_et2-3	-,-,-/5,4,1/-,-,-/64,31,4	1.75873e-08	CG,CHG	CHG
flower_hDMR610	4	6617601	129	2	et2-3,(et1-1),(et1-1_et2-3)///Col	19,5,1/-,-,-/84,19,3/-,-,-	3.96263e-09	CG	CG
flower_hDMR611	4	6617886	71	2	Col///et1-1,et1-1_et2-3,et2-3	12,7,1/-,-,-/-,-,-/87,58,3	3.35011e-09	CG,CHG	CG
flower_hDMR612	4	6619568	90	2	et2-3,et1-1_et2-3,(et1-1)///Col	61,0,0/4,1,1/3,0,1/0,1,0	3.19512e-25	CG	CG
flower_hDMR613	4	6835024	196	2	et2-3,(Col),(et1-1)///et1-1_et2-3	41,3,3/36,2,2/38,1,3/66,25,12	7.37375e-20	CHG	CHG
flower_hDMR614	4	6877363	136	2	Col,(et1-1_et2-3)///et1-1,et2-3	17,8,4/73,32,21/-,-,-/-,-,-	2.07031e-14	CG	CG
flower_hDMR615	4	6886478	32	2	et2-3,et1-1,Col///et1-1_et2-3	54,46,3/63,33,1/70,41,2/4,5,2	1.9489e-13	CG,CHG	CG
flower_hDMR616	4	6985073	115	2	Col,(et1-1),(et2-3)///et1-1_et2-3	66,30,16/74,21,8/63,18,11/1,1,0	2.4468e-28	CG,CHG,CHH	CG
flower_hDMR617	4	7065692	35	2	et2-3,(Col),(et1-1)///et1-1_et2-3	13,1,1/1,1,2/1,1,0/57,0,1	1.01142e-08	CG	CG
flower_hDMR618	4	7150249	41	2	Col,et1-1_et2-3,(et2-3)///et1-1	33,4,1/1,2,1/36,3,1/54,4,1	2.6276e-07	CG	CG
flower_hDMR619	4	7356697	116	2	Col///et1-1_et2-3,et1-1,et2-3	59,39,2/2,5,0/1,3,1/3,4,0	1.68509e-26	CG	CG
flower_hDMR620	4	7444713	218	2	Col///et1-1,et1-1_et2-3,et2-3	27,24,9/-,-,-/-,-,-/1,1,1	1.22145e-33	CG,CHG	CG,CHG
flower_hDMR621	4	7487032	99	2	et1-1_et2-3///et2-3,et1-1,(Col)	18,4,2/13,1,0/28,0,2/0,1,0	4.80909e-18	CG	CG
flower_hDMR622	4	7520482	225	2	et1-1_et2-3,(et2-3)///et1-1,Col	44,30,5/48,32,4/-,-,-/12,5,1	2.83693e-29	CHG	CHG
flower_hDMR623	4	7559651	77	2	et1-1_et2-3,et1-1,et2-3///Col	71,17,4/2,3,1/3,3,2/1,3,2	1.24531e-15	CG	CG
flower_hDMR624	4	7707981	357	2	Col,(et2-3),(et1-1_et2-3)///et1-1	85,13,2/16,4,1/-,-,-/-,-,-	7.18336e-19	CG	CG
flower_hDMR625	4	7721168	177	2	et1-1_et2-3,(et2-3)///et1-1,Col	-,-,-/6,4,2/-,-,-/51,40,13	4.7591e-10	CG,CHG	CG,CHG
flower_hDMR626	4	7906953	64	2	et1-1_et2-3,(Col),(et1-1)///et2-3	2,0,1/2,0,1/41,2,2/1,0,1	9.9751e-08	CG	CG
flower_hDMR627	4	8085177	73	2	et1-1,(et2-3),(et1-1_et2-3)///Col	6,1,1/55,2,0/61,0,1/34,1,0	1.91785e-09	CG	CG
flower_hDMR628	4	8088054	242	2	et1-1_et2-3,(et2-3)///Col,et1-1	-,-,-/16,6,0/-,-,-/91,64,5	1.58814e-34	CG,CHG	CG,CHG
flower_hDMR629	4	8087975	757	2	et1-1_et2-3,(et2-3)///Col,et1-1	-,-,-/18,15,1/-,-,-/89,68,4	8.80435e-58	CG	CG
flower_hDMR630	4	8088297	622	2	Col,(et1-1)///et2-3,et1-1_et2-3	11,6,1/-,-,-/-,-,-/76,52,3	1.41566e-37	CG	CG
flower_hDMR631	4	8106706	218	2	Col,(et2-3),(et1-1_et2-3)///et1-1	3,0,0/81,4,4/-,-,-/-,-,-	1.78436e-26	CG	CG
flower_hDMR632	4	8347504	198	2	et1-1_et2-3,(Col),(et2-3)///et1-1	-,-,-/64,14,2/-,-,-/3,2,2	3.54689e-13	CG,CHG	CG
flower_hDMR633	4	8404686	165	2	et1-1_et2-3,(Col),(et1-1)///et2-3	-,-,-/-,-,-/1,1,1/58,10,3	9.04426e-08	CG,CHG	CG
flower_hDMR634	4	8508087	45	2	et2-3,(et1-1)///et1-1_et2-3,Col	44,0,0/1,0,0/2,0,1/64,0,0	2.40338e-08	CG	CG
flower_hDMR635	4	9162629	307	2	et1-1_et2-3,(et2-3)///et1-1,Col	-,-,-/2,6,6/-,-,-/73,6,3	1.00795e-08	CG	CG
flower_hDMR636	4	9357649	40	2	et1-1_et2-3///et2-3,(Col),(et1-1)	0,0,0/1,1,0/1,3,1/38,3,0	1.94705e-06	CG,CHH	CG
flower_hDMR637	4	9483966	48	2	et2-3,et1-1,(Col)///et1-1_et2-3	41,-,2/74,-,4/76,-,4/5,-,1	1.17927e-08	CG	CG
flower_hDMR638	4	9902315	390	2	et1-1_et2-3,et1-1,et2-3///Col	78,16,1/1,0,0/0,0,1/4,0,0	2.6617e-55	CG	CG
flower_hDMR639	4	9933726	59	2	et2-3,(Col),(et1-1)///et1-1_et2-3	10,0,1/0,1,0/1,1,1/30,2,0	3.88672e-05	CG	CG
flower_hDMR640	4	9961800	188	2	et1-1_et2-3,Col///et1-1,et2-3	3,4,3/51,16,10/62,12,5/2,3,3	5.56171e-43	CG,CHG	CG
flower_hDMR641	4	10156737	428	3	et1-1_et2-3///Col///et1-1,et2-3	51,24,8/60,34,10/59,31,10/21,2,1	1.51951e-82	CHG,CHH	CHG
flower_hDMR642	4	10180739	168	3	Col,(et1-1)///et1-1_et2-3///et2-3	7,3,2/40,2,1/73,12,6/89,42,26	2.06055e-38	CG	CG
flower_hDMR643	4	10265961	293	2	et2-3,et1-1///Col,et1-1_et2-3	27,29,10/1,3,2/1,2,2/24,37,14	1.90828e-70	CG,CHG,CHH	CG,CHG
flower_hDMR644	4	10265961	767	2	et1-1,(et2-3),(et1-1_et2-3)///Col	38,33,16/1,1,1/-,-,-/-,-,-	1.58662e-120	CG,CHG	CG,CHG
flower_hDMR645	4	10323441	44	2	et1-1,et2-3,(et1-1_et2-3)///Col	57,0,0/1,0,1/2,0,1/20,0,0	1.9085e-06	CG,CHH	CG
flower_hDMR646	4	10860357	142	2	Col///et1-1,et1-1_et2-3,et2-3	64,56,35/0,2,1/1,1,1/0,0,0	4.47453e-49	CG,CHG	CHG
flower_hDMR647	4	10906858	25	2	et1-1_et2-3///et2-3,(Col),(et1-1)	12,0,1/0,0,0/2,3,1/56,0,0	2.43521e-05	CG	CG
flower_hDMR648	4	11042543	42	2	et1-1///et1-1_et2-3,et2-3,(Col)	22,5,1/62,14,3/3,0,2/1,0,1	2.69398e-09	CG,CHG	CG
flower_hDMR649	4	11111891	29	2	et2-3,et1-1_et2-3,et1-1///Col	78,21,6/8,0,2/4,7,3/5,0,3	5.8025e-10	CG,CHG,CHH	CG
flower_hDMR650	4	11235888	228	2	et1-1_et2-3///et2-3,Col,(et1-1)	66,-,17/64,-,12/71,-,18/9,-,0	1.84401e-38	CG	CG
flower_hDMR651	4	11255678	198	3	et1-1_et2-3///Col,et2-3///et1-1	79,60,25/72,46,18/88,68,27/0,1,0	5.58479e-52	CG,CHG	CG
flower_hDMR652	4	11349369	46	2	et1-1_et2-3,(Col),(et1-1)///et2-3	-,-,-/-,-,-/2,0,0/69,2,1	9.56738e-08	CG	CG
flower_hDMR653	4	11447759	36	2	et2-3,(et1-1)///Col,et1-1_et2-3	36,8,1/84,31,1/82,45,1/45,16,1	2.33071e-06	CHG	CHG
flower_hDMR654	4	11624463	74	2	Col///et1-1_et2-3,et1-1,et2-3	22,28,21/2,0,1/3,0,1/4,8,5	2.85564e-21	CHG,CHH	CHH
flower_hDMR655	4	12015587	42	2	et1-1_et2-3,(Col)///et2-3,et1-1	7,1,1/47,1,0/48,2,0/0,1,0	1.14386e-09	CG	CG
flower_hDMR656	4	12367515	45	2	et1-1_et2-3///Col,(et1-1),(et2-3)	44,1,0/39,0,1/68,0,0/0,0,1	2.07073e-10	CG	CG
flower_hDMR657	4	12981686	130	2	Col///et1-1,et1-1_et2-3,et2-3	57,13,2/0,2,1/4,3,1/2,0,0	2.85391e-20	CG,CHG	CG
flower_hDMR658	4	13336872	63	2	et2-3,(Col),(et1-1)///et1-1_et2-3	-,-,-/-,-,-/73,-,1/4,-,1	1.77219e-06	CG	CG
flower_hDMR659	4	13536514	152	3	Col///et1-1_et2-3///et1-1,et2-3	31,23,8/77,43,14/76,46,14/3,2,1	1.11427e-35	CG,CHG,CHH	CG,CHG
flower_hDMR660	4	13572793	273	2	Col,(et1-1),(et2-3)///et1-1_et2-3	29,11,1/-,-,-/-,-,-/81,54,2	1.63365e-18	CG,CHG	CHG
flower_hDMR661	4	13572879	347	2	et1-1_et2-3,(et1-1),(et2-3)///Col	63,14,1/-,-,-/-,-,-/89,56,2	1.87682e-24	CHG	CHG
flower_hDMR662	4	14031509	114	2	et1-1,et1-1_et2-3,et2-3///Col	65,29,2/1,0,0/1,1,0/0,1,0	3.68057e-31	CG	CG
flower_hDMR663	4	14110472	33	2	Col,(et1-1),(et1-1_et2-3)///et2-3	56,0,1/-,-,-/3,1,1/-,-,-	0.000231638	CG	CG
flower_hDMR664	4	14132515	44	2	Col///et1-1,et1-1_et2-3,(et2-3)	4,1,2/71,2,0/60,1,1/70,1,0	3.61974e-13	CG	CG
flower_hDMR665	4	14197007	89	2	et2-3,(Col),(et1-1_et2-3)///et1-1	-,-,-/46,8,2/4,4,1/-,-,-	1.16524e-05	CG,CHG	CG
flower_hDMR666	4	14432739	152	2	et1-1,(et2-3)///et1-1_et2-3,Col	-,-,-/84,41,17/82,40,14/35,19,8	2.52363e-25	CG,CHG	CHG
flower_hDMR667	4	15548432	264	2	Col///et1-1_et2-3,et2-3,(et1-1)	14,6,3/37,24,13/36,25,14/33,20,11	5.61505e-33	CG,CHG	CHG
flower_hDMR668	4	15696942	316	2	et1-1_et2-3,(Col)///et2-3,et1-1	-,-,-/-,-,-/51,18,5/3,5,2	1.13653e-13	CG,CHG	CG
flower_hDMR669	4	15965131	112	2	et1-1,(et2-3)///et1-1_et2-3,(Col)	7,3,4/45,11,8/32,8,5/1,2,2	2.17308e-14	CG	CG
flower_hDMR670	4	16492205	45	2	et1-1_et2-3,(et1-1),(et2-3)///Col	5,0,0/-,-,-/-,-,-/73,0,1	3.57063e-05	CG	CG
flower_hDMR671	4	17228111	301	2	Col///et1-1,et2-3,(et1-1_et2-3)	70,44,3/1,1,1/1,1,2/34,12,2	2.02103e-24	CG	CG
flower_hDMR672	4	18434682	254	2	et2-3,(Col),(et1-1_et2-3)///et1-1	-,-,-/9,14,7/30,27,16/-,-,-	2.62763e-13	CG	CG
flower_hDMR673	5	360747	27	2	et1-1,(et2-3),(et1-1_et2-3)///Col	46,0,0/0,1,0/16,1,1/19,0,0	2.68735e-05	CG	CG
flower_hDMR674	5	491623	51	2	et1-1_et2-3,(Col),(et2-3)///et1-1	-,-,-/59,10,2/-,-,-/13,4,1	9.30298e-06	CG,CHG	CG
flower_hDMR675	5	1071812	134	2	et1-1_et2-3,(et1-1),(et2-3)///Col	18,1,0/61,1,1/85,4,1/90,1,0	2.20393e-07	CG	CG
flower_hDMR676	5	1229218	74	2	et1-1_et2-3,(et1-1)///Col,et2-3	-,-,-/-,-,-/70,8,7/14,2,2	7.25937e-08	CG,CHG	CG
flower_hDMR677	5	1817917	161	2	et2-3,et1-1_et2-3///et1-1,(Col)	27,0,2/6,0,1/63,7,4/64,6,3	1.39371e-12	CG	CG
flower_hDMR678	5	2062992	188	2	et2-3,et1-1_et2-3///et1-1,Col	5,3,2/1,0,0/80,40,27/89,37,26	1.28402e-55	CG	CG
flower_hDMR679	5	2105903	86	2	et1-1_et2-3,Col,et2-3///et1-1	67,17,3/5,3,1/77,18,2/74,26,2	4.91991e-14	CG	CG
flower_hDMR680	5	2305570	184	2	et2-3,(et1-1),(et1-1_et2-3)///Col	13,2,1/-,-,-/87,23,6/-,-,-	1.46021e-20	CG	CG
flower_hDMR681	5	2346331	56	2	et1-1,et1-1_et2-3,et2-3///Col	45,3,2/1,0,1/1,1,0/2,1,1	1.90264e-11	CG	CG
flower_hDMR682	5	2347417	276	2	Col///et1-1_et2-3,et2-3,(et1-1)	46,21,2/17,9,2/8,2,1/3,1,1	9.83609e-10	CG	CG
flower_hDMR683	5	2391852	95	2	Col,et1-1///et2-3,et1-1_et2-3	16,3,0/1,1,1/78,15,4/86,14,4	2.51395e-30	CG	CG
flower_hDMR684	5	2707048	36	2	et1-1,Col///et2-3,et1-1_et2-3	-,-,-/91,0,1/-,-,-/2,1,1	1.24864e-08	CG	CG
flower_hDMR685	5	2898780	146	2	et1-1,(Col),(et2-3)///et1-1_et2-3	-,-,-/5,0,2/-,-,-/53,13,2	1.86247e-06	CG	CG
flower_hDMR686	5	3181152	293	2	et1-1///Col,et1-1_et2-3,et2-3	3,1,1/53,29,13/1,2,0/3,1,0	1.00556e-56	CG	CG
flower_hDMR687	5	3812867	37	2	et1-1///et1-1_et2-3,(Col),(et2-3)	32,0,0/72,2,1/28,2,0/2,0,0	1.89519e-05	CG	CG
flower_hDMR688	5	5003669	36	2	et1-1_et2-3,(Col),(et2-3)///et1-1	2,0,1/34,2,1/1,2,1/1,0,0	5.1922e-09	CG	CG
flower_hDMR689	5	5528748	89	2	et1-1_et2-3,(Col)///et2-3,(et1-1)	58,9,1/91,3,1/30,4,1/51,28,1	1.41154e-06	CHG	CHG
flower_hDMR690	5	5635715	114	2	Col,(et1-1),(et2-3)///et1-1_et2-3	64,57,6/-,-,-/-,-,-/1,9,2	2.8156e-12	CG,CHG	CG
flower_hDMR691	5	5808825	132	2	et1-1_et2-3,Col,et2-3///et1-1	9,5,1/64,14,7/18,4,3/1,0,1	1.54648e-26	CG,CHG	CG
flower_hDMR692	5	6252315	712	2	et1-1,(et1-1_et2-3)///et2-3,Col	-,-,-/81,46,6/73,29,3/-,-,-	5.37345e-33	CHG	CHG
flower_hDMR693	5	6789329	123	2	et1-1_et2-3,(et1-1),(et2-3)///Col	19,17,8/-,-,-/-,-,-/91,77,32	1.583e-15	CG,CHG	CG,CHG
flower_hDMR694	5	6807812	37	2	et2-3,et1-1_et2-3///Col,(et1-1)	58,2,1/52,0,1/2,2,0/1,0,0	4.2679e-08	CG	CG
flower_hDMR695	5	6873528	174	2	et1-1,(et1-1_et2-3)///Col,et2-3	-,-,-/38,4,1/1,1,1/-,-,-	1.34763e-11	CG	CG
flower_hDMR696	5	6927071	50	2	et1-1///et1-1_et2-3,Col,et2-3	-,-,-/0,3,0/-,-,-/93,2,2	3.01034e-09	CG,CHG,CHH	CG
flower_hDMR697	5	7039316	205	2	et1-1_et2-3,(Col),(et2-3)///et1-1	-,-,-/86,19,6/-,-,-/6,2,0	2.03186e-18	CG	CG
flower_hDMR698	5	7214000	61	2	Col///et2-3,et1-1_et2-3,et1-1	80,29,7/2,2,0/2,2,2/2,1,2	5.48214e-33	CG,CHG	CG,CHG
flower_hDMR699	5	7462419	168	2	Col,(et1-1),(et1-1_et2-3)///et2-3	17,7,2/-,-,-/95,56,9/-,-,-	5.97737e-20	CG	CG
flower_hDMR700	5	7821847	153	2	et2-3,(et1-1_et2-3)///et1-1,Col	-,-,-/51,15,1/11,2,1/-,-,-	3.75103e-05	CG,CHG	CG
flower_hDMR701	5	7833761	73	2	et2-3///et1-1,(Col),(et1-1_et2-3)	36,24,3/44,32,3/8,8,2/52,28,3	0.000113314	CG,CHG	CHG
flower_hDMR702	5	8007730	36	2	et2-3,et1-1_et2-3,Col///et1-1	3,1,1/73,0,0/4,1,1/12,1,1	1.05493e-11	CG	CG
flower_hDMR703	5	8027273	122	2	et1-1_et2-3,(et1-1),(et2-3)///Col	14,2,1/83,17,1/86,15,2/77,18,1	2.64009e-08	CG	CG
flower_hDMR704	5	8067761	172	2	et1-1,(Col)///et1-1_et2-3,et2-3	19,14,9/0,4,2/36,40,23/35,38,16	6.90926e-23	CG	CG
flower_hDMR705	5	8183633	32	2	Col,(et1-1)///et2-3,et1-1_et2-3	59,0,0/64,3,0/0,3,1/0,0,0	3.33007e-08	CG	CG
flower_hDMR706	5	8234966	80	2	et2-3,et1-1_et2-3///Col,(et1-1)	62,1,0/52,1,0/1,0,1/7,1,1	7.41697e-16	CG	CG
flower_hDMR707	5	8285104	53	2	et2-3,(et1-1_et2-3)///Col,(et1-1)	8,0,0/30,1,0/75,0,1/67,1,1	8.61393e-10	CG	CG
flower_hDMR708	5	8290499	99	2	Col,et1-1///et2-3,(et1-1_et2-3)	32,9,2/61,17,3/0,1,1/17,5,1	3.09127e-10	CG	CG
flower_hDMR709	5	8363963	86	2	et1-1///et1-1_et2-3,(Col),(et2-3)	40,12,1/1,2,1/69,14,1/66,21,1	1.46088e-07	CG,CHG	CG
flower_hDMR710	5	8398453	220	2	Col///et1-1,et1-1_et2-3,et2-3	53,21,5/-,-,-/-,-,-/3,3,2	1.39268e-14	CHG	CHG
flower_hDMR711	5	8515357	45	2	Col///et1-1,et1-1_et2-3,et2-3	56,0,0/2,0,2/2,2,1/0,0,0	1.04324e-08	CG	CG
flower_hDMR712	5	8617254	204	2	et1-1_et2-3,et1-1,et2-3///Col	43,13,3/1,3,1/0,1,1/1,2,1	3.69936e-17	CG,CHG,CHH	CG
flower_hDMR713	5	8654175	179	2	et1-1_et2-3,Col///et1-1,(et2-3)	5,3,1/83,27,1/50,21,2/3,2,0	1.94286e-16	CG	CG
flower_hDMR714	5	8673422	50	2	et1-1,(et2-3),(et1-1_et2-3)///Col	55,0,1/1,0,0/-,-,-/-,-,-	5.40428e-07	CG	CG
flower_hDMR715	5	8702222	442	2	et1-1,(Col),(et2-3)///et1-1_et2-3	-,-,-/85,52,7/-,-,-/56,13,3	4.80434e-12	CHG	CHG
flower_hDMR716	5	8723709	71	2	et2-3///et1-1_et2-3,(Col),(et1-1)	6,6,2/4,3,2/49,11,7/10,9,2	3.33661e-05	CG	CG
flower_hDMR717	5	8728469	79	2	et1-1,(et1-1_et2-3)///Col,et2-3	-,-,-/7,-,4/27,-,12/-,-,-	7.37303e-10	CG	CG
flower_hDMR718	5	8728469	326	2	Col,(et2-3),(et1-1_et2-3)///et1-1	37,12,6/4,1,2/-,-,-/-,-,-	2.87383e-22	CG,CHG	CG
flower_hDMR719	5	8839809	78	2	et1-1///et1-1_et2-3,Col,et2-3	2,1,1/44,11,2/3,4,2/4,2,1	1.01023e-09	CG	CG
flower_hDMR720	5	9042760	194	2	et1-1_et2-3,et2-3///Col,et1-1	9,2,11/3,2,13/65,10,13/53,8,11	4.1243e-12	CG	CG
flower_hDMR721	5	9105204	19	2	et1-1///Col,et1-1_et2-3,et2-3	2,1,0/56,0,0/1,0,0/1,0,2	3.12914e-09	CG	CG
flower_hDMR722	5	9160994	288	2	et1-1,(Col),(et2-3)///et1-1_et2-3	-,-,-/80,45,4/-,-,-/4,5,1	4.0289e-21	CG	CG
flower_hDMR723	5	9303275	151	2	et2-3,et1-1_et2-3///Col,et1-1	59,13,3/-,-,-/-,-,-/29,2,1	3.29349e-25	CG,CHG	CG,CHG
flower_hDMR724	5	9585135	39	2	Col,(et1-1)///et1-1_et2-3,et2-3	19,1,1/25,0,0/84,2,4/89,0,1	9.35e-08	CG	CG
flower_hDMR725	5	9601427	250	2	et1-1_et2-3,et1-1,et2-3///Col	52,18,4/2,4,1/2,3,1/2,3,1	2.63101e-17	CG,CHG	CG
flower_hDMR726	5	9635607	151	2	et1-1///et2-3,Col,et1-1_et2-3	4,1,1/76,10,2/3,1,1/1,0,1	7.32652e-18	CG	CG
flower_hDMR727	5	9640148	203	3	et2-3,et1-1_et2-3///Col///et1-1	44,19,2/6,3,1/86,32,3/76,28,3	9.78773e-23	CG	CG
flower_hDMR728	5	9686570	52	2	et1-1_et2-3,(Col)///et2-3,et1-1	13,7,3/46,19,5/45,16,3/4,6,3	2.12663e-10	CG,CHG	CG
flower_hDMR729	5	9763591	210	2	et2-3///et1-1_et2-3,et1-1,Col	78,49,9/88,58,8/2,2,1/77,40,8	1.15265e-33	CG,CHG	CHG
flower_hDMR730	5	9818841	106	2	Col///et2-3,et1-1,et1-1_et2-3	78,43,6/-,-,-/-,-,-/12,3,1	1.46273e-19	CG,CHG	CG,CHG
flower_hDMR731	5	9818841	162	2	et2-3,(et1-1),(et1-1_et2-3)///Col	82,54,9/-,-,-/1,1,1/-,-,-	3.17701e-35	CG,CHG	CG,CHG
flower_hDMR732	5	9818841	366	2	Col,(et2-3),(et1-1_et2-3)///et1-1	73,41,10/1,1,1/-,-,-/-,-,-	3.98948e-73	CG	CG
flower_hDMR733	5	9823489	35	2	et1-1,(Col),(et2-3)///et1-1_et2-3	-,-,-/7,0,1/-,-,-/52,10,3	8.31179e-06	CG,CHG	CG
flower_hDMR734	5	10357910	157	2	et1-1///Col,et1-1_et2-3,et2-3	6,4,3/52,19,6/2,2,4/5,2,1	9.65508e-12	CG,CHH	CG
flower_hDMR735	5	10806745	142	2	et2-3,et1-1_et2-3///et1-1,Col	66,48,2/65,50,2/12,13,1/11,10,1	1.54338e-21	CG	CG
flower_hDMR736	5	10807717	400	2	Col,(et1-1),(et2-3)///et1-1_et2-3	46,21,2/-,-,-/-,-,-/9,3,1	2.67551e-17	CG	CG
flower_hDMR737	5	10932003	112	2	et2-3,et1-1_et2-3,(et1-1)///Col	69,37,3/38,5,2/2,6,1/1,0,1	2.97027e-16	CG,CHG	CG
flower_hDMR738	5	11614907	86	2	et1-1///Col,et1-1_et2-3,et2-3	-,-,-/63,17,2/-,-,-/2,0,1	2.87497e-11	CG	CG
flower_hDMR739	5	12597367	22	2	Col///et1-1,(et2-3),(et1-1_et2-3)	5,1,1/56,1,0/32,1,0/56,1,2	5.66579e-06	CG	CG
flower_hDMR740	5	12616165	61	2	et1-1_et2-3,et2-3///Col,et1-1	24,19,3/48,23,2/2,1,1/2,1,1	6.14788e-11	CG,CHG	CG
flower_hDMR741	5	13361775	433	2	et1-1_et2-3,Col///et1-1,(et2-3)	7,5,2/56,38,9/37,23,8/7,2,3	1.75252e-49	CG	CG
flower_hDMR742	5	13462149	294	2	et2-3,et1-1_et2-3///Col,et1-1	5,3,1/3,3,1/66,26,4/71,39,4	6.35277e-44	CG	CG
flower_hDMR743	5	13654074	90	2	et1-1_et2-3,et2-3///et1-1,(Col)	-,29,1/-,4,0/-,63,2/-,48,1	2.54029e-07	CHG	CHG
flower_hDMR744	5	13736041	108	2	et1-1,Col///et2-3,et1-1_et2-3	81,17,5/58,7,3/2,1,1/4,1,1	4.11301e-16	CG	CG
flower_hDMR745	5	13861836	248	2	et2-3,et1-1_et2-3///et1-1,Col	9,2,1/3,1,1/82,14,2/83,20,1	9.28612e-21	CG	CG
flower_hDMR746	5	13987458	73	2	et1-1///et1-1_et2-3,Col,et2-3	-,-,-/39,2,1/-,-,-/1,1,1	6.96617e-09	CG,CHG	CG
flower_hDMR747	5	14012453	191	2	et1-1///et2-3,et1-1_et2-3,Col	-,-,-/5,15,1/-,-,-/82,68,2	3.87538e-09	CG,CHG	CG
flower_hDMR748	5	14027107	274	2	et1-1///et2-3,et1-1_et2-3,Col	-,-,-/18,2,0/-,-,-/90,34,3	4.92282e-21	CG,CHG	CG,CHG
flower_hDMR749	5	14042470	128	2	Col///et2-3,et1-1,et1-1_et2-3	57,9,2/1,1,1/2,3,1/1,3,1	1.55003e-13	CG,CHG	CG
flower_hDMR750	5	14089017	905	2	et1-1,(et2-3),(et1-1_et2-3)///Col	55,21,4/2,1,1/6,1,1/8,1,1	9.31597e-107	CG	CG
flower_hDMR751	5	14104263	146	2	et1-1///et1-1_et2-3,et2-3,(Col)	77,17,1/9,2,1/82,20,2/81,21,2	8.42904e-13	CG	CG
flower_hDMR752	5	14268469	147	2	et2-3,Col,et1-1_et2-3///et1-1	55,28,4/4,5,1/87,39,6/73,34,5	1.60087e-19	CG	CG
flower_hDMR753	5	14594504	60	2	et2-3,et1-1_et2-3,(Col)///et1-1	18,4,3/47,2,6/5,1,2/15,4,3	7.26408e-07	CG	CG
flower_hDMR754	5	14715996	175	2	Col///et2-3,et1-1,et1-1_et2-3	60,20,1/-,-,-/-,-,-/22,2,0	1.38368e-06	CHG,CHH	CHG
flower_hDMR755	5	14771124	215	2	et1-1///et2-3,Col,et1-1_et2-3	-,-,-/63,29,2/-,-,-/4,0,1	5.89344e-10	CG,CHG	CG
flower_hDMR756	5	14825781	146	2	et1-1_et2-3,et2-3,(Col)///et1-1	24,18,4/60,32,4/4,8,2/0,8,1	2.99687e-09	CG	CG
flower_hDMR757	5	14878471	220	2	et2-3,et1-1_et2-3,Col///et1-1	31,35,8/1,0,1/64,12,13/59,8,15	1.38799e-19	CG,CHG	CG
flower_hDMR758	5	14967916	165	2	et1-1_et2-3,(Col),(et1-1)///et2-3	-,-,-/-,-,-/77,37,11/1,1,1	1.13469e-27	CG	CG
flower_hDMR759	5	15105406	94	2	Col,(et1-1),(et2-3)///et1-1_et2-3	62,-,2/-,-,-/-,-,-/0,-,0	3.99352e-11	CG	CG
flower_hDMR760	5	15201980	51	2	et1-1///et1-1_et2-3,et2-3,(Col)	13,3,1/39,5,1/0,2,1/2,3,1	1.68016e-08	CG,CHG	CG
flower_hDMR761	5	15226421	124	2	et1-1,et1-1_et2-3,et2-3///Col	76,56,4/4,3,1/3,5,1/7,5,1	1.25789e-34	CG,CHG	CG,CHG
flower_hDMR762	5	15232836	56	2	et2-3,et1-1,et1-1_et2-3///Col	38,1,2/1,2,1/1,0,2/1,2,1	5.29902e-07	CG	CG
flower_hDMR763	5	15408038	102	2	et1-1,Col///et2-3,et1-1_et2-3	62,22,3/64,25,2/10,2,1/14,5,1	1.04508e-12	CG,CHG	CHG
flower_hDMR764	5	15431379	173	2	et1-1,(et1-1_et2-3)///et2-3,Col	-,-,-/22,13,3/1,1,1/-,-,-	1.13063e-12	CG,CHG	CG
flower_hDMR765	5	15592437	165	2	et1-1_et2-3,(et2-3)///et1-1,(Col)	6,1,1/2,1,1/63,17,6/41,12,4	1.09479e-11	CG	CG
flower_hDMR766	5	15599541	234	2	Col,(et1-1_et2-3)///et1-1,et2-3	38,7,5/10,1,1/-,-,-/-,-,-	7.38743e-15	CG,CHG,CHH	CG
flower_hDMR767	5	15600067	90	2	et2-3,(Col),(et1-1_et2-3)///et1-1	-,-,-/91,33,4/82,8,2/-,-,-	0.00010847	CHG	CHG
flower_hDMR768	5	15659440	74	2	et2-3,(Col),(et1-1)///et1-1_et2-3	7,1,1/7,1,1/5,1,0/44,7,1	5.42361e-06	CG	CG
flower_hDMR769	5	15660146	131	2	et2-3,et1-1,Col///et1-1_et2-3	76,5,5/81,5,6/85,7,6/13,1,2	8.60306e-28	CG	CG
flower_hDMR770	5	15741881	532	3	et1-1_et2-3///Col,et2-3///et1-1	56,21,14/72,31,15/48,17,12/3,1,0	8.34626e-81	CG	CG
flower_hDMR771	5	15942181	70	2	Col///et1-1,et1-1_et2-3,et2-3	28,9,1/0,0,1/1,0,1/2,1,1	3.08422e-12	CG,CHG	CG
flower_hDMR772	5	16043245	45	2	et2-3,(Col)///et1-1,(et1-1_et2-3)	31,3,2/79,0,1/2,1,1/66,1,1	9.07839e-13	CG	CG
flower_hDMR773	5	16368690	74	2	et1-1///Col,et1-1_et2-3,et2-3	14,1,1/66,1,1/3,2,1/0,0,1	6.10244e-10	CG	CG
flower_hDMR774	5	16567163	55	2	et1-1///et2-3,Col,et1-1_et2-3	-,-,-/2,0,1/-,-,-/65,2,0	4.35397e-11	CG,CHG	CG
flower_hDMR775	5	16586086	126	2	et2-3,(Col),(et1-1_et2-3)///et1-1	-,-,-/1,0,0/66,6,1/-,-,-	4.52219e-15	CG	CG
flower_hDMR776	5	16602741	352	2	et1-1,(et2-3),(et1-1_et2-3)///Col	23,9,2/83,30,4/-,-,-/-,-,-	2.3857e-22	CG	CG
flower_hDMR777	5	16604774	185	2	et2-3,(Col),(et1-1_et2-3)///et1-1	28,5,1/66,9,2/2,2,1/34,3,1	6.28967e-16	CG,CHG	CG
flower_hDMR778	5	16653378	113	2	et1-1,(et2-3),(et1-1_et2-3)///Col	10,3,0/59,9,2/52,6,2/66,13,3	4.47024e-11	CG	CG
flower_hDMR779	5	16833184	31	2	Col,(et2-3)///et1-1,(et1-1_et2-3)	2,0,1/43,1,0/19,2,1/49,0,0	1.31344e-06	CG	CG
flower_hDMR780	5	16835667	49	2	et2-3,(et1-1_et2-3)///et1-1,(Col)	55,0,0/85,1,1/18,1,0/51,0,1	1.70583e-08	CG	CG
flower_hDMR781	5	16850748	101	2	Col///et1-1_et2-3,et1-1,et2-3	62,21,1/6,2,0/19,2,0/1,1,0	3.16256e-19	CG	CG
flower_hDMR782	5	16917173	37	2	et1-1///et2-3,et1-1_et2-3,Col	85,3,1/2,0,0/89,2,0/91,1,1	4.163e-12	CG	CG
flower_hDMR783	5	17170856	37	2	et1-1_et2-3,et2-3///et1-1,(Col)	45,1,1/88,0,0/0,0,0/1,1,1	1.33751e-09	CG	CG
flower_hDMR784	5	17430023	131	2	et2-3,Col,et1-1///et1-1_et2-3	91,14,3/91,15,3/89,17,3/4,1,0	6.21607e-32	CG,CHG	CG
flower_hDMR785	5	17488631	213	2	Col,(et2-3)///et1-1,et1-1_et2-3	58,21,2/-,-,-/-,-,-/7,5,2	1.37878e-11	CG,CHG	CG,CHG
flower_hDMR786	5	17524358	119	2	Col///et1-1_et2-3,et1-1,et2-3	8,2,1/-,-,-/-,-,-/55,5,8	3.24235e-13	CG,CHG	CG
flower_hDMR787	5	17631632	15	2	et1-1///et2-3,et1-1_et2-3,(Col)	24,0,0/65,1,2/6,1,2/4,4,2	1.3618e-07	CG	CG
flower_hDMR788	5	17652771	20	2	et2-3,(Col),(et1-1_et2-3)///et1-1	38,0,6/67,6,2/7,0,1/32,3,1	8.66231e-06	CG	CG
flower_hDMR789	5	17728939	305	2	Col///et1-1_et2-3,et1-1,(et2-3)	18,8,1/73,30,12/76,26,14/78,27,10	3.80761e-31	CG	CG
flower_hDMR790	5	17891700	67	2	et1-1,Col,et1-1_et2-3///et2-3	60,1,2/65,2,1/2,0,0/57,1,0	1.49767e-15	CG	CG
flower_hDMR791	5	17926227	136	2	et1-1_et2-3,(Col),(et2-3)///et1-1	58,0,3/14,5,1/67,0,2/72,3,1	0.000192181	CG	CG
flower_hDMR792	5	17970193	115	2	Col,(et2-3),(et1-1_et2-3)///et1-1	7,3,1/74,13,3/-,-,-/-,-,-	8.01762e-07	CG,CHG	CG
flower_hDMR793	5	17976881	141	2	et2-3,et1-1,et1-1_et2-3///Col	73,44,5/6,1,0/3,1,1/1,0,0	5.44701e-41	CG,CHG	CG,CHG
flower_hDMR794	5	17989390	226	2	et1-1_et2-3,et2-3,(Col)///et1-1	31,15,5/69,45,17/1,1,1/1,2,1	5.99028e-44	CG	CG
flower_hDMR795	5	18065168	97	2	Col,(et2-3),(et1-1_et2-3)///et1-1	2,1,1/69,17,3/-,-,-/-,-,-	2.37318e-09	CG,CHG	CG
flower_hDMR796	5	18065267	298	2	et1-1,(et2-3),(et1-1_et2-3)///Col	19,2,1/83,30,4/70,19,4/52,15,4	1.07808e-31	CG	CG
flower_hDMR797	5	18065689	169	2	Col,(et1-1)///et2-3,et1-1_et2-3	62,12,1/-,-,-/-,-,-/83,33,4	1.42346e-09	CHG,CHH	CHG
flower_hDMR798	5	18136837	262	2	et2-3///Col,et1-1,et1-1_et2-3	-,-,-/75,13,8/0,1,0/-,-,-	1.72829e-44	CG,CHG	CG
flower_hDMR799	5	18142164	236	2	et1-1,et1-1_et2-3,et2-3///Col	70,46,16/4,2,2/4,1,1/4,2,2	1.8415e-60	CG,CHG	CG,CHG
flower_hDMR800	5	18216723	277	2	et2-3,(et1-1_et2-3)///Col,(et1-1)	85,29,6/80,20,5/69,9,4/-,-,-	1.1332e-06	CG,CHG	CHG
flower_hDMR801	5	18260149	59	2	et2-3,(et1-1),(et1-1_et2-3)///Col	42,9,1/-,-,-/93,29,3/-,-,-	5.70537e-07	CHG	CHG
flower_hDMR802	5	18284665	25	2	et1-1_et2-3,(Col),(et2-3)///et1-1	33,4,2/1,1,0/62,2,1/54,0,1	0.000202307	CG	CG
flower_hDMR803	5	18284695	102	2	et2-3,(Col),(et1-1_et2-3)///et1-1	48,0,1/90,1,0/19,1,1/48,1,1	3.58878e-11	CG	CG
flower_hDMR804	5	18411859	133	2	Col///et1-1_et2-3,et2-3,(et1-1)	63,1,1/31,1,1/1,1,1/1,1,1	3.08814e-19	CG	CG
flower_hDMR805	5	18533469	287	2	et2-3,(Col),(et1-1)///et1-1_et2-3	-,-,-/-,-,-/3,5,1/32,15,5	3.28286e-13	CG	CG
flower_hDMR806	5	18648512	131	2	et2-3,et1-1_et2-3///et1-1,Col	6,1,1/2,0,1/80,37,9/77,45,11	1.10303e-36	CG,CHG	CG,CHG
flower_hDMR807	5	18776897	63	2	et1-1,(Col),(et2-3)///et1-1_et2-3	-,-,-/55,20,7/-,-,-/4,0,3	1.15977e-07	CG	CG
flower_hDMR808	5	18929717	75	2	et1-1///et1-1_et2-3,Col,et2-3	-,-,-/23,33,5/-,-,-/0,11,3	7.22532e-07	CG,CHG	CHG
flower_hDMR809	5	18931539	112	2	Col///et2-3,(et1-1),(et1-1_et2-3)	35,10,9/70,35,32/55,25,26/60,21,23	4.87069e-10	CHH	CHH
flower_hDMR810	5	19024111	236	2	Col,(et2-3),(et1-1_et2-3)///et1-1	87,49,4/8,8,1/-,-,-/-,-,-	1.1445e-13	CG	CG
flower_hDMR811	5	19056458	313	2	et2-3,(Col),(et1-1_et2-3)///et1-1	-,-,-/82,35,5/25,2,3/-,-,-	1.17967e-13	CHG	CHG
flower_hDMR812	5	19060807	197	2	Col,et1-1_et2-3,et2-3///et1-1	15,9,2/55,17,2/1,3,2/1,4,1	4.75235e-10	CG	CG
flower_hDMR813	5	19174569	138	2	et1-1///et1-1_et2-3,et2-3,(Col)	43,22,1/3,3,0/70,32,2/74,48,1	1.64943e-13	CG	CG
flower_hDMR814	5	19198108	176	2	Col,(et2-3),(et1-1_et2-3)///et1-1	27,19,9/3,4,1/-,-,-/-,-,-	2.88927e-11	CG	CG
flower_hDMR815	5	19198413	90	2	et1-1///et2-3,Col,et1-1_et2-3	-,-,-/9,17,2/-,-,-/74,54,6	6.96671e-09	CG,CHG	CG
flower_hDMR816	5	19198825	154	2	et1-1,(Col)///et1-1_et2-3,et2-3	-,-,-/91,61,9/-,-,-/21,18,7	2.50386e-16	CG	CG
flower_hDMR817	5	19198979	187	2	et1-1,(Col)///et1-1_et2-3,et2-3	-,-,-/68,46,5/-,-,-/9,2,1	6.04641e-21	CHG	CHG
flower_hDMR818	5	19280182	473	2	et1-1,Col,et2-3///et1-1_et2-3	71,57,20/79,60,21/77,60,24/12,12,3	9.15357e-86	CG	CG
flower_hDMR819	5	19364610	27	2	Col///et1-1_et2-3,et2-3,(et1-1)	-,48,11/-,7,6/-,6,2/-,5,4	3.41395e-06	CHG	CHG
flower_hDMR820	5	19364637	213	2	et1-1_et2-3,et1-1,et2-3///Col	68,57,17/1,3,1/2,5,2/0,4,1	4.30619e-45	CG,CHG	CG
flower_hDMR821	5	19401019	61	2	Col,et1-1///et1-1_et2-3,(et2-3)	22,1,2/10,1,1/63,1,1/75,0,0	2.31782e-11	CG,CHH	CG
flower_hDMR822	5	19427155	47	2	et1-1,Col///et1-1_et2-3,et2-3	27,-,1/6,-,1/80,-,3/69,-,2	6.35246e-11	CG	CG
flower_hDMR823	5	19531389	348	2	et2-3,et1-1_et2-3,et1-1///Col	49,11,2/0,1,0/0,0,0/0,0,1	8.32719e-51	CG	CG
flower_hDMR824	5	19549253	263	2	et1-1,Col///et1-1_et2-3,et2-3	10,3,2/2,2,1/81,23,9/89,27,7	1.42004e-49	CG	CG
flower_hDMR825	5	19688892	35	2	Col,(et1-1_et2-3)///et1-1,(et2-3)	1,1,0/22,1,1/19,0,1/11,0,1	0.000102994	CG	CG
flower_hDMR826	5	19795669	406	2	et2-3,et1-1_et2-3///et1-1,Col	-,-,-/41,5,1/-,-,-/87,32,2	9.17238e-12	CHG	CHG
flower_hDMR827	5	19830249	76	2	Col,(et2-3),(et1-1_et2-3)///et1-1	31,15,3/3,2,2/-,-,-/-,-,-	1.73057e-09	CG,CHG	CG
flower_hDMR828	5	19841717	37	2	Col,(et1-1),(et2-3)///et1-1_et2-3	47,1,0/-,-,-/-,-,-/0,0,0	0.000116603	CG	CG
flower_hDMR829	5	19868110	37	2	et1-1_et2-3///et2-3,Col,(et1-1)	16,13,0/1,10,2/56,13,2/87,62,4	1.23427e-06	CG,CHG,CHH	CHG
flower_hDMR830	5	20076214	506	2	Col///et1-1_et2-3,et1-1,et2-3	6,4,1/53,46,12/44,43,14/42,34,12	5.56113e-65	CG	CG
flower_hDMR831	5	20219125	75	2	Col,(et2-3),(et1-1_et2-3)///et1-1	40,5,2/1,3,4/-,-,-/-,-,-	8.84454e-05	CG	CG
flower_hDMR832	5	20296744	150	3	et1-1///et2-3///et1-1_et2-3,Col	-,-,-/-,-,-/80,2,2/43,5,1	6.3097e-16	CG,CHG	CG
flower_hDMR833	5	20393987	347	2	Col,(et1-1),(et1-1_et2-3)///et2-3	16,3,1/-,-,-/76,19,7/-,-,-	2.34191e-26	CG	CG
flower_hDMR834	5	20659889	125	2	et1-1///et2-3,Col,et1-1_et2-3	2,1,1/47,14,1/12,2,1/1,1,0	3.0195e-13	CG	CG
flower_hDMR835	5	20856791	33	2	et2-3,Col,et1-1_et2-3///et1-1	32,12,3/4,4,1/44,0,0/36,5,1	9.57196e-08	CG	CG
flower_hDMR836	5	21096176	336	2	et1-1_et2-3///Col,et1-1,et2-3	41,26,13/43,26,13/45,27,18/12,5,5	1.09923e-51	CG	CG
flower_hDMR837	5	21107136	66	2	et1-1_et2-3,(Col),(et2-3)///et1-1	11,1,0/58,1,0/10,0,1/2,1,0	2.686e-08	CG	CG
flower_hDMR838	5	21155928	42	2	et1-1_et2-3,(et1-1),(et2-3)///Col	44,12,3/-,-,-/-,-,-/2,2,2	2.78999e-06	CG	CG
flower_hDMR839	5	21224317	403	2	Col///et1-1,et1-1_et2-3,et2-3	16,5,1/88,54,4/87,48,5/88,45,5	7.81519e-36	CG,CHG	CG,CHG
flower_hDMR840	5	21224317	733	2	Col,(et2-3),(et1-1_et2-3)///et1-1	11,5,1/69,47,5/-,-,-/-,-,-	7.09776e-50	CHG	CHG
flower_hDMR841	5	21225283	120	2	Col,(et1-1_et2-3)///et1-1,et2-3	67,5,2/2,2,1/-,-,-/-,-,-	3.42307e-08	CG,CHG	CG
flower_hDMR842	5	21456137	309	2	Col///et2-3,et1-1_et2-3,(et1-1)	80,17,4/21,5,4/1,2,2/2,3,2	8.92253e-40	CG	CG
flower_hDMR843	5	21547241	135	2	et1-1,et2-3///et1-1_et2-3,(Col)	-,23,10/-,62,24/-,62,27/-,8,2	4.62567e-24	CHG	CHG
flower_hDMR844	5	21633209	51	2	et1-1_et2-3,et2-3,(Col)///et1-1	46,0,1/94,0,1/2,1,1/1,0,0	1.0243e-07	CG	CG
flower_hDMR845	5	21696240	120	2	et1-1,et1-1_et2-3,et2-3///Col	82,27,4/1,2,1/2,2,1/3,1,1	3.18253e-26	CG	CG
flower_hDMR846	5	21922853	61	2	et1-1_et2-3,(et1-1)///Col,et2-3	-,-,-/-,-,-/23,2,0/76,7,2	1.11072e-05	CG	CG
flower_hDMR847	5	22402963	21	2	et2-3,(et1-1),(et1-1_et2-3)///Col	7,1,1/54,1,1/82,2,2/81,0,0	3.15315e-05	CG	CG
flower_hDMR848	5	22618311	115	2	et2-3,et1-1,et1-1_et2-3///Col	41,30,6/4,5,2/5,6,3/4,5,3	1.02732e-19	CG	CG
flower_hDMR849	5	22706906	265	3	et1-1_et2-3,Col///et1-1///et2-3	44,32,22/76,50,23/12,13,10/47,26,14	1.33102e-31	CG,CHG,CHH	CG,CHG
flower_hDMR850	5	22707171	32	2	et1-1///et1-1_et2-3,et2-3,(Col)	14,11,10/37,16,12/4,7,9/7,2,5	1.08356e-05	CG,CHH	CG
flower_hDMR851	5	22848951	169	2	Col,(et1-1)///et2-3,(et1-1_et2-3)	73,21,2/51,9,2/24,3,1/44,5,1	3.99252e-12	CHG	CHG
flower_hDMR852	5	23011391	67	2	et1-1,(Col),(et1-1_et2-3)///et2-3	-,-,-/4,1,0/93,1,1/-,-,-	1.02861e-07	CG	CG
flower_hDMR853	5	23037506	206	2	et1-1_et2-3,(et1-1),(et2-3)///Col	55,1,4/-,-,-/-,-,-/10,0,1	1.59079e-07	CG	CG
flower_hDMR854	5	23046906	67	2	et1-1_et2-3,(Col),(et2-3)///et1-1	-,-,-/62,15,3/-,-,-/4,2,1	3.55317e-06	CG	CG
flower_hDMR855	5	23148131	23	2	et1-1///et2-3,(Col),(et1-1_et2-3)	51,0,0/0,1,1/65,0,0/35,1,1	7.21607e-07	CG	CG
flower_hDMR856	5	23763435	266	2	Col///et1-1,et1-1_et2-3,et2-3	53,24,4/-,-,-/-,-,-/2,2,1	5.24086e-16	CG,CHG	CG
flower_hDMR857	5	24019417	152	2	et1-1///et2-3,et1-1_et2-3,Col	14,3,2/70,9,4/6,2,2/21,3,2	1.73985e-09	CG	CG
flower_hDMR858	5	24500147	22	2	Col,(et1-1)///et1-1_et2-3,et2-3	49,0,0/47,2,2/1,1,1/0,0,2	4.09234e-09	CG	CG
flower_hDMR859	5	24787044	111	2	Col///et1-1,et2-3,(et1-1_et2-3)	11,0,1/86,5,2/74,5,2/79,14,2	3.38545e-16	CG,CHG	CG
flower_hDMR860	5	24942738	462	3	et1-1///et1-1_et2-3,Col///et2-3	-,-,-/60,75,8/-,-,-/1,20,4	7.08135e-34	CG,CHG	CG,CHG
flower_hDMR861	5	25229056	27	2	et2-3,et1-1,et1-1_et2-3///Col	43,2,0/1,0,0/1,0,0/1,0,1	6.37153e-08	CG	CG
flower_hDMR862	5	25464039	59	2	Col,(et1-1),(et2-3)///et1-1_et2-3	84,1,1/-,-,-/-,-,-/13,1,0	0.000178302	CG	CG
flower_hDMR863	5	25723475	77	2	Col///et1-1_et2-3,(et1-1),(et2-3)	22,1,0/65,0,1/78,1,0/86,1,1	6.55201e-08	CG	CG
flower_hDMR864	5	26209360	115	2	Col,et1-1_et2-3,et2-3///et1-1	13,-,2/43,-,3/1,-,1/3,-,2	1.33837e-07	CG	CG
flower_hDMR865	5	26481114	220	2	et1-1_et2-3,et2-3///et1-1,(Col)	23,5,2/6,0,1/80,41,6/82,44,5	5.16322e-55	CG,CHG	CG,CHG
flower_hDMR866	5	26774743	66	2	et1-1,(et2-3)///Col,(et1-1_et2-3)	28,1,0/84,2,2/56,2,1/49,1,1	3.92348e-10	CG	CG
flower_hDMR867	5	26970949	274	2	et1-1_et2-3,(et2-3)///et1-1,Col	-,-,-/0,1,1/-,-,-/61,37,6	1.48395e-36	CG	CG

## Sheet: DMR
Definition of hDMRs for manuscript										ID	Identification number
					Col-0/ et1_1/ et2_3/ et1_1_et2_3
					CG,CHG,CHH	P-value	differential	highly diff.		CHR	Chromosome #
ID	CHR	START	LENGTH	# of groups	grouping of lines acc. to intensity of methylation	rate of methylation		Context	Context
flowerDMR1	1	219	300	2	et1-1_et2-3///et2-3,et1-1,Col	-,-,-/61,10,6/-,-,-/30,1,2	2.07e-10	CHG	-
flowerDMR2	1	213687	131	3	et1-1_et2-3///et1-1,et2-3///Col	-,-,-/-,-,-/64,36,3/7,1,1	2.49e-12	CG,CHG,CHH	CHG
flowerDMR3	1	329314	123	2	et1-1,(Col),(et2-3)///et1-1_et2-3	-,-,-/76,0,1/-,-,-/93,2,1	0.000192993	CHG	-
flowerDMR4	1	457225	93	2	et1-1,(Col),(et2-3)///et1-1_et2-3	92,1,0/96,2,1/79,2,1/52,0,0	1.6e-06	CHG	-
flowerDMR5	1	572481	44	2	Col,et1-1_et2-3,(et2-3)///et1-1	80,2,1/1,2,0/42,1,0/83,0,0	4.35e-07	CG	-
flowerDMR6	1	889409	99	2	et2-3,(et1-1),(et1-1_et2-3)///Col	41,24,15/-,-,-/25,14,6/-,-,-	1.57e-05	CG,CHH	-
flowerDMR7	1	1346364	200	2	et1-1_et2-3,(Col),(et2-3)///et1-1	-,-,-/94,0,2/-,-,-/66,2,1	2.38e-07	CHG	-
flowerDMR8	1	1508180	40	2	et1-1,(Col),(et2-3)///et1-1_et2-3	-,-,-/93,0,1/-,-,-/1,0,1	0.00015824	CG	-
flowerDMR9	1	1592226	116	2	et1-1_et2-3,et2-3///et1-1,Col	9,2,1/2,1,0/49,9,2/68,18,2	2.71e-21	CG,CHG	CG
flowerDMR10	1	1594317	32	2	et2-3,(et1-1)///et1-1_et2-3,(Col)	5,0,1/20,1,1/35,0,1/0,0,0	0.000271839	CG	-
flowerDMR11	1	1679834	20	2	et1-1_et2-3,(Col),(et2-3)///et1-1	30,1,0/0,0,0/30,1,1/55,1,1	2.32e-07	CG	CG
flowerDMR12	1	1884105	237	2	et1-1,Col///et1-1_et2-3,(et2-3)	51,36,6/60,44,7/24,9,2/2,1,1	1.47e-36	CG,CHG	CG,CHG
flowerDMR13	1	2342634	81	2	et2-3,(Col),(et1-1)///et1-1_et2-3	-,-,-/-,-,-/54,18,1/0,0,0	1.23e-06	CG	-
flowerDMR14	1	2415195	96	2	et1-1_et2-3,et2-3///et1-1,Col	-,-,-/9,16,0/-,-,-/82,56,3	2.81e-10	CG,CHG,CHH	CG
flowerDMR15	1	2986895	161	2	et1-1_et2-3,Col///et1-1,(et2-3)	2,3,1/77,38,2/61,34,2/5,2,1	6.47e-19	CG	CG
flowerDMR16	1	3573340	190	2	et1-1_et2-3,(et1-1)///Col,et2-3	-,-,-/-,-,-/65,45,3/1,8,1	2.51e-08	CG,CHG	-
flowerDMR17	1	3730104	26	2	et1-1_et2-3,(Col),(et2-3)///et1-1	-,-,-/67,-,1/-,-,-/3,-,3	0.00016929	CG,CHH	-
flowerDMR18	1	3855620	91	2	et2-3,et1-1_et2-3///et1-1,(Col)	59,22,17/69,30,20/7,5,4/20,0,1	4.11e-21	CG	-
flowerDMR19	1	3919917	285	2	et1-1,Col,et2-3///et1-1_et2-3	81,34,28/71,35,20/75,48,25/0,0,1	4.4e-60	CG,CHG	CG
flowerDMR20	1	3932876	233	2	Col///et2-3,et1-1,et1-1_et2-3	61,42,3/1,1,1/1,0,1/1,1,0	7.56e-64	CG	CG
flowerDMR21	1	3939843	25	2	et1-1_et2-3,(Col),(et2-3)///et1-1	-,-,-/1,-,1/-,-,-/83,-,1	0.00015323	CG	-
flowerDMR22	1	3958584	35	2	Col///et1-1,(et2-3),(et1-1_et2-3)	60,0,0/0,0,0/22,2,1/28,3,0	4.81e-06	CG	CG
flowerDMR23	1	3980889	55	2	Col///et1-1_et2-3,et1-1,et2-3	-,33,25/-,6,1/-,6,5/-,5,2	2.34e-18	CHG,CHH	CHH
flowerDMR24	1	3980889	158	2	Col,(et2-3),(et1-1_et2-3)///et1-1	24,17,14/1,3,1/-,-,-/-,-,-	2.73e-18	CG	-
flowerDMR25	1	4061946	26	2	et1-1_et2-3,(Col),(et2-3)///et1-1	-,-,-/37,-,3/-,-,-/0,-,0	2.94e-06	CG,CHH	-
flowerDMR26	1	4068577	322	3	et1-1///Col///et1-1_et2-3,(et2-3)	40,4,5/83,11,7/75,4,4/76,4,4	6.22e-10	CHG	-
flowerDMR27	1	4267390	99	2	Col,(et2-3),(et1-1_et2-3)///et1-1	35,1,0/82,2,1/47,2,1/37,1,0	8.12e-09	CG	-
flowerDMR28	1	4293819	461	2	et1-1,(Col),(et2-3)///et1-1_et2-3	-,-,-/2,5,1/-,-,-/92,52,13	1.24e-36	CG	-
flowerDMR29	1	4505884	437	2	et1-1,Col///et2-3,(et1-1_et2-3)	32,17,8/30,19,11/10,9,6/9,11,7	4.81e-12	CHG	-
flowerDMR30	1	4509326	30	2	et1-1_et2-3,(Col),(et2-3)///et1-1	-,-,-/61,1,1/-,-,-/1,1,0	1.78e-06	CG	CG
flowerDMR31	1	4570824	32	2	et1-1_et2-3///et1-1,Col,(et2-3)	22,-,1/1,-,1/45,-,0/80,-,1	5.42e-06	CG	CG
flowerDMR32	1	4658140	93	2	et1-1_et2-3///et1-1,(Col),(et2-3)	52,23,4/56,26,5/56,34,4/4,10,2	0.000266578	CG	-
flowerDMR33	1	4708193	487	2	et1-1,et1-1_et2-3,et2-3///Col	19,35,15/6,19,9/3,11,5/3,11,5	6.65e-47	CG,CHG	-
flowerDMR34	1	4738514	47	2	et1-1,(Col),(et2-3)///et1-1_et2-3	-,-,-/86,-,5/-,-,-/5,-,2	7.87e-05	CG,CHH	-
flowerDMR35	1	4831707	127	2	et1-1,(et2-3)///Col,et1-1_et2-3	-,-,-/86,15,4/-,-,-/40,0,2	4.72e-05	CG,CHG	CG
flowerDMR36	1	5091820	93	2	et2-3,(Col),(et1-1)///et1-1_et2-3	1,1,1/23,15,10/18,8,6/38,22,19	1.33e-08	CHG	-
flowerDMR37	1	5866655	69	3	et1-1_et2-3///et1-1,Col///et2-3	6,8,1/3,3,1/40,24,3/80,48,4	4.41e-14	CG,CHG,CHH	CG,CHG
flowerDMR38	1	5866655	131	2	et1-1_et2-3,(Col)///et1-1,et2-3	-,-,-/-,-,-/41,24,4/80,48,5	9.8e-21	CG,CHG	CG,CHG
flowerDMR39	1	5972490	244	2	et1-1_et2-3,et1-1///et2-3,Col	3,7,5/9,16,11/10,8,6/28,17,9	4.25e-11	CHG	-
flowerDMR40	1	6321380	81	2	Col,(et1-1_et2-3)///et1-1,(et2-3)	77,1,2/44,0,0/60,0,0/63,0,1	3.73e-06	CHH	-
flowerDMR41	1	6411375	24	2	et1-1_et2-3,(et1-1),(et2-3)///Col	80,2,1/29,2,1/19,0,2/2,0,0	8.32e-05	CG	-
flowerDMR42	1	6593927	246	2	Col,(et2-3)///et1-1_et2-3,et1-1	25,7,6/-,-,-/-,-,-/74,11,16	5.4e-16	CG,CHG	CG
flowerDMR43	1	6640309	58	3	et1-1_et2-3///et1-1///Col,et2-3	34,3,2/2,1,2/53,11,3/81,19,2	2.91e-09	CG	CG
flowerDMR44	1	6660372	168	2	et1-1_et2-3///et2-3,Col,et1-1	90,59,11/83,62,7/90,66,7/0,4,2	7.03e-32	CG,CHG	CHG
flowerDMR45	1	6770302	180	2	et1-1,(Col)///et1-1_et2-3,et2-3	-,-,-/24,1,1/-,-,-/75,19,1	8.26e-06	CHG	-
flowerDMR46	1	7149463	59	2	et1-1_et2-3///Col,(et1-1),(et2-3)	53,1,1/39,0,0/65,0,1/77,4,1	4.53e-05	CHG	-
flowerDMR47	1	7156586	46	2	Col,(et1-1),(et2-3)///et1-1_et2-3	6,0,1/-,-,-/-,-,-/90,1,1	0.000172277	CG	-
flowerDMR48	1	7249745	142	2	et1-1///Col,et1-1_et2-3,(et2-3)	79,9,2/3,1,1/80,7,2/80,6,1	1.09e-18	CG	CG
flowerDMR49	1	7344265	81	2	et2-3,Col,et1-1_et2-3///et1-1	7,6,2/50,32,11/2,4,1/3,5,1	6.72e-15	CG	-
flowerDMR50	1	7414569	80	2	et1-1_et2-3,(Col),(et1-1)///et2-3	86,0,1/82,1,1/67,0,1/90,2,0	0.00019616	CHG	-
flowerDMR51	1	7541128	123	2	Col///et1-1,et2-3,(et1-1_et2-3)	24,5,3/74,8,3/79,7,4/74,12,9	5.98e-06	CG	-
flowerDMR52	1	7959547	73	2	Col,(et1-1_et2-3)///et1-1,(et2-3)	76,14,1/1,1,0/19,2,0/87,12,1	0.000143801	CG	-
flowerDMR53	1	7959547	183	2	Col,(et2-3),(et1-1_et2-3)///et1-1	79,25,1/0,0,0/-,-,-/-,-,-	3.51e-17	CG	CG
flowerDMR54	1	7959622	285	2	Col,(et2-3),(et1-1_et2-3)///et1-1	83,30,3/0,1,0/-,-,-/-,-,-	2.64e-32	CG	CG
flowerDMR55	1	8035587	91	2	et1-1,Col///et1-1_et2-3,(et2-3)	35,8,2/21,3,1/52,11,2/70,18,2	8.12e-09	CG	-
flowerDMR56	1	8154285	93	2	et1-1,(et2-3)///et1-1_et2-3,Col	68,12,4/1,4,1/-,-,-/-,-,-	5.93e-09	CG	-
flowerDMR57	1	8201088	145	2	et1-1_et2-3,Col///et1-1,(et2-3)	2,24,2/59,44,6/31,36,5/2,16,3	1.5e-10	CG	CG
flowerDMR58	1	8205528	113	2	et1-1_et2-3,(Col)///et1-1,(et2-3)	9,-,2/40,-,3/24,-,3/1,-,2	0.000209949	CG	-
flowerDMR59	1	8238179	214	2	et1-1,(et2-3),(et1-1_et2-3)///Col	42,-,1/82,-,4/-,-,-/-,-,-	2.34e-08	CG	-
flowerDMR60	1	8283497	199	2	et1-1_et2-3,(Col),(et2-3)///et1-1	-,-,-/50,16,4/-,-,-/1,2,1	9.28e-15	CG	CG
flowerDMR61	1	8374508	25	2	et1-1_et2-3,(Col),(et2-3)///et1-1	67,-,2/11,-,1/40,-,0/67,-,1	0.000299391	CG	CG
flowerDMR62	1	8378074	75	2	et1-1,et2-3///Col,(et1-1_et2-3)	71,10,1/27,2,0/37,2,1/58,2,1	2.47e-08	CHG	-
flowerDMR63	1	8391301	230	2	et1-1_et2-3,(Col)///et2-3,et1-1	-,-,-/-,-,-/39,43,4/2,15,2	3.11e-08	CG	-
flowerDMR64	1	8508340	196	2	et1-1,(et2-3),(et1-1_et2-3)///Col	71,2,1/93,0,1/92,1,1/94,2,1	6.68e-05	CHG	-
flowerDMR65	1	8515400	195	2	et2-3///Col,et1-1_et2-3,(et1-1)	-,23,10/-,22,8/-,8,4/-,27,10	2.51e-09	CHG	-
flowerDMR66	1	8686068	166	2	Col,(et1-1),(et2-3)///et1-1_et2-3	90,0,0/-,-,-/-,-,-/78,1,1	0.000289081	CHG	-
flowerDMR67	1	8737998	95	2	Col///et2-3,et1-1_et2-3,et1-1	3,3,0/81,34,3/87,43,2/72,36,4	1.11e-27	CG,CHG	CG,CHG
flowerDMR68	1	8740594	53	2	et1-1,et2-3///et1-1_et2-3,Col	13,0,0/62,1,1/60,2,1/6,0,1	8.99e-12	CG	CG
flowerDMR69	1	8764694	136	2	et2-3,et1-1,(et1-1_et2-3)///Col	38,27,12/1,0,0/19,5,2/25,15,3	5.35e-26	CHG	-
flowerDMR70	1	9126777	173	2	et1-1,(et1-1_et2-3)///et2-3,(Col)	42,12,3/66,27,4/31,9,3/52,18,5	5.75e-05	CG,CHG	-
flowerDMR71	1	9126777	278	2	et1-1,(Col),(et1-1_et2-3)///et2-3	-,-,-/71,26,5/32,10,3/-,-,-	1.32e-08	CG,CHG	-
flowerDMR72	1	9130174	123	2	et2-3,(et1-1)///et1-1_et2-3,Col	-,-,-/-,-,-/1,1,0/38,9,2	2.2e-07	CG,CHG	CG
flowerDMR73	1	9138887	84	2	Col///et1-1_et2-3,(et1-1),(et2-3)	35,7,3/5,3,1/16,4,1/4,0,1	0.000205522	CHH	-
flowerDMR74	1	9141868	121	2	et1-1,(Col),(et1-1_et2-3)///et2-3	-,-,-/72,8,1/49,0,0/-,-,-	0.000117483	CHG	-
flowerDMR75	1	9202986	243	2	et1-1_et2-3,et2-3///Col,et1-1	-,-,-/77,30,13/-,-,-/3,1,1	3.48e-23	CG	-
flowerDMR76	1	9250451	29	2	et1-1,(et2-3),(et1-1_et2-3)///Col	57,0,1/13,3,0/21,0,1/19,4,0	0.000288872	CG	CG
flowerDMR77	1	9292213	123	2	Col///et1-1_et2-3,et1-1,et2-3	4,2,0/-,-,-/-,-,-/65,27,1	3.39e-06	CG,CHG	-
flowerDMR78	1	9353902	40	2	et1-1,(Col),(et2-3)///et1-1_et2-3	-,-,-/68,30,4/-,-,-/6,6,0	3.97e-08	CG,CHG,CHH	CG
flowerDMR79	1	9454009	124	2	et1-1_et2-3///et2-3,(Col),(et1-1)	20,8,2/1,2,1/8,2,1/56,23,3	1.45e-14	CHG	CHG
flowerDMR80	1	9565214	381	2	et2-3,et1-1_et2-3///et1-1,Col	-,-,-/2,1,1/-,-,-/82,49,8	1.61e-44	CG,CHG	CG,CHG
flowerDMR81	1	9572925	382	2	Col///et1-1,et1-1_et2-3,et2-3	13,8,1/-,-,-/-,-,-/80,44,4	2.43e-22	CG	CG
flowerDMR82	1	9573576	325	2	et1-1,(Col),(et2-3)///et1-1_et2-3	-,-,-/54,19,4/-,-,-/84,12,3	0.000192242	CHG	-
flowerDMR83	1	9585505	127	2	et2-3,(Col),(et1-1_et2-3)///et1-1	67,11,2/0,1,0/31,8,1/74,11,1	9.7e-08	CG,CHG	CG
flowerDMR84	1	9585505	242	2	Col,(et2-3),(et1-1_et2-3)///et1-1	68,18,2/1,2,0/-,-,-/-,-,-	6.64e-16	CG	CG
flowerDMR85	1	9756630	75	2	et2-3,(et1-1_et2-3)///et1-1,(Col)	25,50,5/36,10,2/81,38,19/81,31,11	1.59e-07	CHG,CHH	-
flowerDMR86	1	9756812	231	3	Col///et2-3///et1-1_et2-3,(et1-1)	14,6,1/60,18,6/77,33,15/79,29,7	1.21e-26	CG	CG
flowerDMR87	1	9757043	65	2	et1-1,Col,et1-1,et2-3///et1-1_et2-3,et2-3	26,0,1/7,1,2/46,2,4/85,8,6	5.15e-10	CG,CHG	CG
flowerDMR88	1	9864345	49	2	Col,(et2-3),(et1-1_et2-3)///et1-1	3,1,1/46,3,1/-,-,-/-,-,-	3.21e-05	CHG	-
flowerDMR89	1	9903448	76	2	et1-1,(Col),(et2-3)///et1-1_et2-3	-,-,-/1,0,0/-,-,-/58,0,2	4.48e-06	CG	CG
flowerDMR90	1	9925166	127	2	et1-1,(Col),(et1-1_et2-3)///et2-3	-,7,5/-,10,8/-,5,2/-,14,9	1.13e-05	CHG,CHH	-
flowerDMR91	1	9926091	114	2	Col,(et1-1_et2-3)///et1-1,(et2-3)	63,25,3/7,6,2/32,9,2/77,13,2	2.99e-06	CG,CHG	-
flowerDMR92	1	9929146	155	2	et1-1_et2-3,(Col),(et1-1)///et2-3	-,-,-/-,-,-/90,22,2/71,17,1	3.88e-05	CHG	-
flowerDMR93	1	9955366	127	2	et1-1_et2-3,Col///et1-1,et2-3	-,-,-/-,-,-/56,2,1/2,0,1	6.35e-07	CG	CG
flowerDMR94	1	10196113	194	2	et2-3,et1-1,et1-1_et2-3///Col	54,15,1/1,2,1/3,2,1/1,2,0	6.91e-14	CG,CHG	-
flowerDMR95	1	10266057	38	2	et1-1,(et2-3),(et1-1_et2-3)///Col	64,2,0/1,0,0/10,0,1/32,0,1	7.02e-05	CG	CG
flowerDMR96	1	10357048	239	3	et2-3,et1-1///et1-1_et2-3///Col	35,30,5/82,64,9/81,62,8/1,3,1	6.91e-40	CG,CHG	CG,CHG
flowerDMR97	1	10363228	110	3	et1-1_et2-3,Col///et1-1///et2-3	28,33,27/62,59,39/0,2,1/23,32,17	1.05e-27	CG,CHG,CHH	CHG,CHH
flowerDMR98	1	10444097	90	2	et1-1_et2-3,(Col),(et1-1)///et2-3	-,-,-/-,-,-/12,0,1/79,1,1	6.74e-06	CG	CG
flowerDMR99	1	10545132	131	2	et1-1,(et2-3)///Col,et1-1_et2-3	-,-,-/75,60,3/-,-,-/1,45,2	5.26e-05	CG	-
flowerDMR100	1	10546003	215	2	Col,(et2-3),(et1-1_et2-3)///et1-1	54,23,1/85,31,2/-,-,-/-,-,-	3.33e-06	CG	-
flowerDMR101	1	10625874	50	2	et1-1_et2-3,Col///et1-1,(et2-3)	1,1,0/42,0,0/31,1,1/1,1,0	2.19e-12	CG	CG
flowerDMR102	1	10652928	47	2	Col,et2-3,(et1-1)///et1-1_et2-3	44,23,2/29,9,1/37,14,1/8,3,1	1e-07	CG	-
flowerDMR103	1	10660740	78	2	et1-1,(Col),(et2-3)///et1-1_et2-3	-,-,-/8,1,3/-,-,-/59,16,8	8.94e-06	CG,CHG	-
flowerDMR104	1	10841518	100	2	et1-1,(Col),(et2-3)///et1-1_et2-3	-,-,-/91,2,1/-,-,-/65,0,1	2.54e-05	CHG	-
flowerDMR105	1	10964539	96	2	et1-1_et2-3,(Col),(et1-1)///et2-3	61,42,4/74,46,4/39,21,2/78,50,6	3.55e-06	CHG	-
flowerDMR106	1	11019477	176	2	et1-1,(et2-3),(et1-1_et2-3)///Col	94,29,32/90,16,21/-,-,-/-,-,-	0.000204832	CG	-
flowerDMR107	1	11027399	139	2	et1-1_et2-3///et1-1,(Col),(et2-3)	-,22,2/-,31,3/-,26,3/-,7,0	3.24e-08	CHG,CHH	CHG
flowerDMR108	1	11045876	405	2	et1-1_et2-3,(et2-3)///et1-1,Col	-,-,-/78,43,12/-,-,-/27,38,10	5.46e-06	CG	-
flowerDMR109	1	11139975	96	2	et2-3,(Col),(et1-1_et2-3)///et1-1	-,-,-/16,23,19/2,5,3/-,-,-	5.1e-15	CG,CHG,CHH	CHG
flowerDMR110	1	11202171	166	2	et2-3,(Col),(et1-1)///et1-1_et2-3	3,4,0/1,0,1/13,7,1/71,25,5	1.22e-12	CG	CG
flowerDMR111	1	11209186	98	2	et1-1,(Col),(et1-1_et2-3)///et2-3	-,-,-/6,0,1/59,6,1/-,-,-	0.000286523	CG	-
flowerDMR112	1	11279413	27	2	et1-1,(Col),(et2-3)///et1-1_et2-3	10,0,1/3,8,1/27,15,3/78,25,4	7.3e-05	CG,CHG,CHH	-
flowerDMR113	1	11279441	99	2	et2-3,(et1-1),(et1-1_et2-3)///Col	22,2,1/66,9,2/72,9,3/77,14,2	4.1e-05	CHH	-
flowerDMR114	1	11407180	182	2	et1-1///et1-1_et2-3,(Col),(et2-3)	32,8,2/69,18,3/21,1,1/1,1,1	4.19e-21	CG,CHG	CG
flowerDMR115	1	11537107	57	2	et1-1,(et2-3)///Col,(et1-1_et2-3)	38,3,0/2,0,0/19,2,0/38,1,0	1.78e-09	CG,CHG	CG
flowerDMR116	1	11564642	174	2	et1-1_et2-3,(et2-3)///Col,et1-1	-,-,-/1,1,0/-,-,-/76,38,26	1.21e-29	CG	CG
flowerDMR117	1	11569196	20	2	et1-1,(Col),(et2-3)///et1-1_et2-3	49,1,0/78,1,0/49,1,0/9,1,1	0.000101762	CG	-
flowerDMR118	1	11636341	232	2	et1-1,(et2-3),(et1-1_et2-3)///Col	82,7,1/71,1,1/-,-,-/-,-,-	3.84e-05	CHG	-
flowerDMR119	1	11640813	231	2	et2-3,(Col),(et1-1)///et1-1_et2-3	-,-,-/-,-,-/85,1,0/95,2,2	3.95e-06	CHH	-
flowerDMR120	1	11658198	34	2	Col///et1-1,(et2-3),(et1-1_et2-3)	26,1,1/95,0,0/95,1,1/95,2,1	0.00017022	CG	CG
flowerDMR121	1	11705188	164	2	et1-1///et2-3,Col,(et1-1_et2-3)	16,11,2/86,25,3/23,11,1/25,10,1	3.65e-06	CG	-
flowerDMR122	1	11733028	104	2	et1-1,(Col),(et2-3)///et1-1_et2-3	-,-,-/7,2,1/-,-,-/64,11,1	1.69e-05	CG,CHG	CG
flowerDMR123	1	11734929	135	2	et1-1,(et2-3),(et1-1_et2-3)///Col	53,21,2/3,2,2/-,-,-/-,-,-	9.19e-05	CG	-
flowerDMR124	1	12033744	107	2	et1-1_et2-3,(Col),(et2-3)///et1-1	-,-,-/14,-,1/-,-,-/82,-,4	0.000263788	CG	-
flowerDMR125	1	12063305	266	2	et1-1///et2-3,Col,et1-1_et2-3	-,-,-/7,3,1/-,-,-/86,27,3	2.28e-14	CG,CHH	CG
flowerDMR126	1	12186510	326	2	et2-3,(Col),(et1-1)///et1-1_et2-3	18,6,2/3,2,1/3,5,3/47,16,5	3.99e-09	CG	CG
flowerDMR127	1	12219006	114	2	Col,(et2-3)///et1-1_et2-3,et1-1	3,-,2/-,-,-/-,-,-/51,-,1	0.000139286	CG	-
flowerDMR128	1	12231224	144	2	Col,(et1-1_et2-3)///et1-1,(et2-3)	83,50,15/80,37,6/83,39,9/-,-,-	5.98e-05	CHG,CHH	-
flowerDMR129	1	12248947	71	2	et1-1,(Col),(et2-3)///et1-1_et2-3	-,-,-/6,1,1/-,-,-/64,11,1	8.83e-05	CG,CHG	-
flowerDMR130	1	12278516	313	2	et2-3,et1-1_et2-3,et1-1///Col	42,22,2/9,10,1/4,4,1/2,3,1	1.3e-18	CG	CG
flowerDMR131	1	12317734	127	2	Col,et1-1,(et2-3)///et1-1_et2-3	72,9,2/81,8,2/52,6,1/4,2,1	3.59e-09	CG	-
flowerDMR132	1	12339040	125	2	Col,et1-1_et2-3,(et2-3)///et1-1	69,36,4/5,3,1/42,25,7/68,33,6	1.6e-26	CG,CHG	CG,CHG
flowerDMR133	1	12401311	152	2	et2-3,et1-1///Col,et1-1_et2-3	47,17,2/6,3,1/3,1,1/49,13,2	8.63e-16	CG,CHG	CG
flowerDMR134	1	12425691	96	2	et1-1_et2-3///et2-3,Col,et1-1	87,37,3/86,41,3/89,36,5/12,7,1	6.14e-09	CG,CHG	-
flowerDMR135	1	12443802	380	2	Col,(et1-1),(et1-1_et2-3)///et2-3	73,20,1/-,-,-/62,6,1/-,-,-	8.26e-06	CHG	CHG
flowerDMR136	1	12446795	272	2	et2-3,(et1-1)///et1-1_et2-3,Col	-,-,-/-,-,-/17,1,1/71,23,2	1.57e-09	CHG	CHG
flowerDMR137	1	12560160	230	2	Col///et2-3,et1-1_et2-3,(et1-1)	63,29,1/81,43,1/86,56,2/88,46,1	6.55e-07	CHG	-
flowerDMR138	1	12560390	81	2	et1-1_et2-3,(et2-3)///Col,et1-1	-,-,-/1,2,0/-,-,-/77,4,1	1.51e-05	CG,CHG,CHH	-
flowerDMR139	1	12651208	191	2	et1-1///et2-3,Col,et1-1_et2-3	44,31,12/12,10,3/61,23,8/53,21,8	4.07e-08	CG,CHG	-
flowerDMR140	1	12734629	111	2	et1-1///et2-3,Col,et1-1_et2-3	61,29,7/1,5,1/44,26,2/63,37,5	5.47e-10	CG,CHG	-
flowerDMR141	1	12842911	81	2	et1-1_et2-3,et2-3,(et1-1)///Col	42,-,1/0,-,0/0,-,1/0,-,1	9.01e-06	CG	CG
flowerDMR142	1	12844428	150	2	et1-1,(et2-3),(et1-1_et2-3)///Col	37,12,1/73,38,2/-,-,-/-,-,-	9.21e-05	CHG	-
flowerDMR143	1	12844921	90	2	et1-1,(Col),(et2-3)///et1-1_et2-3	-,-,-/3,-,2/-,-,-/87,-,4	3.59e-06	CG	CG
flowerDMR144	1	12847341	93	2	et1-1_et2-3///et2-3,(Col),(et1-1)	24,22,2/0,7,2/7,8,2/52,41,6	1.56e-07	CG,CHG	-
flowerDMR145	1	12849786	96	2	et1-1_et2-3,(et1-1),(et2-3)///Col	37,12,3/91,26,4/90,22,3/82,28,4	0.000270193	CG	-
flowerDMR146	1	12873544	70	2	et1-1,Col,(et2-3)///et1-1_et2-3	88,24,2/88,24,2/94,35,2/7,1,1	7.02e-07	CG,CHG	-
flowerDMR147	1	12918933	223	2	et1-1,(Col),(et1-1_et2-3)///et2-3	-,-,-/53,6,1/82,17,2/-,-,-	9.5e-05	CHG	-
flowerDMR148	1	12922367	160	2	et1-1_et2-3///Col,et1-1,(et2-3)	77,42,4/80,34,3/63,24,2/32,15,1	2.26e-09	CG	-
flowerDMR149	1	12922669	172	2	et1-1_et2-3///et1-1,(Col),(et2-3)	79,3,2/80,4,2/78,0,3/8,0,1	3.9e-06	CG	-
flowerDMR150	1	12922669	341	2	et1-1_et2-3,(Col)///et1-1,et2-3	-,-,-/-,-,-/74,26,2/12,12,1	2.45e-10	CG	CG
flowerDMR151	1	12923586	91	2	et1-1,(Col)///et1-1_et2-3,(et2-3)	41,14,2/68,28,3/17,11,1/6,5,1	0.000256789	CG	-
flowerDMR152	1	12925100	216	2	et1-1_et2-3,(Col)///et1-1,(et2-3)	38,2,4/62,11,8/59,4,7/36,0,3	4.05e-05	CHG	-
flowerDMR153	1	12977397	46	2	et1-1,(et2-3)///et1-1_et2-3,(Col)	9,1,1/29,2,1/20,3,2/3,1,0	0.000276317	CG	CG
flowerDMR154	1	12995582	332	2	Col,(et1-1_et2-3)///et1-1,et2-3	28,21,3/3,4,1/-,-,-/-,-,-	2.17e-08	CG	-
flowerDMR155	1	12995880	61	2	et1-1_et2-3,(Col),(et2-3)///et1-1	-,-,-/1,0,2/-,-,-/61,10,6	2.41e-08	CG,CHG	CG
flowerDMR156	1	13055419	41	2	et1-1///et2-3,Col,et1-1_et2-3	84,-,7/5,-,0/56,-,5/84,-,5	3.89e-11	CG	CG
flowerDMR157	1	13121341	140	2	et1-1_et2-3,(et2-3)///et1-1,(Col)	42,12,1/8,6,1/79,29,2/80,28,2	4.55e-05	CG	-
flowerDMR158	1	13339634	216	2	et1-1_et2-3,(Col),(et2-3)///et1-1	-,-,-/59,7,4/-,-,-/4,2,1	2.33e-10	CG	CG
flowerDMR159	1	13347595	111	2	et1-1_et2-3,(Col),(et2-3)///et1-1	-,-,-/86,2,2/-,-,-/1,0,1	1.16e-05	CG	-
flowerDMR160	1	13349900	49	2	et1-1,(Col),(et1-1_et2-3)///et2-3	61,6,0/75,10,1/29,2,1/71,6,2	0.000150326	CHG	-
flowerDMR161	1	13353597	356	2	Col,(et1-1_et2-3)///et1-1,(et2-3)	53,20,2/83,28,3/80,24,2/-,-,-	3.68e-13	CG	-
flowerDMR162	1	13353964	134	2	et2-3,(et1-1),(et1-1_et2-3)///Col	46,13,1/-,-,-/78,6,1/-,-,-	0.000219002	CG	-
flowerDMR163	1	13388986	143	2	Col,(et1-1),(et1-1_et2-3)///et2-3	94,4,3/-,-,-/87,12,8/-,-,-	6.61e-05	CHG	-
flowerDMR164	1	13467442	81	2	et1-1_et2-3,(Col),(et2-3)///et1-1	92,0,1/51,0,2/75,1,1/93,3,2	3.92e-06	CHG	-
flowerDMR165	1	13477586	209	2	et2-3,et1-1_et2-3,et1-1///Col	72,16,2/0,0,1/1,2,1/4,0,1	5.47e-18	CG,CHG	CG
flowerDMR166	1	13502829	78	2	Col,(et1-1)///et1-1_et2-3,et2-3	10,3,0/-,-,-/-,-,-/62,18,2	1.27e-05	CG,CHG	CG
flowerDMR167	1	13559750	89	3	et1-1_et2-3///et1-1///et2-3,Col	66,35,4/89,46,5/46,25,3/1,1,1	1.69e-28	CG	CG
flowerDMR168	1	13675851	190	2	et2-3,et1-1_et2-3,et1-1///Col	9,6,1/45,23,2/79,40,5/74,28,4	1.99e-10	CG	CG
flowerDMR169	1	13818153	78	2	et1-1,(Col)///et1-1_et2-3,et2-3	-,-,-/0,7,1/-,-,-/76,22,2	1.25e-05	CG,CHG	CHG
flowerDMR170	1	13836288	208	2	et1-1///et2-3,Col,et1-1_et2-3	74,35,4/31,4,2/69,35,5/77,36,4	6.48e-16	CHG	CHG
flowerDMR171	1	13980449	206	2	et1-1_et2-3,(et2-3)///Col,et1-1	8,2,0/1,2,1/85,24,1/81,23,1	1.5e-11	CG	CG
flowerDMR172	1	14006837	61	2	Col///et1-1,et2-3,(et1-1_et2-3)	16,0,1/61,8,3/87,15,2/68,6,2	2.39e-06	CG,CHG	CG
flowerDMR173	1	14008186	103	2	Col,(et1-1)///et1-1_et2-3,(et2-3)	9,3,0/34,4,1/56,10,1/67,10,2	0.000158154	CG,CHH	-
flowerDMR174	1	14011196	52	2	et1-1_et2-3,(et1-1),(et2-3)///Col	44,0,3/-,-,-/-,-,-/4,0,1	8.51e-05	CG	CG
flowerDMR175	1	14061996	49	2	et1-1_et2-3///Col,(et1-1),(et2-3)	82,29,5/80,29,2/90,26,3/9,4,1	7.33e-05	CG,CHG,CHH	CHG
flowerDMR176	1	14310151	175	2	et1-1_et2-3,et1-1,(et2-3)///Col	45,5,1/74,27,3/80,20,2/81,18,2	1.32e-07	CHG	-
flowerDMR177	1	15730568	156	2	et1-1,et2-3///et1-1_et2-3,Col	69,34,5/6,9,3/18,13,7/71,35,7	6.96e-22	CG	CG
flowerDMR178	1	15815224	35	2	et1-1_et2-3///et2-3,(Col),(et1-1)	17,5,1/11,1,1/7,1,2/49,9,3	0.000100779	CG,CHG	CG
flowerDMR179	1	15932859	96	2	Col,(et2-3)///et1-1_et2-3,et1-1	3,0,1/-,-,-/-,-,-/55,4,1	9.73e-05	CG	-
flowerDMR180	1	15972034	252	2	et1-1_et2-3,(et1-1)///Col,et2-3	-,-,-/-,-,-/80,24,3/37,8,1	0.00018893	CG,CHG	-
flowerDMR181	1	15976592	94	2	et1-1///et1-1_et2-3,(Col),(et2-3)	17,3,1/43,0,1/9,0,0/0,0,0	3.9e-11	CG	CG
flowerDMR182	1	15978075	62	2	Col///et1-1,(et2-3),(et1-1_et2-3)	23,0,2/1,1,0/0,2,1/0,1,0	1.95e-08	CHH	-
flowerDMR183	1	16125385	168	2	et2-3,et1-1,et1-1_et2-3///Col	35,28,5/6,4,2/3,3,1/4,2,1	2.1e-15	CG,CHG	-
flowerDMR184	1	16135583	167	2	et1-1_et2-3,(et1-1),(et2-3)///Col	74,20,10/-,-,-/-,-,-/28,16,11	0.000207299	CG	-
flowerDMR185	1	16148440	92	2	et1-1///et2-3,Col,et1-1_et2-3	-,-,-/6,1,1/72,11,2/-,-,-	4.68e-05	CG,CHG	-
flowerDMR186	1	16157237	32	2	et1-1,et1-1_et2-3,(et2-3)///Col	15,1,3/81,2,2/67,2,2/79,1,2	3.07e-12	CG	CG
flowerDMR187	1	16157269	98	2	Col,(et1-1),(et1-1_et2-3)///et2-3	55,2,1/-,-,-/84,6,1/-,-,-	6.97e-05	CHG	-
flowerDMR188	1	16227767	80	2	et1-1,(et1-1_et2-3)///et2-3,Col	-,-,-/19,4,1/81,5,0/-,-,-	9.64e-05	CG	CG
flowerDMR189	1	16274645	236	2	et1-1,(et2-3)///Col,et1-1_et2-3	-,-,-/58,19,2/-,-,-/1,2,1	4.68e-06	CG	-
flowerDMR190	1	16328383	263	2	Col,(et2-3),(et1-1_et2-3)///et1-1	69,17,4/23,8,6/-,-,-/-,-,-	3.25e-05	CG	-
flowerDMR191	1	16328650	267	2	et1-1_et2-3,(Col)///et2-3,et1-1	-,-,-/-,-,-/8,9,3/55,26,5	3.28e-05	CG,CHG	-
flowerDMR192	1	16398151	136	2	et1-1_et2-3,et1-1,et2-3///Col	62,24,2/2,7,2/1,3,1/17,10,1	3.09e-07	CHG	-
flowerDMR193	1	16403873	393	2	et2-3,et1-1///Col,et1-1_et2-3	-,-,-/-,-,-/30,6,1/76,33,2	6.74e-06	CHG	-
flowerDMR194	1	16407942	127	2	Col///et2-3,et1-1,et1-1_et2-3	58,41,3/1,8,1/3,10,1/21,16,1	8.97e-12	CG	-
flowerDMR195	1	16444384	105	2	Col,(et1-1_et2-3)///et1-1,et2-3	34,2,1/-,-,-/87,6,1/-,-,-	5.89e-10	CG	-
flowerDMR196	1	16474176	270	2	et2-3,et1-1_et2-3///et1-1,Col	70,41,2/75,41,3/11,3,1/8,2,0	3.49e-66	CG,CHG	CG,CHG
flowerDMR197	1	16562471	65	2	Col,et1-1_et2-3///et1-1,(et2-3)	38,6,1/2,0,2/24,4,1/67,14,1	7.12e-08	CG,CHG	CG
flowerDMR198	1	16566081	57	2	et1-1_et2-3,(Col),(et2-3)///et1-1	-,-,-/0,4,1/-,-,-/65,15,1	5.94e-05	CG	-
flowerDMR199	1	16658280	37	2	et1-1_et2-3///et2-3,(Col),(et1-1)	63,0,4/80,5,4/52,9,6/6,1,1	0.000260838	CG,CHG,CHH	-
flowerDMR200	1	16659600	76	2	et1-1_et2-3,Col///et1-1,et2-3	10,5,1/67,44,7/53,33,9/4,2,1	8.67e-20	CG,CHG	CHG
flowerDMR201	1	16756403	227	2	et1-1_et2-3,(et1-1),(et2-3)///Col	43,18,9/22,3,1/19,6,1/10,2,1	3.12e-15	CG	CG
flowerDMR202	1	16761279	30	2	et1-1,(Col),(et2-3)///et1-1_et2-3	-,-,-/53,1,1/-,-,-/1,0,1	3.5e-05	CG	CG
flowerDMR203	1	16795894	114	2	et1-1_et2-3,(et1-1),(et2-3)///Col	7,0,1/-,-,-/-,-,-/73,2,1	4.69e-07	CG	CG
flowerDMR204	1	16829455	171	2	et1-1_et2-3///Col,(et1-1),(et2-3)	89,14,12/85,15,10/86,13,9/90,6,5	0.000115148	CHG,CHH	-
flowerDMR205	1	16830725	147	2	Col///et1-1_et2-3,et2-3,(et1-1)	15,-,1/56,-,3/85,-,1/69,-,2	4.63e-15	CG	CG
flowerDMR206	1	16840652	216	2	et1-1_et2-3///et2-3,(Col),(et1-1)	5,3,2/4,3,2/3,3,2/25,16,6	9.12e-10	CG	-
flowerDMR207	1	16863002	223	2	et2-3,(Col),(et1-1)///et1-1_et2-3	1,0,0/1,2,1/1,0,1/32,5,1	1.91e-16	CG	CG
flowerDMR208	1	16882112	427	2	et1-1,et1-1_et2-3,(et2-3)///Col	20,9,2/80,25,5/74,21,4/84,20,5	1.56e-18	CG	CG
flowerDMR209	1	16885232	196	2	et1-1_et2-3,(Col)///et2-3,et1-1	-,-,-/-,-,-/56,24,5/1,6,4	9.37e-10	CG,CHG	CHG
flowerDMR210	1	16939445	100	2	Col///et2-3,et1-1,et1-1_et2-3	37,27,11/-,-,-/-,-,-/6,6,5	5.38e-16	CG	CG
flowerDMR211	1	16969246	128	2	et2-3,et1-1_et2-3///Col,et1-1	60,10,4/78,15,3/18,5,1/14,2,1	1.26e-11	CG,CHG	CG
flowerDMR212	1	17104010	131	2	et1-1,(Col),(et2-3)///et1-1_et2-3	-,-,-/77,14,1/-,-,-/13,2,0	2.58e-05	CG	-
flowerDMR213	1	17111639	89	2	et1-1,(et2-3),(et1-1_et2-3)///Col	11,8,1/15,15,9/-,-,-/-,-,-	2.34e-06	CHH	-
flowerDMR214	1	17114253	129	2	et2-3,(Col),(et1-1_et2-3)///et1-1	40,15,2/2,1,1/56,11,2/81,25,2	8.01e-07	CG	CG
flowerDMR215	1	17206304	35	2	et1-1_et2-3,(Col),(et2-3)///et1-1	-,-,-/67,-,1/-,-,-/0,-,1	7.67e-05	CG	-
flowerDMR216	1	17213409	201	2	et2-3,et1-1_et2-3,et1-1///Col	6,6,1/63,24,4/81,30,4/75,22,4	9.1e-19	CG	CG
flowerDMR217	1	17295209	113	2	et1-1///Col,et1-1_et2-3,et2-3	56,25,5/2,1,1/24,11,4/59,27,6	7.16e-12	CG	-
flowerDMR218	1	17295324	208	2	et1-1///Col,et1-1_et2-3,et2-3	-,-,-/21,22,12/-,-,-/28,34,25	1.68e-12	CG,CHG,CHH	-
flowerDMR219	1	17365882	62	2	et1-1_et2-3,(Col),(et2-3)///et1-1	-,-,-/45,26,3/-,-,-/1,7,1	6.32e-05	CG	-
flowerDMR220	1	17391130	78	2	et1-1_et2-3,et1-1,et2-3///Col	30,1,1/1,1,1/2,1,1/5,1,1	2.16e-09	CG	CG
flowerDMR221	1	17440592	38	2	Col,et1-1,(et2-3)///et1-1_et2-3	85,34,3/86,22,2/-,-,-/7,2,1	8.72e-08	CG	-
flowerDMR222	1	17440632	163	2	Col///et1-1_et2-3,et1-1,et2-3	70,18,1/-,-,-/-,-,-/0,0,0	1.32e-12	CG	CG
flowerDMR223	1	17510996	71	2	et1-1_et2-3,et2-3,(et1-1)///Col	45,2,1/4,3,0/1,2,1/1,1,1	1.34e-05	CG	-
flowerDMR224	1	17540314	364	2	et1-1,(Col),(et2-3)///et1-1_et2-3	-,-,-/64,32,5/-,-,-/17,13,1	1.75e-15	CG	CG
flowerDMR225	1	17578974	111	2	et1-1///et2-3,Col,et1-1_et2-3	28,15,5/6,1,1/47,16,6/52,24,5	2.15e-13	CG,CHG	CG
flowerDMR226	1	17592239	115	2	et1-1_et2-3///et2-3,(Col),(et1-1)	45,2,1/34,2,1/28,1,0/72,12,1	3.83e-09	CHG	-
flowerDMR227	1	17624370	214	2	Col,(et1-1_et2-3)///et2-3,et1-1	22,3,1/85,14,1/89,18,2/-,-,-	3.47e-34	CG	CG
flowerDMR228	1	17633895	234	2	et1-1_et2-3,et1-1,et2-3///Col	59,50,15/1,3,1/3,4,1/5,7,2	1.23e-58	CG,CHG	CG,CHG
flowerDMR229	1	17666490	66	2	et1-1_et2-3,et1-1,(et2-3)///Col	17,9,4/2,0,1/2,0,2/1,0,1	2.96e-06	CG,CHG	-
flowerDMR230	1	17667616	244	2	Col,(et2-3)///et1-1_et2-3,et1-1	39,15,2/-,-,-/-,-,-/7,2,1	5.01e-07	CHG	-
flowerDMR231	1	17686411	402	2	et1-1,(Col),(et2-3)///et1-1_et2-3	-,-,-/65,43,22/-,-,-/53,26,17	5.45e-05	CHG	-
flowerDMR232	1	17686813	133	2	et1-1,(et2-3)///Col,et1-1_et2-3	-,-,-/11,-,12/-,-,-/2,-,5	0.000150326	CG	-
flowerDMR233	1	17691303	51	2	Col///et1-1,et2-3,(et1-1_et2-3)	10,-,1/83,-,2/89,-,3/81,-,3	7.31e-07	CG	-
flowerDMR234	1	17691303	106	2	Col,(et2-3),(et1-1_et2-3)///et1-1	15,9,1/87,52,4/-,-,-/-,-,-	1.35e-20	CG,CHG	CG,CHG
flowerDMR235	1	17695766	89	2	et1-1,et1-1_et2-3///et2-3,Col	-,-,-/-,-,-/28,11,9/71,23,22	1.04e-12	CG,CHG,CHH	CG
flowerDMR236	1	17714693	380	2	et1-1_et2-3,(Col),(et2-3)///et1-1	-,-,-/11,2,1/-,-,-/76,31,4	2.6e-25	CG,CHG	CG,CHG
flowerDMR237	1	17821178	317	2	Col,(et1-1_et2-3)///et1-1,et2-3	25,23,9/9,16,6/-,-,-/-,-,-	3.68e-07	CG	-
flowerDMR238	1	17831079	67	2	Col///et1-1_et2-3,et1-1,et2-3	69,-,4/5,-,2/1,-,1/1,-,1	4.67e-15	CG	CG
flowerDMR239	1	17831079	145	2	Col,(et1-1),(et2-3)///et1-1_et2-3	72,60,9/-,-,-/-,-,-/3,2,1	1.06e-24	CG,CHG	CG
flowerDMR240	1	17929148	336	2	et2-3,(et1-1_et2-3)///et1-1,(Col)	82,24,5/84,9,2/86,42,6/81,31,4	1.37e-09	CHG	CHG
flowerDMR241	1	17929485	42	2	et1-1///et2-3,et1-1_et2-3,(Col)	-,23,10/-,6,1/-,42,14/-,31,11	8.19e-08	CHG	-
flowerDMR242	1	17979621	128	2	Col,(et1-1),(et2-3)///et1-1_et2-3	59,18,2/-,-,-/-,-,-/92,54,5	5.09e-05	CHG	-
flowerDMR243	1	18029190	66	2	et1-1_et2-3///et1-1,(Col),(et2-3)	16,2,2/6,1,0/19,4,2/46,9,3	3.53e-05	CG	CG
flowerDMR244	1	18047917	83	2	et1-1,et1-1_et2-3,et2-3///Col	77,78,42/1,15,1/2,11,1/2,17,1	1.43e-36	CG,CHG	-
flowerDMR245	1	18078574	295	3	Col,et1-1///et1-1_et2-3///et2-3	3,1,1/1,1,1/37,16,6/82,32,13	5.68e-83	CG,CHH	CG
flowerDMR246	1	18114585	76	2	et1-1_et2-3,(Col),(et2-3)///et1-1	-,-,-/60,0,0/-,-,-/92,3,1	0.000197807	CHH	-
flowerDMR247	1	18154441	66	2	Col,(et1-1),(et2-3)///et1-1_et2-3	56,12,3/-,-,-/-,-,-/12,2,1	0.000151506	CG	-
flowerDMR248	1	18189485	183	2	et1-1,(et2-3),(et1-1_et2-3)///Col	21,-,2/78,-,3/75,-,3/67,-,2	7.89e-05	CG	CG
flowerDMR249	1	18302035	95	2	Col,(et1-1),(et2-3)///et1-1_et2-3	-,-,2/-,-,-/-,-,-/-,-,7	3.69e-05	CHH	-
flowerDMR250	1	18458147	104	2	et2-3,et1-1,(et1-1_et2-3)///Col	36,24,16/3,2,1/1,1,1/6,2,2	2.49e-28	CG	CG
flowerDMR251	1	18547952	106	2	et2-3,(et1-1)///et1-1_et2-3,(Col)	20,12,2/51,30,2/68,44,3/8,9,2	8.31e-05	CG,CHG	CHG
flowerDMR252	1	18553648	48	2	et1-1,(et2-3),(et1-1_et2-3)///Col	56,11,3/5,1,2/29,2,1/26,2,2	2.62e-05	CG,CHG	CG
flowerDMR253	1	18644858	44	2	et1-1,Col///et1-1_et2-3,(et2-3)	85,39,3/77,26,1/49,13,1/10,3,1	9.57e-09	CG,CHG	-
flowerDMR254	1	18644858	74	2	et1-1_et2-3,(et1-1),(et2-3)///Col	82,25,2/-,-,-/-,-,-/6,1,1	5.82e-12	CG,CHH	CG
flowerDMR255	1	18648974	80	2	Col,(et2-3)///et1-1_et2-3,et1-1	84,45,2/-,-,-/-,-,-/56,9,1	3.23e-10	CG,CHG	CHG
flowerDMR256	1	18769622	56	2	et2-3,Col,et1-1_et2-3///et1-1	32,3,1/83,41,2/4,2,0/16,11,0	6.85e-07	CG,CHG	-
flowerDMR257	1	18816496	715	2	Col,(et1-1),(et2-3)///et1-1_et2-3	21,23,3/-,-,-/-,-,-/86,43,3	1.69e-19	CG	CG
flowerDMR258	1	18888249	84	2	et2-3,(Col),(et1-1)///et1-1_et2-3	61,21,2/56,31,3/83,34,3/25,12,3	7.55e-06	CG	CG
flowerDMR259	1	18892629	62	2	et1-1_et2-3,(et2-3)///Col,(et1-1)	68,18,2/58,8,1/24,3,2/3,2,1	0.000159169	CG,CHG,CHH	-
flowerDMR260	1	18931213	153	2	Col///et2-3,et1-1_et2-3,et1-1	19,22,10/9,11,2/3,6,1/4,8,1	1.04e-22	CG,CHH	-
flowerDMR261	1	18948325	112	2	Col///et1-1,(et2-3),(et1-1_et2-3)	47,6,13/88,16,21/71,16,12/80,13,13	2.09e-07	CG,CHG	-
flowerDMR262	1	19027901	300	2	et1-1,(Col),(et2-3)///et1-1_et2-3	-,-,-/54,24,2/-,-,-/5,3,1	1.38e-08	CG	-
flowerDMR263	1	19072913	43	2	et2-3,(Col),(et1-1_et2-3)///et1-1	-,-,-/16,13,4/40,24,14/-,-,-	0.000258155	CG,CHH	-
flowerDMR264	1	19198295	149	2	Col,(et1-1)///et2-3,et1-1_et2-3	34,14,8/-,-,-/-,-,-/6,0,1	8.04e-07	CG,CHG	-
flowerDMR265	1	19296591	29	2	Col,(et1-1_et2-3)///et1-1,(et2-3)	79,0,1/0,1,1/25,1,0/45,1,1	0.000131059	CG	-
flowerDMR266	1	19354410	103	2	Col,(et1-1)///et1-1_et2-3,et2-3	10,4,1/-,-,-/-,-,-/76,29,2	1.38e-10	CG,CHG	CG,CHG
flowerDMR267	1	19361503	100	2	et2-3,et1-1,Col///et1-1_et2-3	80,6,1/79,6,0/56,5,1/2,2,1	3.47e-10	CG	CG
flowerDMR268	1	19390110	49	2	et1-1,(et2-3)///et1-1_et2-3,(Col)	8,0,0/30,4,1/43,2,1/5,0,1	4.13e-05	CG	CG
flowerDMR269	1	19609033	138	2	Col,(et1-1)///et1-1_et2-3,(et2-3)	55,1,0/41,2,1/20,0,0/0,1,1	1.07e-07	CG	CG
flowerDMR270	1	19636545	63	2	Col,(et1-1)///et2-3,et1-1_et2-3	57,22,0/-,-,-/-,-,-/0,3,1	7.52e-07	CG,CHG	-
flowerDMR271	1	19713440	93	2	Col,(et1-1),(et1-1_et2-3)///et2-3	27,30,9/-,-,-/4,6,2/-,-,-	9.1e-06	CG	-
flowerDMR272	1	19713506	77	2	Col,(et1-1),(et1-1_et2-3)///et2-3	66,26,10/-,-,-/24,7,3/-,-,-	3.3e-09	CG	-
flowerDMR273	1	19749762	146	2	et1-1_et2-3,(Col),(et1-1)///et2-3	-,-,-/-,-,-/0,2,1/65,24,4	2.64e-11	CG,CHG	CHG
flowerDMR274	1	19749808	230	2	et2-3,(et1-1),(et1-1_et2-3)///Col	45,18,1/-,-,-/1,1,1/-,-,-	4.06e-16	CG	CG
flowerDMR275	1	19840759	84	2	Col,(et1-1)///et1-1_et2-3,(et2-3)	57,0,1/39,1,2/23,1,2/0,1,1	2.05e-09	CG	CG
flowerDMR276	1	19899935	111	2	et1-1,(Col),(et2-3)///et1-1_et2-3	-,-,-/50,13,1/-,-,-/2,0,0	5e-07	CHG	-
flowerDMR277	1	19995616	227	2	et1-1_et2-3,(Col),(et2-3)///et1-1	-,-,-/23,0,14/-,-,-/76,2,19	3.18e-07	CG	CG
flowerDMR278	1	20032623	144	2	Col///et1-1_et2-3,et1-1,et2-3	25,24,8/3,6,2/2,3,2/0,1,1	2.42e-21	CG,CHG,CHH	-
flowerDMR279	1	20106665	215	2	Col,(et2-3)///et1-1,et1-1_et2-3	40,23,18/1,2,1/30,15,13/1,1,1	1.11e-61	CG	CG
flowerDMR280	1	20273120	200	3	et1-1///et2-3///et1-1_et2-3,Col	-,-,-/-,-,-/59,24,5/85,31,14	1.57e-22	CG,CHG	CG
flowerDMR281	1	20332416	172	2	et1-1_et2-3///et1-1,(Col),(et2-3)	49,45,3/59,58,3/50,46,3/15,28,2	4.93e-06	CG,CHG	-
flowerDMR282	1	20369976	82	2	et1-1_et2-3,(et1-1),(et2-3)///Col	29,21,6/82,25,5/66,32,7/84,36,6	2.72e-05	CG	-
flowerDMR283	1	20370102	215	2	et1-1_et2-3,(et1-1),(et2-3)///Col	47,8,4/-,-,-/-,-,-/82,19,6	2.64e-06	CHG	-
flowerDMR284	1	20423990	28	2	et1-1,et2-3,(Col)///et1-1_et2-3	34,30,3/52,50,4/48,38,3/5,6,1	5.28e-07	CG,CHG,CHH	-
flowerDMR285	1	20792071	121	2	Col,(et1-1)///et2-3,et1-1_et2-3	14,3,1/-,-,-/-,-,-/88,7,1	2.32e-06	CG	CG
flowerDMR286	1	21019108	88	2	et1-1_et2-3///Col,et1-1,(et2-3)	0,2,1/0,2,1/25,14,1/59,38,2	5.42e-16	CG,CHG	CHG
flowerDMR287	1	21137775	38	2	Col,(et1-1),(et2-3)///et1-1_et2-3	40,0,0/47,1,0/44,1,3/0,0,1	2.35e-05	CG	CG
flowerDMR288	1	21166375	140	2	et1-1,(Col)///et1-1_et2-3,(et2-3)	60,2,1/68,1,2/80,5,2/89,3,1	0.000298094	CHG	-
flowerDMR289	1	21223824	69	2	Col///et2-3,et1-1,et1-1_et2-3	49,0,1/2,0,0/1,0,1/1,0,1	1.49e-08	CG	CG
flowerDMR290	1	21280429	193	2	Col,(et1-1),(et2-3)///et1-1_et2-3	50,11,2/-,-,-/-,-,-/2,5,1	7e-05	CG	-
flowerDMR291	1	21341774	542	2	Col///et1-1,et1-1_et2-3,et2-3	81,48,5/-,-,-/-,-,-/6,2,1	8.19e-75	CG,CHG	CG,CHG
flowerDMR292	1	21357838	98	2	et2-3,(Col),(et1-1)///et1-1_et2-3	50,1,1/1,1,0/25,1,1/83,8,1	1.23e-07	CG	CG
flowerDMR293	1	21374917	24	2	et1-1,(Col)///et1-1_et2-3,(et2-3)	55,17,1/21,7,0/76,24,2/82,41,1	2.75e-05	CG,CHG	CHG
flowerDMR294	1	21473908	96	2	et2-3,(et1-1),(et1-1_et2-3)///Col	12,1,0/46,4,0/57,4,1/68,5,1	3.74e-07	CHG	-
flowerDMR295	1	21510113	76	2	et2-3,(et1-1)///et1-1_et2-3,(Col)	15,-,2/68,-,1/74,-,3/2,-,2	0.000110579	CG	-
flowerDMR296	1	21511172	30	2	et2-3,(et1-1)///et1-1_et2-3,(Col)	32,-,1/1,-,1/1,-,0/56,-,0	0.000123096	CG	CG
flowerDMR297	1	21617328	247	3	et1-1_et2-3,et2-3///et1-1///Col	53,21,9/74,33,15/22,6,2/11,4,1	2.13e-42	CG,CHG	CG,CHG
flowerDMR298	1	21672369	157	2	et2-3,Col,et1-1///et1-1_et2-3	95,31,6/90,40,11/98,56,16/5,4,1	5.12e-11	CG	-
flowerDMR299	1	21681350	137	2	Col///et2-3,et1-1,et1-1_et2-3	73,29,4/3,2,1/4,1,1/3,2,1	3.45e-29	CG	CG
flowerDMR300	1	21683497	28	2	et1-1_et2-3,(Col)///et2-3,et1-1	-,-,-/-,-,-/26,12,2/0,0,1	0.000151785	CG,CHG	-
flowerDMR301	1	21692906	153	2	et1-1///et1-1_et2-3,Col,et2-3	-,-,-/72,44,2/-,-,-/1,12,1	3.17e-06	CG,CHG	-
flowerDMR302	1	22107282	125	2	et1-1,et1-1_et2-3,et2-3///Col	54,19,2/0,0,1/1,0,1/1,0,0	5.88e-13	CG,CHG	CG
flowerDMR303	1	22107282	472	2	Col,(et2-3)///et1-1,et1-1_et2-3	78,18,3/-,-,-/-,-,-/53,6,4	9.67e-12	CHG	-
flowerDMR304	1	22126086	65	2	et2-3,(Col),(et1-1)///et1-1_et2-3	-,-,-/-,-,-/7,3,1/73,40,3	3e-09	CG,CHG	CG
flowerDMR305	1	22330652	209	3	et1-1_et2-3///Col,(et2-3)///et1-1	14,7,3/74,35,8/34,16,4/1,1,1	9.24e-30	CG	CG
flowerDMR306	1	22384548	109	2	et1-1///et1-1_et2-3,(Col),(et2-3)	82,2,1/60,2,1/76,2,1/90,0,1	2.64e-05	CHG	-
flowerDMR307	1	22544289	72	2	Col,et1-1///et1-1_et2-3,(et2-3)	66,1,1/69,1,0/83,2,1/91,3,0	6.61e-05	CHG	-
flowerDMR308	1	22644356	142	2	et1-1_et2-3,(et2-3)///Col,(et1-1)	72,2,1/77,1,0/82,1,1/88,0,1	0.000271564	CHG	-
flowerDMR309	1	22819271	74	2	et1-1_et2-3,(Col),(et2-3)///et1-1	-,-,-/83,2,1/-,-,-/10,0,0	4.03e-06	CG	-
flowerDMR310	1	22929963	122	2	et1-1_et2-3,et1-1,(et2-3)///Col	9,6,1/40,19,2/41,24,3/44,18,1	8.12e-09	CG	CG
flowerDMR311	1	22929963	245	2	et1-1_et2-3,(et1-1),(et2-3)///Col	22,4,2/-,-,-/-,-,-/54,13,3	3.85e-15	CHG	-
flowerDMR312	1	22985022	79	2	et1-1_et2-3,(Col),(et2-3)///et1-1	51,4,2/88,7,3/61,7,2/59,5,0	2.63e-05	CHH	-
flowerDMR313	1	23004559	78	2	Col///et1-1_et2-3,et1-1,et2-3	35,7,8/75,11,9/72,18,15/77,18,18	4.35e-11	CG,CHG,CHH	-
flowerDMR314	1	23026394	41	2	et1-1,(et2-3)///et1-1_et2-3,(Col)	64,2,1/43,1,2/59,1,1/82,0,0	0.000291188	CHH	-
flowerDMR315	1	23042604	75	2	et1-1_et2-3,(et1-1),(et2-3)///Col	29,1,0/-,-,-/-,-,-/64,3,2	0.000259208	CHG,CHH	-
flowerDMR316	1	23043318	41	2	Col,(et2-3),(et1-1_et2-3)///et1-1	38,1,2/81,27,1/-,-,-/-,-,-	1.6e-10	CHG	CHG
flowerDMR317	1	23068063	78	2	et1-1_et2-3,(Col),(et1-1)///et2-3	16,3,1/11,5,2/39,11,5/10,3,2	0.000217586	CHH	-
flowerDMR318	1	23090130	37	2	et1-1///Col,et1-1_et2-3,(et2-3)	7,-,1/67,-,1/21,-,1/2,-,2	4.21e-06	CG	CG
flowerDMR319	1	23090171	118	2	Col,(et2-3),(et1-1_et2-3)///et1-1	38,2,1/87,34,2/65,5,2/47,4,1	1.91e-13	CHG,CHH	CHG
flowerDMR320	1	23211854	139	2	et1-1,(Col)///et1-1_et2-3,et2-3	-,-,-/7,2,1/-,-,-/85,28,3	7.8e-12	CG	CG
flowerDMR321	1	23229713	71	2	et1-1,(et2-3),(et1-1_et2-3)///Col	50,2,2/92,1,1/87,2,1/93,1,1	9.24e-05	CHH	-
flowerDMR322	1	23312943	54	2	Col,et1-1_et2-3///et2-3,et1-1	-,-,-/-,-,-/7,2,1/59,32,12	2.57e-16	CG,CHG,CHH	CG,CHG,CHH
flowerDMR323	1	23313002	161	2	Col,(et1-1_et2-3)///et1-1,et2-3	80,64,23/85,16,12/-,-,-/-,-,-	2.24e-08	CHG	-
flowerDMR324	1	23319213	39	2	et2-3,(et1-1),(et1-1_et2-3)///Col	14,0,0/57,1,1/68,2,1/50,0,0	4.56e-05	CG	CG
flowerDMR325	1	23356984	28	2	Col,(et2-3),(et1-1_et2-3)///et1-1	81,0,2/6,1,1/56,0,1/78,2,2	0.000276152	CG	-
flowerDMR326	1	23469810	43	2	et1-1,(Col)///et1-1_et2-3,et2-3	17,-,1/1,-,1/47,-,1/68,-,1	3.58e-06	CG	-
flowerDMR327	1	23519500	129	2	Col///et1-1,et1-1_et2-3,et2-3	5,2,3/85,39,24/86,44,29/79,30,22	3.12e-69	CG,CHG	CG,CHG
flowerDMR328	1	23560241	37	2	et1-1_et2-3,(et2-3)///et1-1,Col	2,0,2/2,0,1/54,1,2/82,0,1	9.73e-06	CG	-
flowerDMR329	1	23586490	180	2	Col,et1-1_et2-3,et2-3///et1-1	90,68,39/4,1,1/90,76,38/90,67,34	2.5e-67	CG,CHG	CG,CHG
flowerDMR330	1	23608787	69	2	et1-1_et2-3,(et2-3)///et1-1,(Col)	92,0,0/92,0,2/81,0,1/76,1,1	0.000127161	CHH	-
flowerDMR331	1	23627803	51	2	et1-1_et2-3,(et1-1),(et2-3)///Col	55,2,0/-,-,-/-,-,-/1,0,1	0.00025968	CG	CG
flowerDMR332	1	23862332	120	2	et1-1///et2-3,et1-1_et2-3,Col	3,5,1/77,29,4/20,9,1/2,2,1	8.19e-15	CG	-
flowerDMR333	1	23950535	150	2	Col,(et2-3)///et1-1_et2-3,et1-1	34,5,5/-,-,-/-,-,-/0,1,0	6.17e-17	CG,CHG	CG
flowerDMR334	1	24082252	631	2	et1-1_et2-3,et1-1,et2-3///Col	87,55,9/1,1,1/1,1,1/1,1,1	1.87e-211	CG	CG
flowerDMR335	1	24146392	82	2	et1-1,(et2-3)///et1-1_et2-3,(Col)	37,5,3/77,13,5/64,10,5/1,0,1	5.7e-14	CG	CG
flowerDMR336	1	24223557	75	2	et1-1,(Col),(et1-1_et2-3)///et2-3	57,-,1/74,-,2/30,-,0/76,-,1	0.00017068	CG	-
flowerDMR337	1	24453855	145	2	et2-3,(et1-1)///et1-1_et2-3,(Col)	39,25,9/74,43,6/85,47,9/47,27,5	0.000103093	CHG	-
flowerDMR338	1	24454698	83	2	Col///et1-1,et1-1_et2-3,(et2-3)	34,1,0/93,10,1/94,6,1/87,8,1	1.28e-06	CG	-
flowerDMR339	1	24572309	66	2	et2-3,(et1-1),(et1-1_et2-3)///Col	39,7,1/-,-,-/1,1,1/-,-,-	3.1e-06	CHG	-
flowerDMR340	1	24620608	54	2	et2-3,(Col),(et1-1)///et1-1_et2-3	-,-,-/-,-,-/7,3,1/57,23,1	7.29e-08	CG,CHG	CG,CHG
flowerDMR341	1	24624093	154	2	et1-1_et2-3,(et2-3)///et1-1,(Col)	5,8,7/3,11,8/4,7,5/4,3,2	8.23e-10	CHG,CHH	-
flowerDMR342	1	24651302	201	2	et1-1_et2-3,et1-1,et2-3///Col	6,5,1/74,72,12/71,73,14/63,71,12	1.79e-27	CG,CHG	CG
flowerDMR343	1	24714600	84	2	Col,et1-1,(et2-3)///et1-1_et2-3	53,3,3/82,22,3/43,9,1/3,5,1	5.46e-11	CG	CG
flowerDMR344	1	24714870	80	2	et1-1_et2-3,(et2-3)///et1-1,Col	-,-,-/10,4,1/-,-,-/41,7,2	2.71e-05	CG	CG
flowerDMR345	1	24728434	168	2	et2-3,(Col),(et1-1)///et1-1_et2-3	23,2,1/20,2,1/32,2,2/55,10,4	1.87e-05	CHG	-
flowerDMR346	1	24728434	311	2	et1-1_et2-3,(Col),(et2-3)///et1-1	-,-,-/12,2,1/-,-,-/64,14,3	8.78e-35	CG	CG
flowerDMR347	1	24738683	110	2	et1-1///et1-1_et2-3,(Col),(et2-3)	61,2,1/81,8,0/62,1,0/37,1,1	1.89e-06	CHG	-
flowerDMR348	1	24739108	49	2	et1-1_et2-3,(et1-1),(et2-3)///Col	45,1,1/-,-,-/-,-,-/1,1,0	7.82e-05	CG	CG
flowerDMR349	1	24870421	170	2	Col,(et2-3),(et1-1_et2-3)///et1-1	32,0,1/71,4,2/-,-,-/-,-,-	5.39e-11	CHG	-
flowerDMR350	1	24934927	30	2	et1-1,(Col)///et1-1_et2-3,(et2-3)	59,0,1/82,5,2/35,0,0/0,0,0	2.94e-05	CG	-
flowerDMR351	1	24989511	82	2	et1-1,(et1-1_et2-3)///et2-3,Col	-,-,-/78,7,4/53,2,2/-,-,-	1.67e-06	CHG	-
flowerDMR352	1	25057283	244	2	et1-1_et2-3,(Col),(et2-3)///et1-1	-,-,-/47,30,3/-,-,-/2,1,1	2.6e-22	CG,CHG	CG,CHG
flowerDMR353	1	25180609	254	2	et1-1_et2-3,(Col),(et2-3)///et1-1	-,-,-/-,-,3/-,-,-/-,-,7	0.000105916	CHH	-
flowerDMR354	1	25187668	88	2	Col,(et2-3),(et1-1_et2-3)///et1-1	85,14,1/1,3,1/81,11,1/72,9,1	0.000206056	CG	-
flowerDMR355	1	25192042	58	2	Col,(et2-3)///et1-1,et1-1_et2-3	69,5,1/-,-,-/-,-,-/2,1,1	0.000254014	CG	-
flowerDMR356	1	25260836	177	2	et1-1_et2-3,(et1-1)///et2-3,Col	-,-,-/-,-,-/19,9,3/3,3,1	8.66e-06	CG	CG
flowerDMR357	1	25275090	57	2	Col,(et2-3),(et1-1_et2-3)///et1-1	29,5,2/1,1,1/-,-,-/-,-,-	6.54e-06	CG,CHG	CG
flowerDMR358	1	25332274	141	2	et1-1///et2-3,et1-1_et2-3,Col	-,-,-/8,-,1/-,-,-/64,-,6	1.56e-09	CG,CHH	-
flowerDMR359	1	25344284	159	2	et1-1_et2-3,(et1-1),(et2-3)///Col	10,1,2/-,-,-/-,-,-/89,11,6	1.48e-33	CG	CG
flowerDMR360	1	25450479	192	2	et1-1_et2-3,(Col),(et2-3)///et1-1	-,-,-/20,10,1/-,-,-/80,35,3	7.21e-07	CG	-
flowerDMR361	1	25454180	132	2	et1-1,(Col),(et2-3)///et1-1_et2-3	-,-,-/89,2,1/-,-,-/70,1,0	0.000263133	CHG	-
flowerDMR362	1	25478562	67	2	et1-1///et1-1_et2-3,(Col),(et2-3)	82,0,0/65,6,1/86,0,1/91,3,1	0.000267655	CHG	-
flowerDMR363	1	25490678	62	2	Col,(et2-3),(et1-1_et2-3)///et1-1	36,5,1/67,9,3/-,-,-/-,-,-	0.00012665	CHG	-
flowerDMR364	1	25595360	482	2	Col///et1-1,et2-3,(et1-1_et2-3)	43,24,5/79,50,8/72,40,5/69,40,6	9.27e-23	CG	-
flowerDMR365	1	25646512	46	2	et1-1,(et2-3),(et1-1_et2-3)///Col	34,0,5/2,1,0/-,-,-/-,-,-	4.07e-05	CHH	-
flowerDMR366	1	25675683	198	2	et1-1_et2-3,et2-3///et1-1,(Col)	44,8,1/16,4,1/61,12,1/79,23,1	5.62e-09	CG	CG
flowerDMR367	1	25676220	351	2	et1-1_et2-3,Col///et1-1,et2-3	-,-,-/-,-,-/26,38,4/1,15,1	2.15e-15	CG,CHG	CG
flowerDMR368	1	25723579	551	2	Col///et1-1,et1-1_et2-3,et2-3	78,37,5/-,-,-/-,-,-/1,1,1	1.41e-55	CG,CHG	CG,CHG
flowerDMR369	1	25725980	38	2	et1-1_et2-3,(Col)///et2-3,et1-1	5,1,0/45,0,0/23,2,1/0,1,0	6.71e-08	CG	CG
flowerDMR370	1	25750776	74	2	et1-1_et2-3,(et2-3)///et1-1,Col	31,5,3/8,4,3/51,10,2/75,19,4	1.89e-06	CG,CHG	CG
flowerDMR371	1	25831595	163	2	et1-1,et1-1_et2-3///Col,(et2-3)	40,28,7/73,62,16/48,27,7/68,57,14	1.06e-09	CHG	-
flowerDMR372	1	26034972	80	2	et1-1_et2-3,(Col),(et2-3)///et1-1	-,-,-/92,19,3/-,-,-/31,7,0	2.6e-06	CG,CHH	-
flowerDMR373	1	26083887	109	2	et1-1_et2-3,(et2-3)///Col,et1-1	12,5,1/3,3,1/32,14,2/48,13,4	6.58e-06	CHG	-
flowerDMR374	1	26395145	101	2	Col,(et1-1)///et2-3,et1-1_et2-3	13,9,6/-,-,-/-,-,-/68,43,28	3e-06	CG	-
flowerDMR375	1	26551510	36	2	et1-1_et2-3///et2-3,(Col),(et1-1)	34,9,2/49,9,2/43,16,2/14,5,2	1.6e-05	CG,CHG	CG
flowerDMR376	1	26634959	212	2	Col,(et1-1)///et1-1_et2-3,et2-3	30,16,10/29,13,8/17,8,5/16,3,2	2.82e-17	CHG	-
flowerDMR377	1	26713791	325	2	et1-1,(et2-3),(et1-1_et2-3)///Col	55,19,3/85,34,5/-,-,-/-,-,-	4.62e-09	CG	-
flowerDMR378	1	26722549	57	2	Col,et2-3,(et1-1)///et1-1_et2-3	22,7,1/38,9,2/29,4,3/3,0,1	5.91e-06	CG	CG
flowerDMR379	1	26756554	274	2	et1-1_et2-3,(et2-3)///et1-1,Col	-,-,-/90,42,3/-,-,-/10,3,1	1.32e-24	CG	CG
flowerDMR380	1	26756554	429	2	et1-1_et2-3,(Col),(et2-3)///et1-1	-,-,-/89,43,4/-,-,-/8,3,1	2.67e-36	CG	CG
flowerDMR381	1	26771288	212	2	Col,et1-1_et2-3///et1-1,(et2-3)	9,5,4/53,27,12/32,15,5/2,1,1	4.04e-31	CG,CHG	CG,CHG
flowerDMR382	1	27006792	100	2	et1-1_et2-3///et1-1,(Col),(et2-3)	88,1,1/92,2,2/83,2,2/64,1,1	8.63e-05	CHG	-
flowerDMR383	1	27121016	60	2	Col///et1-1_et2-3,et1-1,(et2-3)	11,2,1/65,16,2/63,7,1/74,20,2	1.72e-07	CG	-
flowerDMR384	1	27121078	132	2	Col,(et1-1)///et2-3,et1-1_et2-3	49,4,2/-,-,-/-,-,-/87,30,1	5.18e-23	CG	-
flowerDMR385	1	27121483	60	2	et1-1,et1-1_et2-3,et2-3///Col	7,1,1/73,13,2/71,16,2/75,20,1	1.27e-09	CG	-
flowerDMR386	1	27121483	93	2	et1-1_et2-3,(et1-1),(et2-3)///Col	19,1,1/-,-,-/-,-,-/77,20,1	2.28e-13	CG	CG
flowerDMR387	1	27121483	167	2	et1-1_et2-3,(et1-1),(et2-3)///Col	17,1,1/-,-,-/-,-,-/77,20,1	9.77e-25	CG	CG
flowerDMR388	1	27540051	39	2	et1-1_et2-3,(Col),(et2-3)///et1-1	-,-,-/1,1,0/-,-,-/70,1,0	6.23e-06	CG	CG
flowerDMR389	1	27556192	159	2	et1-1_et2-3,et2-3///et1-1,(Col)	39,21,8/53,35,12/31,5,2/20,3,2	2.23e-16	CHG	-
flowerDMR390	1	27718136	74	2	et1-1_et2-3,(Col)///et1-1,(et2-3)	46,1,1/88,0,1/81,1,1/64,1,0	4.72e-05	CHH	-
flowerDMR391	1	28282031	39	2	et1-1_et2-3,(Col)///et1-1,(et2-3)	3,0,1/65,2,1/36,1,3/4,1,1	5.89e-06	CG	CG
flowerDMR392	1	28515015	1159	2	Col///et2-3,et1-1,et1-1_et2-3	81,39,7/1,0,1/1,1,1/1,0,0	0	CG	CG
flowerDMR393	1	28649124	31	2	et2-3,(et1-1),(et1-1_et2-3)///Col	3,0,1/52,0,1/76,0,0/42,0,0	2.54e-07	CG	CG
flowerDMR394	1	28884219	28	2	et1-1,(et2-3)///et1-1_et2-3,Col	-,-,-/6,3,1/-,-,-/83,1,1	1.14e-05	CG,CHG	CG
flowerDMR395	1	29002469	117	2	et1-1_et2-3,et2-3,(et1-1)///Col	42,45,23/87,72,30/90,76,38/90,74,33	2.14e-08	CG	-
flowerDMR396	1	29348957	27	2	et1-1///et1-1_et2-3,(Col),(et2-3)	17,0,0/83,0,0/28,2,0/1,0,1	9.11e-05	CG	-
flowerDMR397	1	29536494	92	2	Col///et2-3,et1-1_et2-3,et1-1	49,0,0/1,0,1/1,1,0/0,0,0	1.24e-13	CG	CG
flowerDMR398	1	30024048	37	2	Col///et1-1_et2-3,et1-1,et2-3	43,2,1/-,-,-/-,-,-/0,0,0	2.51e-05	CG,CHG	-
flowerDMR399	2	49555	52	2	et1-1,(Col),(et2-3)///et1-1_et2-3	-,-,-/9,5,1/-,-,-/76,31,1	0.000210813	CG	-
flowerDMR400	2	93398	93	2	et1-1,(Col),(et2-3)///et1-1_et2-3	-,-,-/84,5,1/-,-,-/53,1,1	2.02e-05	CHG	-
flowerDMR401	2	114433	100	2	et1-1_et2-3,et2-3///Col,et1-1	66,17,2/70,13,2/10,3,1/2,1,0	1.63e-33	CG	CG
flowerDMR402	2	145354	91	2	Col,(et1-1)///et2-3,et1-1_et2-3	6,1,1/-,-,-/-,-,-/72,5,0	2.23e-05	CG	-
flowerDMR403	2	157342	16	2	et1-1,(et2-3)///et1-1_et2-3,(Col)	57,0,0/0,1,0/36,1,1/84,0,0	0.000204917	CG	-
flowerDMR404	2	184481	270	2	et1-1_et2-3,et2-3///et1-1,Col	-,-,-/67,37,5/-,-,-/1,1,1	2.86e-38	CG,CHG	CG,CHG
flowerDMR405	2	204736	36	2	et1-1,et1-1_et2-3///et2-3,(Col)	68,-,2/15,-,1/68,-,0/14,-,2	3.36e-06	CG,CHH	CG
flowerDMR406	2	238786	137	2	et1-1_et2-3,(et2-3)///Col,(et1-1)	49,29,2/70,27,2/82,32,3/84,50,3	2.9e-05	CG	-
flowerDMR407	2	238980	210	2	et2-3,(Col),(et1-1_et2-3)///et1-1	-,-,-/0,1,2/29,18,3/-,-,-	2.11e-05	CG	-
flowerDMR408	2	249056	44	2	Col///et2-3,et1-1_et2-3,(et1-1)	68,42,2/20,11,2/8,0,2/4,5,1	6.43e-07	CG,CHG	CG
flowerDMR409	2	282614	118	2	et2-3,(et1-1)///Col,(et1-1_et2-3)	58,37,22/36,20,11/19,12,7/48,23,16	1.47e-10	CHG	CHG
flowerDMR410	2	323992	90	2	et1-1_et2-3///et2-3,Col,et1-1	-,-,-/-,-,-/9,3,3/55,5,7	3.82e-08	CG,CHG	CG
flowerDMR411	2	391384	63	2	et2-3,et1-1_et2-3///et1-1,(Col)	23,6,2/3,1,2/39,5,3/71,17,3	1.18e-07	CG	CG
flowerDMR412	2	421463	68	2	et1-1///et1-1_et2-3,Col,(et2-3)	41,12,5/9,1,1/36,4,2/60,7,4	1.95e-07	CHG	-
flowerDMR413	2	426677	56	2	et1-1,(Col),(et1-1_et2-3)///et2-3	-,-,-/75,0,1/24,2,2/-,-,-	3.3e-09	CHH	-
flowerDMR414	2	441642	33	2	Col///et1-1_et2-3,et1-1,et2-3	54,0,2/2,2,1/1,4,3/2,2,1	2.05e-10	CG	CG
flowerDMR415	2	442117	49	2	Col,(et1-1),(et2-3)///et1-1_et2-3	21,2,2/-,-,-/-,-,-/79,3,2	3e-05	CG	CG
flowerDMR416	2	442228	27	2	et1-1_et2-3///et1-1,Col,(et2-3)	9,1,1/4,4,4/38,6,2/74,3,1	5.93e-10	CG	CG
flowerDMR417	2	456281	53	2	Col,et1-1_et2-3,(et2-3)///et1-1	62,31,8/13,10,5/58,32,6/72,37,12	5.26e-07	CG	-
flowerDMR418	2	582937	97	2	et1-1,(Col),(et2-3)///et1-1_et2-3	-,-,-/2,3,1/-,-,-/39,21,4	2.37e-05	CG	-
flowerDMR419	2	584392	63	2	et1-1_et2-3,(Col)///et2-3,et1-1	-,-,-/-,-,-/36,0,2/1,1,0	1.21e-05	CG	CG
flowerDMR420	2	616254	184	2	Col,(et1-1_et2-3)///et1-1,(et2-3)	71,24,2/3,1,1/32,12,1/72,21,2	6.57e-09	CG	CG
flowerDMR421	2	623584	130	2	et1-1///et1-1_et2-3,et2-3,(Col)	24,-,1/79,-,2/3,-,1/3,-,1	7.58e-06	CG	-
flowerDMR422	2	637916	116	2	et2-3,et1-1_et2-3,Col///et1-1	4,4,2/28,14,6/4,7,6/4,7,5	3.63e-10	CG	CG
flowerDMR423	2	638295	84	2	et1-1_et2-3,(Col),(et1-1)///et2-3	-,-,-/-,-,-/7,3,1/43,16,6	4.03e-05	CG,CHG,CHH	-
flowerDMR424	2	713861	94	2	et1-1_et2-3///et1-1,(Col),(et2-3)	36,6,3/51,10,3/49,6,2/17,3,1	0.000160231	CG	-
flowerDMR425	2	767965	164	2	Col///et2-3,et1-1,et1-1_et2-3	12,6,1/61,18,2/67,22,3/60,21,3	5.11e-09	CG,CHG	-
flowerDMR426	2	791490	163	2	Col,(et2-3),(et1-1_et2-3)///et1-1	21,0,0/90,3,1/-,-,-/-,-,-	1.01e-07	CG	CG
flowerDMR427	2	856925	145	2	Col,et1-1_et2-3///et1-1,(et2-3)	5,1,2/83,25,23/55,21,19/11,8,8	7.27e-17	CG	CG
flowerDMR428	2	963278	191	3	et1-1///Col///et1-1_et2-3,et2-3	-,-,-/2,6,2/-,-,-/95,57,3	6.11e-10	CG,CHG	CHG
flowerDMR429	2	970464	61	2	et1-1,(et2-3),(et1-1_et2-3)///Col	28,0,0/88,0,1/-,-,-/-,-,-	7.62e-05	CG	CG
flowerDMR430	2	971031	116	2	et1-1,(Col),(et1-1_et2-3)///et2-3	-,-,-/1,0,1/54,0,0/-,-,-	1.14e-05	CG	CG
flowerDMR431	2	991601	54	2	et1-1_et2-3,(et2-3)///et1-1,(Col)	42,1,1/38,1,0/59,1,0/76,1,2	1.9e-06	CHH	-
flowerDMR432	2	1049457	57	2	Col,(et1-1)///et2-3,et1-1_et2-3	37,17,3/-,-,-/-,-,-/6,1,2	0.000110601	CG,CHG	-
flowerDMR433	2	1115106	92	2	Col,(et1-1)///et1-1_et2-3,(et2-3)	65,2,3/50,1,1/77,2,1/87,0,0	0.000115148	CHH	-
flowerDMR434	2	1120167	45	2	et1-1,Col///et1-1_et2-3,(et2-3)	30,1,0/20,1,1/67,1,1/84,0,0	1e-05	CG	CG
flowerDMR435	2	1174569	39	2	Col///et1-1_et2-3,(et1-1),(et2-3)	59,15,1/25,3,1/7,1,1/5,1,0	9.34e-07	CG	CG
flowerDMR436	2	1178782	346	3	et1-1_et2-3///Col///et1-1,et2-3	38,14,3/75,35,16/61,31,13/1,1,1	2.61e-119	CG,CHH	CG
flowerDMR437	2	1186510	64	2	Col///et1-1_et2-3,et1-1,(et2-3)	39,2,0/81,0,0/67,0,0/77,0,0	4.39e-08	CHG	-
flowerDMR438	2	1246594	68	2	et2-3,et1-1,et1-1_et2-3///Col	87,62,2/6,10,4/26,15,3/35,16,2	5.84e-11	CG,CHG	CHG
flowerDMR439	2	1246742	63	2	et2-3,et1-1,et1-1_et2-3///Col	84,17,3/2,10,5/3,8,3/5,6,3	2.51e-11	CG	CG
flowerDMR440	2	1251357	127	2	et1-1_et2-3,(Col),(et1-1)///et2-3	-,1,1/-,2,2/-,4,7/-,1,1	9.78e-05	CHG,CHH	-
flowerDMR441	2	1253457	21	2	et1-1,(Col),(et2-3)///et1-1_et2-3	7,1,0/0,0,1/32,0,2/78,2,0	1.82e-05	CG,CHG	-
flowerDMR442	2	1272237	29	2	et1-1///et1-1_et2-3,(Col),(et2-3)	22,3,2/60,26,3/34,3,0/6,0,1	3.04e-06	CG,CHG,CHH	CG
flowerDMR443	2	1359691	471	2	et1-1,et1-1_et2-3,et2-3///Col	4,4,1/83,38,3/80,38,3/83,38,3	4.78e-103	CG	CG
flowerDMR444	2	1360868	179	2	et2-3,et1-1,(et1-1_et2-3)///Col	77,24,3/88,9,1/83,8,0/90,15,1	4.49e-06	CHH	-
flowerDMR445	2	1373498	102	2	Col,(et2-3),(et1-1_et2-3)///et1-1	57,11,2/1,1,2/47,5,2/81,16,1	0.00019921	CG,CHG	-
flowerDMR446	2	1469985	63	2	et1-1_et2-3,et2-3,(Col)///et1-1	56,7,1/80,13,2/25,5,0/43,3,1	2.96e-06	CHG	-
flowerDMR447	2	1472534	162	2	et1-1_et2-3,(et2-3)///et1-1,(Col)	44,-,2/62,-,2/32,-,2/25,-,1	7.55e-05	CG	-
flowerDMR448	2	1499864	174	2	Col,(et1-1_et2-3)///et2-3,et1-1	76,31,6/14,4,1/24,3,1/74,17,5	2.85e-22	CHG,CHH	-
flowerDMR449	2	1500138	274	2	et2-3,et1-1_et2-3,et1-1///Col	63,27,4/1,2,1/2,1,1/21,2,1	2.45e-28	CHG	CHG
flowerDMR450	2	1501263	147	2	et2-3,(et1-1),(et1-1_et2-3)///Col	14,-,1/-,-,-/65,-,3/-,-,-	0.00015204	CG	CG
flowerDMR451	2	1530217	108	2	Col,et2-3///et1-1_et2-3,(et1-1)	34,1,1/17,1,1/43,1,2/4,1,1	9.12e-08	CG	CG
flowerDMR452	2	1568898	141	2	Col,et2-3///et1-1,(et1-1_et2-3)	11,1,0/76,5,2/34,1,2/71,5,2	2.18e-10	CHG	-
flowerDMR453	2	1586598	196	2	et1-1,(et2-3)///et1-1_et2-3,Col	-,-,-/94,33,10/-,-,-/93,21,5	9.6e-10	CHH	-
flowerDMR454	2	1629304	107	2	et1-1,et2-3,(Col)///et1-1_et2-3	66,27,3/74,38,3/74,33,4/3,9,3	3.33e-07	CG,CHG	-
flowerDMR455	2	1646031	89	2	et2-3,et1-1,(et1-1_et2-3)///Col	61,2,0/2,0,0/0,1,0/8,0,0	1.24e-14	CG	CG
flowerDMR456	2	1649009	79	2	Col,(et1-1),(et2-3)///et1-1_et2-3	2,1,1/-,-,-/-,-,-/73,29,2	0.000254645	CG	-
flowerDMR457	2	1653001	157	2	et1-1_et2-3,(Col),(et2-3)///et1-1	-,-,-/4,5,1/-,-,-/52,31,2	3.91e-05	CG	-
flowerDMR458	2	1664403	300	2	Col///et2-3,(et1-1),(et1-1_et2-3)	83,34,3/35,1,1/33,1,2/35,4,2	8.01e-11	CHG	CHG
flowerDMR459	2	1664703	49	2	et2-3,et1-1,(et1-1_et2-3)///Col	82,47,6/2,0,1/2,3,2/60,8,2	3.33e-09	CG,CHG	-
flowerDMR460	2	1683072	48	2	Col,(et1-1)///et1-1_et2-3,(et2-3)	60,4,1/51,1,2/45,1,0/28,2,1	7.65e-06	CHG	-
flowerDMR461	2	1693645	67	2	Col,(et1-1),(et2-3)///et1-1_et2-3	7,2,3/17,1,1/41,1,1/81,2,1	1.18e-10	CG,CHH	CG
flowerDMR462	2	1705073	20	2	et1-1,(Col),(et2-3)///et1-1_et2-3	30,0,1/3,0,1/34,0,0/77,2,3	7.05e-05	CG,CHH	-
flowerDMR463	2	1705328	255	2	et1-1_et2-3,(Col),(et2-3)///et1-1	-,-,-/80,10,1/-,-,-/88,2,2	1.31e-05	CHG	-
flowerDMR464	2	1727478	81	2	et1-1_et2-3,Col///et1-1,(et2-3)	11,2,0/75,34,2/78,32,2/23,11,2	2.48e-10	CG	CG
flowerDMR465	2	1858999	283	2	et1-1,(Col),(et2-3)///et1-1_et2-3	-,-,-/85,6,1/-,-,-/45,1,1	3.1e-12	CHG	-
flowerDMR466	2	1897754	188	2	et1-1_et2-3,(Col),(et2-3)///et1-1	-,-,-/77,37,6/-,-,-/49,25,4	0.000298734	CG	-
flowerDMR467	2	1912571	102	2	et2-3,et1-1_et2-3,et1-1///Col	81,47,7/4,3,2/7,4,1/1,0,1	1.36e-14	CG,CHG	-
flowerDMR468	2	1912528	531	2	et1-1_et2-3,(et1-1),(et2-3)///Col	83,59,10/-,-,-/-,-,-/7,10,2	1.55e-32	CG	CG
flowerDMR469	2	1928368	374	2	et1-1,(et1-1_et2-3)///Col,et2-3	-,-,-/43,15,12/10,6,6/-,-,-	2.57e-16	CHG,CHH	-
flowerDMR470	2	1929196	191	2	et2-3,(Col),(et1-1)///et1-1_et2-3	-,-,-/-,-,-/3,4,2/41,14,5	2.77e-07	CG,CHG	-
flowerDMR471	2	1937983	264	2	et1-1,(Col)///et1-1_et2-3,(et2-3)	46,12,2/70,17,3/29,5,1/4,2,1	5.2e-15	CG	CG
flowerDMR472	2	1943002	32	2	et1-1,(et2-3),(et1-1_et2-3)///Col	41,9,8/2,1,0/-,-,-/-,-,-	6.09e-05	CG	-
flowerDMR473	2	1958321	82	2	Col///et1-1,et1-1_et2-3,et2-3	85,63,4/-,-,-/-,-,-/20,29,1	5.58e-07	CG,CHG	-
flowerDMR474	2	1962428	180	2	et1-1_et2-3///et2-3,Col,et1-1	-,-,-/-,-,-/33,15,1/1,3,0	4.35e-11	CG	-
flowerDMR475	2	1969140	93	2	Col,(et1-1)///et1-1_et2-3,(et2-3)	47,16,0/30,7,1/15,3,1/0,0,0	6.42e-08	CG,CHG	CG
flowerDMR476	2	1980734	71	2	Col,(et2-3),(et1-1_et2-3)///et1-1	47,-,1/90,-,1/52,-,3/46,-,0	6.18e-08	CG	-
flowerDMR477	2	2057722	193	2	et1-1_et2-3///et1-1,Col,et2-3	77,21,4/89,25,5/90,29,5/21,9,2	1.47e-09	CG,CHG	-
flowerDMR478	2	2070484	63	2	Col///et1-1,(et2-3),(et1-1_et2-3)	47,9,4/77,19,9/66,18,8/80,16,4	1.54e-05	CG	-
flowerDMR479	2	2086557	294	2	et1-1///et1-1_et2-3,Col,et2-3	-,-,-/1,4,1/-,-,-/71,23,2	8.59e-09	CG,CHG	CG
flowerDMR480	2	2192661	463	2	Col,(et2-3),(et1-1_et2-3)///et1-1	18,3,2/83,15,3/-,-,-/-,-,-	7.87e-10	CG	CG
flowerDMR481	2	2265781	132	2	et2-3,Col///et1-1,et1-1_et2-3	23,5,6/18,15,12/9,9,6/41,22,15	5.4e-16	CHG,CHH	-
flowerDMR482	2	2294365	114	2	et1-1,(Col),(et2-3)///et1-1_et2-3	-,-,-/88,21,4/-,-,-/6,3,1	0.00026099	CG,CHG	-
flowerDMR483	2	2302315	169	2	et1-1,(et2-3),(et1-1_et2-3)///Col	-,27,8/-,4,2/-,-,-/-,-,-	2.57e-05	CHG	-
flowerDMR484	2	2307627	89	2	et1-1_et2-3,(et1-1),(et2-3)///Col	42,7,1/-,-,-/-,-,-/82,12,2	6.66e-07	CG	-
flowerDMR485	2	2329897	25	2	et1-1,(et2-3),(et1-1_et2-3)///Col	2,0,1/72,1,5/-,-,-/-,-,-	9.15e-05	CG,CHH	-
flowerDMR486	2	2329907	40	2	et1-1///Col,et1-1_et2-3,et2-3	-,-,-/82,4,5/-,-,-/22,5,2	2.16e-10	CG,CHG	CG
flowerDMR487	2	2343788	37	2	et1-1///et1-1_et2-3,Col,et2-3	90,-,0/3,-,1/88,-,1/93,-,2	1.47e-16	CG	CG
flowerDMR488	2	2363099	80	2	et1-1_et2-3,(et2-3)///et1-1,Col	40,18,4/54,22,3/17,5,2/0,3,1	2.14e-06	CG,CHG	-
flowerDMR489	2	2460521	231	2	Col,et1-1///et1-1_et2-3,et2-3	86,16,1/83,18,2/50,5,2/29,2,1	9.49e-14	CHG	-
flowerDMR490	2	2518578	371	2	et2-3,et1-1,et1-1_et2-3///Col	86,18,3/1,1,1/1,1,1/1,0,1	3.44e-65	CG	CG
flowerDMR491	2	2518957	54	2	Col///et1-1_et2-3,(et1-1),(et2-3)	87,67,3/60,18,0/59,15,1/0,2,1	3.72e-05	CG,CHG	-
flowerDMR492	2	2519018	118	2	Col,(et1-1),(et2-3)///et1-1_et2-3	87,25,2/-,-,-/-,-,-/66,5,1	4.76e-05	CHG	CHG
flowerDMR493	2	2690222	390	3	et1-1_et2-3///et1-1,et2-3///Col	37,18,2/75,33,3/57,28,3/7,4,1	6.88e-16	CG,CHG	CG,CHG
flowerDMR494	2	2729848	137	2	et1-1_et2-3,et1-1,et2-3///Col	34,10,1/84,33,1/89,30,1/87,29,1	2.25e-15	CG	-
flowerDMR495	2	2907153	274	2	et1-1,(et2-3)///et1-1_et2-3,(Col)	56,18,2/7,1,1/-,-,-/81,27,3	1.29e-11	CG	CG
flowerDMR496	2	2908048	228	2	et1-1///et1-1_et2-3,Col,et2-3	-,-,-/2,1,1/63,41,3/-,-,-	1.75e-09	CG,CHG	-
flowerDMR497	2	2908048	357	2	Col,(et2-3),(et1-1_et2-3)///et1-1	82,38,3/1,2,1/-,-,-/-,-,-	1.12e-16	CG	CG
flowerDMR498	2	2932269	52	2	et1-1,(Col),(et2-3)///et1-1_et2-3	-,-,-/68,25,2/-,-,-/1,1,1	3.4e-09	CG,CHG,CHH	CHG
flowerDMR499	2	2938901	256	2	et1-1_et2-3///et1-1,(Col),(et2-3)	65,17,1/58,9,1/68,15,2/86,16,2	3.75e-07	CG	-
flowerDMR500	2	2939274	539	2	Col,(et2-3),(et1-1_et2-3)///et1-1	64,26,2/16,1,1/-,-,-/-,-,-	9.72e-21	CG	CG
flowerDMR501	2	2940877	232	2	Col///et1-1,et1-1_et2-3,et2-3	80,10,2/14,2,1/10,0,1/4,1,1	3.13e-10	CG,CHG	CG
flowerDMR502	2	2961115	367	2	et2-3,et1-1///Col,et1-1_et2-3	-,-,-/-,-,-/1,1,2/72,23,7	1.77e-17	CG	-
flowerDMR503	2	2968871	159	2	et2-3,(et1-1)///et1-1_et2-3,(Col)	14,16,1/53,21,1/48,26,3/1,12,0	0.000102271	CG,CHG	-
flowerDMR504	2	3013454	475	2	et1-1_et2-3,(Col),(et2-3)///et1-1	-,-,-/86,5,6/-,-,-/89,9,10	0.000116603	CHG	-
flowerDMR505	2	3045122	111	2	et2-3,Col,et1-1_et2-3///et1-1	59,14,4/11,4,1/71,16,2/61,15,4	3.35e-09	CG,CHG	-
flowerDMR506	2	3110918	32	2	et2-3///Col,et1-1,(et1-1_et2-3)	-,-,2/-,-,2/-,-,41/-,-,18	3.48e-09	CHH	CHH
flowerDMR507	2	3170632	25	2	et1-1,(et2-3)///et1-1_et2-3,(Col)	80,2,2/1,3,1/29,2,2/89,2,2	1.24e-06	CG	CG
flowerDMR508	2	3248987	171	2	Col,(et2-3),(et1-1_et2-3)///et1-1	36,22,7/8,5,2/-,-,-/-,-,-	1.21e-12	CG,CHG,CHH	CG,CHG
flowerDMR509	2	3255592	122	2	Col,(et1-1),(et2-3)///et1-1_et2-3	28,18,7/16,13,6/13,13,8/5,3,5	4.81e-05	CG,CHG	CG
flowerDMR510	2	3255834	170	2	Col,(et1-1),(et2-3)///et1-1_et2-3	17,13,5/11,10,2/11,11,3/5,5,2	0.000104528	CG,CHG	-
flowerDMR511	2	3274906	337	2	Col///et1-1,et2-3,(et1-1_et2-3)	3,4,1/25,21,5/13,12,4/28,20,5	1.61e-11	CG,CHG	-
flowerDMR512	2	3277153	221	2	et2-3,(Col),(et1-1)///et1-1_et2-3	13,10,2/13,15,2/9,7,4/29,23,3	8.66e-05	CG,CHG	CG,CHG
flowerDMR513	2	3288659	280	2	et1-1_et2-3,(Col),(et2-3)///et1-1	-,-,-/20,10,3/-,-,-/35,23,7	9.63e-06	CHH	-
flowerDMR514	2	3298203	266	2	et1-1,(Col),(et1-1_et2-3)///et2-3	-,-,-/10,5,2/20,10,4/-,-,-	0.000190851	CHG	-
flowerDMR515	2	3315693	403	2	et2-3,(et1-1)///Col,(et1-1_et2-3)	26,13,4/14,10,5/12,8,5/21,14,5	4.99e-05	CG,CHG	-
flowerDMR516	2	3317170	158	2	et2-3,(Col),(et1-1)///et1-1_et2-3	11,10,3/6,2,2/5,4,2/25,20,6	1.96e-05	CG,CHG	CG
flowerDMR517	2	3325555	147	2	Col,(et2-3),(et1-1_et2-3)///et1-1	23,20,3/11,9,1/-,-,-/-,-,-	6.78e-05	CG,CHG	-
flowerDMR518	2	3326082	179	2	et2-3,(et1-1),(et1-1_et2-3)///Col	41,21,4/-,-,-/18,7,2/-,-,-	1.16e-06	CG	-
flowerDMR519	2	3347464	358	2	et1-1,(et2-3),(et1-1_et2-3)///Col	27,16,4/15,7,2/-,-,-/-,-,-	1.24e-05	CHG	-
flowerDMR520	2	3441622	122	2	Col///et1-1_et2-3,et2-3,(et1-1)	21,11,4/62,29,5/82,52,7/88,42,8	2.18e-08	CG,CHH	CG
flowerDMR521	2	3471380	64	2	Col,(et2-3),(et1-1_et2-3)///et1-1	22,10,2/9,4,0/-,-,-/-,-,-	5.74e-06	CG,CHH	-
flowerDMR522	2	3517228	66	2	et1-1///Col,et1-1_et2-3,(et2-3)	84,47,2/0,8,1/56,28,1/80,26,2	3.43e-07	CG,CHG	CHG
flowerDMR523	2	3534549	158	2	et1-1,et1-1_et2-3,et2-3///Col	68,6,1/0,0,0/0,1,1/0,0,1	8.24e-33	CG	CG
flowerDMR524	2	3547061	473	2	Col,(et1-1),(et2-3)///et1-1_et2-3	35,25,3/-,-,-/-,-,-/0,5,2	8.29e-15	CG	CG
flowerDMR525	2	3547534	140	2	Col,(et1-1),(et2-3)///et1-1_et2-3	60,29,4/-,-,-/-,-,-/7,6,2	8.36e-06	CG	-
flowerDMR526	2	3573231	48	2	Col,et1-1,(et2-3)///et1-1_et2-3	80,-,3/85,-,2/69,-,0/9,-,1	5.44e-08	CG	-
flowerDMR527	2	3599358	279	2	et2-3,(et1-1),(et1-1_et2-3)///Col	46,22,1/-,-,-/87,37,2/-,-,-	4.77e-11	CG	-
flowerDMR528	2	3633839	273	2	et1-1,(et2-3),(et1-1_et2-3)///Col	87,3,2/88,11,6/-,-,-/-,-,-	1.15e-05	CHG	-
flowerDMR529	2	3635091	122	2	Col,(et2-3),(et1-1_et2-3)///et1-1	90,6,2/90,14,10/-,-,-/-,-,-	2.5e-09	CHH	-
flowerDMR530	2	3635306	270	2	et1-1,(Col),(et2-3)///et1-1_et2-3	-,-,-/91,19,11/-,-,-/90,8,3	1.19e-11	CHG	-
flowerDMR531	2	3635292	480	2	et1-1,(Col),(et2-3)///et1-1_et2-3	-,-,-/91,19,11/-,-,-/90,7,3	4.98e-24	CHG	-
flowerDMR532	2	3641915	650	2	et1-1_et2-3,Col///et1-1,(et2-3)	88,35,6/4,2,3/46,18,4/91,35,6	5.24e-147	CG	CG
flowerDMR533	2	3673911	198	2	Col///et1-1,et1-1_et2-3,et2-3	-,4,2/-,14,6/-,21,9/-,17,8	1.37e-11	CHG	-
flowerDMR534	2	3674109	310	2	Col///et1-1,et1-1_et2-3,et2-3	41,21,4/-,-,-/-,-,-/81,35,6	3.72e-21	CG	-
flowerDMR535	2	3832576	327	2	et1-1_et2-3///et2-3,(Col),(et1-1)	81,30,1/80,48,1/80,52,2/54,26,1	3.47e-05	CHG	-
flowerDMR536	2	4109053	137	2	et1-1,(et2-3)///Col,et1-1_et2-3	-,-,-/-,10,8/-,-,-/-,5,2	4.78e-06	CHG,CHH	-
flowerDMR537	2	4262616	296	2	Col,(et2-3),(et1-1_et2-3)///et1-1	76,21,1/25,2,0/79,23,1/76,22,1	1.19e-11	CG	CG
flowerDMR538	2	4307699	137	2	et1-1,(Col),(et2-3)///et1-1_et2-3	-,-,-/81,29,2/-,-,-/5,5,1	0.000189019	CG,CHG	-
flowerDMR539	2	4308223	473	2	et1-1,(et2-3),(et1-1_et2-3)///Col	83,9,2/63,3,1/-,-,-/-,-,-	1.87e-05	CHG	-
flowerDMR540	2	4621924	80	2	Col,(et2-3),(et1-1_et2-3)///et1-1	43,21,5/6,5,1/-,-,-/-,-,-	4.08e-06	CG,CHG	-
flowerDMR541	2	4871180	223	3	et1-1_et2-3///et1-1,Col///et2-3	62,23,16/72,34,13/26,11,5/3,2,1	3.83e-55	CG,CHG	CG
flowerDMR542	2	4938920	111	2	Col///et1-1,(et2-3),(et1-1_et2-3)	57,8,1/4,1,0/20,5,0/20,5,0	0.000230746	CG,CHG	-
flowerDMR543	2	4945149	70	2	et1-1_et2-3,Col,et2-3///et1-1	88,-,1/9,-,2/92,-,0/91,-,2	6.93e-14	CG	CG
flowerDMR544	2	5003009	245	2	et1-1///et1-1_et2-3,(Col),(et2-3)	17,9,1/58,27,2/19,13,1/1,2,0	1.73e-09	CG	CG
flowerDMR545	2	5053345	67	2	et1-1_et2-3,(et2-3)///et1-1,(Col)	19,10,2/31,18,3/15,6,2/0,0,1	0.000236004	CG,CHG,CHH	-
flowerDMR546	2	5053345	173	2	et1-1,(Col),(et2-3)///et1-1_et2-3	-,-,-/59,23,6/-,-,-/3,2,1	5.21e-16	CG	CG
flowerDMR547	2	5182551	164	2	et1-1,et2-3///et1-1_et2-3,Col	5,1,1/73,34,2/56,23,1/2,1,1	1.12e-19	CG	CG
flowerDMR548	2	5182718	61	2	et1-1,(et2-3),(et1-1_et2-3)///Col	6,6,1/76,56,2/-,-,-/-,-,-	0.000173586	CG,CHG	-
flowerDMR549	2	5292409	218	2	et1-1///Col,(et2-3),(et1-1_et2-3)	82,22,1/48,2,1/73,16,1/84,27,1	1.36e-06	CHG	-
flowerDMR550	2	5415771	220	2	et1-1_et2-3,(Col),(et2-3)///et1-1	-,-,-/89,41,2/-,-,-/60,2,1	2.57e-14	CHG	CHG
flowerDMR551	2	5503628	271	2	Col///et1-1_et2-3,et1-1,et2-3	65,23,1/1,2,1/1,2,1/1,1,1	2.55e-20	CG	CG
flowerDMR552	2	5666586	164	2	et1-1_et2-3///et2-3,et1-1,Col	-,-,-/-,-,-/79,14,2/16,3,1	6.6e-08	CG	CG
flowerDMR553	2	5800758	216	2	et1-1///et1-1_et2-3,(Col),(et2-3)	86,19,4/56,18,2/83,25,5/90,36,5	1.02e-05	CHG	-
flowerDMR554	2	5841049	62	2	et2-3,(Col),(et1-1)///et1-1_et2-3	2,2,1/2,1,1/4,2,1/30,9,1	0.000159483	CG,CHG	CG
flowerDMR555	2	5846116	93	2	Col///et1-1,et2-3,(et1-1_et2-3)	45,13,2/1,2,1/6,1,2/15,2,1	1.12e-09	CG,CHG	CG
flowerDMR556	2	5851508	197	2	Col///et2-3,et1-1,et1-1_et2-3	86,43,7/1,0,2/9,2,2/2,3,2	2.36e-20	CG,CHG	CG,CHG
flowerDMR557	2	5851472	318	2	et1-1_et2-3,(et1-1),(et2-3)///Col	79,41,5/-,-,-/-,-,-/2,2,2	1.89e-26	CG,CHG	CG,CHG
flowerDMR558	2	5867914	93	2	et2-3,et1-1_et2-3,(et1-1)///Col	58,6,1/3,4,0/0,3,1/2,2,0	7.36e-07	CG	CG
flowerDMR559	2	5872152	354	2	et1-1,(Col),(et2-3)///et1-1_et2-3	-,-,-/3,7,1/-,-,-/85,63,5	9.43e-27	CG	CG
flowerDMR560	2	5876445	36	2	et1-1_et2-3,(Col),(et2-3)///et1-1	13,12,3/71,35,6/5,2,1/2,1,2	0.000129397	CG,CHG	-
flowerDMR561	2	5876482	121	2	et1-1_et2-3,et2-3,(Col)///et1-1	12,10,3/71,35,5/0,2,2/1,3,1	1.15e-08	CG	-
flowerDMR562	2	5950798	227	2	et1-1_et2-3,et1-1,et2-3///Col	66,27,1/86,34,1/88,43,1/87,38,1	2.43e-09	CG	-
flowerDMR563	2	6021567	95	2	et1-1///et2-3,(Col),(et1-1_et2-3)	40,5,2/1,0,1/34,7,1/74,21,3	1.17e-08	CG	CG
flowerDMR564	2	6036315	462	2	et1-1_et2-3///Col,et1-1,et2-3	-,-,-/-,-,-/51,39,18/1,1,1	8.55e-101	CG	CG
flowerDMR565	2	6089377	157	2	et1-1_et2-3,(Col),(et2-3)///et1-1	-,-,-/2,-,0/-,-,-/62,-,1	4.45e-05	CG	-
flowerDMR566	2	6100421	105	2	et2-3,(Col),(et1-1)///et1-1_et2-3	91,28,7/88,28,6/89,31,7/93,24,0	0.000286022	CHH	-
flowerDMR567	2	6146996	247	2	et1-1,(et2-3)///et1-1_et2-3,(Col)	38,6,1/86,24,1/78,28,1/59,5,0	2.69e-07	CHG	CHG
flowerDMR568	2	6162705	43	2	et1-1_et2-3,et2-3,(et1-1)///Col	91,47,7/37,11,2/19,9,1/2,10,1	7.24e-06	CG,CHG	-
flowerDMR569	2	6162751	202	2	Col///et1-1,et1-1_et2-3,et2-3	74,24,2/2,2,0/3,1,1/1,1,1	1.94e-25	CG	CG
flowerDMR570	2	6179316	222	3	et1-1_et2-3///et1-1,et2-3///Col	28,15,9/65,37,22/55,33,21/3,2,1	7.24e-39	CG,CHG,CHH	CG,CHG
flowerDMR571	2	6191766	331	2	et1-1_et2-3///Col,et1-1,et2-3	-,-,-/-,-,-/90,35,4/51,17,2	1.09e-07	CG	-
flowerDMR572	2	6245436	43	2	et1-1_et2-3///Col,(et1-1),(et2-3)	32,0,1/52,5,1/48,4,2/87,2,2	0.000146085	CG	-
flowerDMR573	2	6304992	188	2	et1-1_et2-3,(et1-1),(et2-3)///Col	54,-,5/-,-,-/-,-,-/16,-,1	3.1e-07	CG	-
flowerDMR574	2	6348517	356	2	et2-3,et1-1_et2-3,et1-1///Col	62,29,4/1,1,1/2,1,1/1,1,1	6.3e-37	CG	CG
flowerDMR575	2	6353313	336	3	et2-3///et1-1_et2-3///Col,et1-1	89,64,5/89,63,5/55,44,4/8,3,1	2.85e-45	CG,CHG	CG,CHG
flowerDMR576	2	6390680	120	2	et1-1///et1-1_et2-3,(Col),(et2-3)	48,5,3/5,2,2/54,5,4/67,10,7	5.72e-05	CG,CHG	-
flowerDMR577	2	6397634	132	2	et2-3,et1-1///Col,et1-1_et2-3	-,-,-/-,-,-/2,3,2/33,19,3	5.15e-12	CG,CHG	CG,CHG
flowerDMR578	2	6397634	210	2	et1-1,(et2-3),(et1-1_et2-3)///Col	41,24,3/1,2,0/-,-,-/-,-,-	4.2e-17	CG,CHG	CG,CHG
flowerDMR579	2	6443202	177	2	et1-1,(et2-3),(et1-1_et2-3)///Col	57,29,3/1,2,0/-,-,-/-,-,-	1.02e-19	CG	CG
flowerDMR580	2	6473346	350	3	Col///et1-1///et2-3,et1-1_et2-3	-,-,-/0,3,1/-,-,-/86,31,6	2.01e-19	CG	-
flowerDMR581	2	6492150	45	2	et1-1,(Col),(et2-3)///et1-1_et2-3	31,0,0/2,0,0/21,0,1/63,0,1	6.05e-05	CG	CG
flowerDMR582	2	6547041	96	2	Col///et2-3,et1-1_et2-3,et1-1	43,10,9/-,-,-/-,-,-/1,1,1	7.65e-12	CG	CG
flowerDMR583	2	6634585	118	2	et1-1///et2-3,Col,(et1-1_et2-3)	81,5,3/1,1,1/77,8,2/81,3,2	2.29e-11	CG	CG
flowerDMR584	2	6634811	69	2	et2-3,(Col)///et1-1,et1-1_et2-3	-,-,-/-,-,-/35,11,2/86,19,2	2.99e-05	CG	CG
flowerDMR585	2	6638693	47	2	et2-3,et1-1_et2-3,(Col)///et1-1	35,11,0/1,0,1/42,1,2/70,2,1	1.45e-06	CG	CG
flowerDMR586	2	6644324	78	2	Col///et2-3,et1-1,et1-1_et2-3	40,7,4/5,2,1/1,2,1/4,1,1	3.09e-16	CG,CHG	CG
flowerDMR587	2	6677563	77	3	et2-3///Col,et1-1///et1-1_et2-3	63,55,30/81,58,30/31,28,16/6,8,4	6.07e-32	CG,CHG	CHG
flowerDMR588	2	6677645	140	2	Col,(et1-1)///et2-3,et1-1_et2-3	18,10,12/-,-,-/-,-,-/1,1,1	9.17e-10	CHG	-
flowerDMR589	2	6686780	58	2	et1-1_et2-3,et2-3,(Col)///et1-1	43,13,5/6,3,2/53,19,8/70,26,7	3.23e-06	CG	-
flowerDMR590	2	6691104	127	2	Col,(et1-1_et2-3)///et2-3,et1-1	68,4,1/0,2,0/3,0,0/76,3,1	9.16e-06	CG,CHG	-
flowerDMR591	2	6691104	294	2	Col,(et2-3),(et1-1_et2-3)///et1-1	76,24,1/0,1,0/-,-,-/-,-,-	1.52e-27	CG	CG
flowerDMR592	2	6700404	185	2	et1-1_et2-3,(Col),(et2-3)///et1-1	-,-,-/5,4,1/-,-,-/48,29,7	1.1e-11	CG	CG
flowerDMR593	2	6706976	269	2	Col///et2-3,(et1-1),(et1-1_et2-3)	74,17,2/41,2,1/39,1,1/38,3,1	6.07e-13	CHH	-
flowerDMR594	2	6810033	144	2	Col,et1-1_et2-3///et2-3,et1-1	58,32,11/19,16,5/17,17,6/52,35,11	8.69e-18	CG	CG
flowerDMR595	2	6895236	22	2	et1-1_et2-3,(Col),(et2-3)///et1-1	18,0,1/56,0,2/24,3,0/0,0,0	0.000118785	CG	CG
flowerDMR596	2	6925970	102	2	et1-1_et2-3,(Col)///et2-3,(et1-1)	74,-,2/3,-,2/24,-,1/72,-,2	0.000161182	CG	-
flowerDMR597	2	6963160	149	2	et1-1_et2-3,(Col)///et2-3,et1-1	-,-,-/71,8,1/-,-,-/1,1,1	1.27e-05	CG,CHG	CG
flowerDMR598	2	6979493	74	2	et1-1///Col,et1-1_et2-3,et2-3	84,-,1/2,-,1/86,-,2/91,-,1	9.9e-10	CG	-
flowerDMR599	2	7043695	76	2	et1-1_et2-3,(Col),(et2-3)///et1-1	15,3,1/45,9,5/4,3,2/3,1,2	1.59e-05	CG	CG
flowerDMR600	2	7081549	32	2	et1-1,Col,(et2-3)///et1-1_et2-3	1,3,0/1,0,1/22,0,3/58,9,3	1.84e-06	CG,CHG,CHH	-
flowerDMR601	2	7096153	374	2	et1-1,et2-3///Col,et1-1_et2-3	-,-,-/67,41,9/-,-,-/46,22,8	1.35e-12	CHG	-
flowerDMR602	2	7096528	79	2	et1-1,(et2-3)///et1-1_et2-3,Col	-,-,-/46,-,6/41,-,4/5,-,3	4.32e-05	CG,CHH	-
flowerDMR603	2	7101184	49	2	et2-3,(et1-1)///et1-1_et2-3,(Col)	6,0,1/25,0,1/44,2,3/1,1,1	7.13e-05	CG	-
flowerDMR604	2	7111081	278	2	Col///et2-3,et1-1,et1-1_et2-3	31,11,1/-,-,-/-,-,-/68,44,3	9.56e-11	CG,CHG	CHG
flowerDMR605	2	7111487	429	2	Col///et2-3,et1-1,(et1-1_et2-3)	58,15,2/84,33,3/82,33,2/76,31,2	1.75e-07	CHG	-
flowerDMR606	2	7167612	153	2	et1-1,(Col),(et2-3)///et1-1_et2-3	-,-,-/2,3,1/-,-,-/60,8,2	9.48e-10	CG	CG
flowerDMR607	2	7169542	68	2	et1-1,(et1-1_et2-3)///Col,(et2-3)	87,6,2/7,9,1/84,8,1/-,-,-	3.71e-05	CG	-
flowerDMR608	2	7183623	215	2	et1-1_et2-3,Col///et1-1,et2-3	38,12,9/5,10,6/4,8,5/61,12,9	7.12e-17	CG	CG
flowerDMR609	2	7184588	254	2	et1-1,(et1-1_et2-3)///Col,et2-3	0,2,1/58,16,7/23,4,2/42,14,4	6.58e-24	CG	-
flowerDMR610	2	7207649	132	2	et1-1_et2-3,(Col),(et2-3)///et1-1	-,-,-/78,17,4/-,-,-/1,0,1	3.9e-19	CG	CG
flowerDMR611	2	7247206	260	2	et1-1///Col,et1-1_et2-3,et2-3	-,-,-/5,7,2/-,-,-/57,55,12	1.89e-24	CG,CHG	CG,CHG
flowerDMR612	2	7257844	128	2	et1-1,(Col)///et2-3,(et1-1_et2-3)	8,2,1/0,1,0/34,10,1/41,12,1	2.87e-07	CG,CHG	CG
flowerDMR613	2	7298838	77	2	Col///et2-3,(et1-1),(et1-1_et2-3)	13,6,2/43,11,4/60,13,4/43,14,5	0.000150426	CG,CHG	-
flowerDMR614	2	7394515	13	2	Col///et2-3,et1-1,(et1-1_et2-3)	1,3,1/79,7,5/55,6,1/39,4,0	2.01e-07	CG,CHG	CG
flowerDMR615	2	7490926	299	2	Col,(et1-1),(et1-1_et2-3)///et2-3	59,23,6/-,-,-/2,1,1/-,-,-	1.16e-37	CG	CG
flowerDMR616	2	7632668	220	2	et2-3,et1-1_et2-3///Col,et1-1	38,34,23/44,29,15/81,59,32/78,55,28	2.74e-18	CG	-
flowerDMR617	2	7632663	634	2	et2-3,(Col),(et1-1_et2-3)///et1-1	-,-,-/37,21,7/83,56,16/-,-,-	2.58e-33	CG	-
flowerDMR618	2	7632663	963	2	et1-1,(Col),(et2-3)///et1-1_et2-3	-,-,-/33,13,5/-,-,-/83,53,17	2.77e-69	CG	-
flowerDMR619	2	7660110	100	2	et2-3,et1-1_et2-3///et1-1,(Col)	30,12,2/1,2,1/72,27,4/80,24,4	4.45e-10	CG,CHG	-
flowerDMR620	2	7660110	279	2	et1-1,(Col),(et2-3)///et1-1_et2-3	-,-,-/1,3,1/-,-,-/65,22,5	8.29e-15	CG,CHG	CHG
flowerDMR621	2	7690561	110	2	Col,(et2-3),(et1-1_et2-3)///et1-1	40,16,3/1,4,1/-,-,-/-,-,-	1.59e-06	CG,CHG	CG
flowerDMR622	2	7696599	356	2	et1-1///et2-3,Col,et1-1_et2-3	34,19,3/80,35,7/31,12,3/3,3,1	1e-16	CG	-
flowerDMR623	2	7836289	42	2	et1-1///et1-1_et2-3,(Col),(et2-3)	41,-,0/5,-,1/39,-,0/69,-,1	3.87e-05	CG	-
flowerDMR624	2	7860965	127	2	Col///et1-1,(et2-3),(et1-1_et2-3)	33,18,2/73,41,2/74,35,1/71,36,1	2.44e-06	CG	-
flowerDMR625	2	8009649	102	2	Col,(et1-1),(et1-1_et2-3)///et2-3	18,3,2/-,-,-/53,13,2/-,-,-	4.47e-05	CHG	-
flowerDMR626	2	8016708	54	2	et2-3,(Col),(et1-1)///et1-1_et2-3	-,-,-/-,-,-/-,29,25/-,17,0	0.000129283	CHG,CHH	CHH
flowerDMR627	2	8250060	86	2	et1-1_et2-3,(Col),(et2-3)///et1-1	-,-,-/59,1,0/-,-,-/92,3,1	1.21e-05	CHG	-
flowerDMR628	2	8333059	72	2	Col,et1-1///et1-1_et2-3,(et2-3)	80,12,3/71,6,1/36,4,2/11,1,1	1.21e-07	CG	CG
flowerDMR629	2	8333059	117	2	et1-1_et2-3,(et1-1),(et2-3)///Col	69,15,4/-,-,-/-,-,-/6,1,1	1.54e-12	CG,CHH	CG
flowerDMR630	2	8333140	129	2	Col,(et1-1),(et2-3)///et1-1_et2-3	45,7,2/-,-,-/-,-,-/1,1,1	5.62e-11	CG	CG
flowerDMR631	2	8381916	45	2	Col,(et1-1),(et1-1_et2-3)///et2-3	-,-,5/-,-,-/-,-,1/-,-,-	0.00018212	CHH	-
flowerDMR632	2	8403257	207	2	et1-1_et2-3///Col,et1-1,(et2-3)	76,36,5/79,34,8/77,31,6/35,20,7	2.04e-05	CG	-
flowerDMR633	2	8404037	99	2	et1-1_et2-3,(Col),(et1-1)///et2-3	-,-,-/-,-,-/-,-,12/-,-,4	3.14e-05	CHH	-
flowerDMR634	2	8413368	127	2	et1-1,et1-1_et2-3///et2-3,Col	9,7,2/29,12,10/4,8,3/43,12,10	1.19e-21	CG	CG
flowerDMR635	2	8443706	59	2	Col///et2-3,(et1-1),(et1-1_et2-3)	54,0,0/78,1,0/88,2,2/84,1,1	0.000175529	CHH	-
flowerDMR636	2	8449047	122	2	et1-1_et2-3,(et2-3)///et1-1,Col	-,-,-/87,55,4/-,-,-/43,15,1	1.21e-05	CG	-
flowerDMR637	2	8449236	145	2	Col,et1-1///et1-1_et2-3,(et2-3)	65,38,2/81,42,4/33,22,1/8,6,1	9.26e-09	CG	-
flowerDMR638	2	8455315	110	2	et2-3,(Col),(et1-1)///et1-1_et2-3	-,-,-/-,-,-/3,1,2/59,11,1	7.4e-05	CG	-
flowerDMR639	2	8465492	42	2	et1-1_et2-3,(Col),(et2-3)///et1-1	40,1,0/75,0,0/33,1,2/33,1,1	6.98e-06	CHH	-
flowerDMR640	2	8567979	221	2	et2-3,et1-1_et2-3,et1-1///Col	66,22,6/0,1,0/11,2,2/11,3,1	6.64e-26	CG	CG
flowerDMR641	2	8572144	106	2	et1-1,(Col)///et1-1_et2-3,(et2-3)	78,0,0/69,1,1/80,0,0/88,2,1	0.000100339	CHG	-
flowerDMR642	2	8575052	30	2	et1-1_et2-3,(Col)///et2-3,(et1-1)	15,0,1/60,11,1/54,21,2/4,2,2	0.000164165	CG,CHG	-
flowerDMR643	2	8575052	69	2	et1-1,(Col),(et2-3)///et1-1_et2-3	-,-,-/79,23,1/-,-,-/7,1,1	2.14e-12	CG	CG
flowerDMR644	2	8622657	115	2	Col,(et1-1)///et2-3,et1-1_et2-3	25,-,2/-,-,-/-,-,-/1,-,1	0.000185895	CG	CG
flowerDMR645	2	8639499	87	2	et1-1_et2-3///et1-1,(Col),(et2-3)	93,0,1/93,2,0/81,1,0/58,1,1	2.94e-05	CHG	-
flowerDMR646	2	8801460	91	2	et1-1_et2-3,(et1-1),(et2-3)///Col	29,0,0/-,-,-/-,-,-/92,1,0	0.000119643	CG	CG
flowerDMR647	2	8962514	181	2	et1-1,(et2-3)///Col,et1-1_et2-3	6,0,1/68,14,2/47,7,1/2,2,1	5.78e-10	CG,CHG	CG
flowerDMR648	2	9038650	157	2	et1-1,(Col)///et2-3,et1-1_et2-3	37,24,9/49,33,10/26,15,4/1,1,0	2.9e-22	CG,CHG	CG,CHG
flowerDMR649	2	9056570	443	2	Col///et2-3,et1-1_et2-3,et1-1	65,19,3/0,1,0/1,1,1/0,0,1	1.09e-46	CG	CG
flowerDMR650	2	9187319	151	2	Col,(et2-3),(et1-1_et2-3)///et1-1	12,9,2/65,20,3/-,-,-/-,-,-	7.55e-06	CG	CG
flowerDMR651	2	9262457	281	2	Col///et1-1_et2-3,(et1-1),(et2-3)	56,36,9/44,25,6/29,19,2/46,23,3	1.19e-05	CHG	-
flowerDMR652	2	9352486	42	2	Col///et1-1,et2-3,(et1-1_et2-3)	10,0,1/67,9,3/75,3,3/82,2,1	3.35e-08	CHH	-
flowerDMR653	2	9429424	56	2	et1-1///et1-1_et2-3,(Col),(et2-3)	11,0,1/41,3,2/8,3,0/0,0,0	4.86e-10	CG,CHH	CG
flowerDMR654	2	9432076	373	2	et1-1_et2-3,(et2-3)///et1-1,Col	78,42,18/76,41,17/35,9,8/2,1,1	4.78e-69	CG	-
flowerDMR655	2	9670951	215	2	Col///et1-1,et1-1_et2-3,et2-3	24,15,2/68,46,5/78,51,6/76,48,4	2.37e-10	CG	-
flowerDMR656	2	9820963	136	2	et1-1_et2-3,et2-3///et1-1,Col	86,15,8/86,24,14/41,5,2/1,1,1	2.2e-24	CG	CG
flowerDMR657	2	9850374	212	2	et1-1,(Col)///et2-3,et1-1_et2-3	-,-,-/49,14,2/-,-,-/75,52,10	3.77e-14	CG,CHG	CHG
flowerDMR658	2	9860533	87	2	et2-3,Col,et1-1_et2-3///et1-1	4,1,1/57,21,2/2,1,1/2,5,1	4.76e-09	CG,CHG	-
flowerDMR659	2	9887112	96	2	et2-3,(Col),(et1-1)///et1-1_et2-3	19,7,0/1,2,1/15,5,1/52,27,1	0.000220132	CG,CHG	-
flowerDMR660	2	9947313	183	2	Col,(et1-1),(et1-1_et2-3)///et2-3	46,40,15/-,-,-/87,77,39/-,-,-	2.94e-29	CG	-
flowerDMR661	2	9947498	377	2	et1-1_et2-3,et2-3///Col,et1-1	30,26,6/-,-,-/-,-,-/70,49,12	2.42e-54	CG,CHG	CG
flowerDMR662	2	9965492	55	2	et1-1_et2-3,(et1-1),(et2-3)///Col	23,7,1/57,11,1/57,10,1/84,13,1	1.5e-05	CG	CG
flowerDMR663	2	10040694	126	2	et2-3,(Col),(et1-1)///et1-1_et2-3	-,-,-/-,-,-/1,1,1/47,2,1	4.03e-07	CG	CG
flowerDMR664	2	10139120	65	2	Col,(et1-1),(et2-3)///et1-1_et2-3	63,16,2/54,9,1/55,4,2/3,0,1	0.000174062	CG,CHG	-
flowerDMR665	2	10139120	131	2	Col,(et1-1),(et2-3)///et1-1_et2-3	57,26,2/-,-,-/-,-,-/1,0,0	6.83e-10	CG,CHG,CHH	-
flowerDMR666	2	10139255	169	2	et2-3,(Col),(et1-1)///et1-1_et2-3	-,-,-/-,-,-/67,29,6/30,5,2	1.32e-09	CHG	CHG
flowerDMR667	2	10149135	188	2	Col///et2-3,(et1-1),(et1-1_et2-3)	54,17,4/1,0,1/7,0,1/1,2,0	1.91e-12	CHG	-
flowerDMR668	2	10198904	333	3	et1-1_et2-3///et1-1///Col,et2-3	-,-,-/-,-,-/65,24,2/0,0,0	2.16e-43	CG,CHH	CG
flowerDMR669	2	10202296	60	3	et2-3,(Col)///et1-1///et1-1_et2-3	-,-,-/-,-,-/36,1,0/94,1,1	6.25e-05	CG	-
flowerDMR670	2	10233730	54	2	et1-1_et2-3,(et1-1),(et2-3)///Col	9,0,1/-,-,-/-,-,-/67,7,3	2.69e-08	CG,CHG,CHH	CG
flowerDMR671	2	10239520	40	2	et1-1_et2-3,(Col),(et1-1)///et2-3	-,-,-/-,-,-/47,7,3/1,6,3	7.65e-05	CG	-
flowerDMR672	2	10279434	131	2	et1-1,(Col),(et2-3)///et1-1_et2-3	-,-,-/61,3,1/-,-,-/3,0,1	0.000150905	CG	-
flowerDMR673	2	10303365	37	2	et1-1_et2-3,(Col)///et1-1,(et2-3)	1,2,1/60,0,0/33,2,1/1,2,2	3.89e-07	CG	CG
flowerDMR674	2	10390064	290	2	et1-1_et2-3,(Col),(et2-3)///et1-1	-,-,-/82,21,7/-,-,-/1,1,1	1.21e-31	CG,CHG	CG
flowerDMR675	2	10435750	176	2	et1-1,(et2-3)///Col,et1-1_et2-3	-,-,-/55,15,4/-,-,-/1,2,1	4.88e-11	CG,CHG	CG
flowerDMR676	2	10541881	313	2	Col///et1-1_et2-3,et1-1,et2-3	41,16,4/-,-,-/-,-,-/80,32,8	3.3e-12	CG	-
flowerDMR677	2	10554253	174	2	et2-3,et1-1///Col,(et1-1_et2-3)	72,15,1/1,1,1/12,1,0/46,7,1	8.87e-18	CG,CHG	CG
flowerDMR678	2	10579744	192	2	Col,(et1-1),(et2-3)///et1-1_et2-3	85,10,5/-,-,-/-,-,-/75,2,3	0.000237991	CHG	-
flowerDMR679	2	10579940	40	2	et1-1,(et2-3),(et1-1_et2-3)///Col	48,4,4/0,0,1/14,3,2/5,0,1	1.39e-05	CG	-
flowerDMR680	2	10651878	166	2	et1-1_et2-3///et2-3,et1-1,Col	69,12,3/71,14,3/45,8,2/0,3,2	9.65e-14	CG	CG
flowerDMR681	2	10658232	157	2	et1-1_et2-3,(Col),(et2-3)///et1-1	-,-,-/73,16,1/-,-,-/93,67,2	2.15e-06	CHG	CHG
flowerDMR682	2	10729619	50	2	et1-1///et1-1_et2-3,Col,et2-3	-,-,-/2,-,1/-,-,-/71,-,7	1.44e-07	CG,CHH	-
flowerDMR683	2	10944496	201	2	et2-3///et1-1,Col,et1-1_et2-3	-,-,-/-,-,-/5,3,1/69,32,5	3.48e-12	CG	CG
flowerDMR684	2	11010876	156	2	Col///et2-3,et1-1,et1-1_et2-3	27,17,10/2,1,1/1,1,1/0,1,0	1.31e-33	CG	CG
flowerDMR685	2	11045038	256	2	et1-1///et2-3,(Col),(et1-1_et2-3)	3,11,9/7,16,15/12,10,9/6,11,8	4.14e-06	CG	-
flowerDMR686	2	11275044	90	2	et1-1_et2-3,(Col),(et2-3)///et1-1	-,-,-/91,2,1/-,-,-/49,1,0	1.77e-06	CHG	-
flowerDMR687	2	11346330	160	2	Col,(et1-1),(et2-3)///et1-1_et2-3	76,-,2/-,-,-/-,-,-/35,-,0	6.68e-06	CHH	-
flowerDMR688	2	11346495	201	2	et1-1,(et2-3),(et1-1_et2-3)///Col	73,43,17/0,1,1/-,-,-/-,-,-	1.4e-51	CG,CHG	CG,CHG
flowerDMR689	2	11367216	161	2	et2-3///et1-1_et2-3,Col,(et1-1)	60,24,14/70,21,10/45,13,7/79,25,14	2.06e-07	CHG	-
flowerDMR690	2	11399419	123	2	et1-1_et2-3,(Col),(et1-1)///et2-3	-,-,-/-,-,-/75,-,2/8,-,1	1.31e-07	CG	CG
flowerDMR691	2	11399419	230	2	Col,(et1-1),(et2-3)///et1-1_et2-3	80,-,3/-,-,-/-,-,-/6,-,1	1.03e-10	CG	CG
flowerDMR692	2	11503004	123	2	Col,(et2-3),(et1-1_et2-3)///et1-1	82,21,1/3,1,1/-,-,-/-,-,-	1.53e-06	CG,CHG	-
flowerDMR693	2	11509038	98	2	et1-1,(et2-3),(et1-1_et2-3)///Col	5,4,0/25,10,4/-,-,-/-,-,-	8.07e-05	CG	-
flowerDMR694	2	11550422	127	2	et1-1_et2-3,(Col),(et2-3)///et1-1	-,-,-/48,9,4/-,-,-/0,0,1	2.09e-09	CG,CHG	-
flowerDMR695	2	11648861	59	2	et1-1,(et2-3)///et1-1_et2-3,(Col)	10,2,1/51,8,2/37,2,2/0,0,0	1.84e-05	CG,CHG,CHH	-
flowerDMR696	2	11648861	781	2	et1-1,(Col),(et2-3)///et1-1_et2-3	-,-,-/49,20,8/-,-,-/1,1,0	7.45e-98	CG	CG
flowerDMR697	2	11662972	105	2	et1-1_et2-3///et2-3,(Col),(et1-1)	57,9,4/43,3,2/43,3,3/80,17,8	2.36e-06	CHG	-
flowerDMR698	2	11663353	65	2	et1-1_et2-3///et2-3,et1-1,(Col)	32,10,4/61,15,6/48,17,5/5,1,1	4.88e-07	CG,CHH	-
flowerDMR699	2	11663479	245	2	et1-1_et2-3,(Col),(et2-3)///et1-1	-,-,-/51,24,6/-,-,-/1,1,1	4.42e-30	CG	CG
flowerDMR700	2	11682703	45	2	et1-1_et2-3,(et2-3)///et1-1,(Col)	37,-,1/55,-,1/4,-,1/3,-,0	0.000225287	CG	-
flowerDMR701	2	11689770	91	2	Col///et2-3,et1-1,et1-1_et2-3	56,7,0/-,-,-/-,-,-/81,27,1	1.18e-06	CHG	CHG
flowerDMR702	2	11715682	80	2	Col,(et1-1),(et2-3)///et1-1_et2-3	18,6,1/-,-,-/-,-,-/61,36,6	5.7e-05	CHG	-
flowerDMR703	2	11762592	101	2	et1-1///et2-3,Col,et1-1_et2-3	48,18,12/79,42,18/38,19,11/7,7,3	1.08e-11	CG	-
flowerDMR704	2	11812966	63	2	et1-1_et2-3,(Col),(et2-3)///et1-1	-,-,-/89,12,1/-,-,-/34,1,1	5.83e-11	CG	-
flowerDMR705	2	11834698	148	2	et1-1///Col,et1-1_et2-3,et2-3	77,54,13/7,7,1/73,56,9/83,49,4	1.04e-25	CG,CHG	CHG
flowerDMR706	2	11868078	158	3	et1-1///et1-1_et2-3///et2-3,Col	65,48,4/1,2,1/48,28,2/93,67,6	8.72e-27	CG,CHG	CG,CHG
flowerDMR707	2	11992450	326	2	Col///et1-1,(et2-3),(et1-1_et2-3)	-,6,4/-,15,8/-,12,7/-,12,7	2.12e-05	CHG	-
flowerDMR708	2	12051832	104	2	et1-1///et2-3,(Col),(et1-1_et2-3)	71,1,1/42,0,1/72,2,1/83,0,1	0.000253144	CHG	-
flowerDMR709	2	12136802	116	2	Col///et1-1,et1-1_et2-3,et2-3	47,0,2/-,-,-/-,-,-/0,0,0	2.53e-06	CG	CG
flowerDMR710	2	12202286	259	2	et2-3,(Col),(et1-1)///et1-1_et2-3	69,36,11/81,46,14/76,50,14/54,8,3	3.8e-16	CHG	CHG
flowerDMR711	2	12333839	57	2	et2-3,(Col)///et1-1,(et1-1_et2-3)	55,2,1/90,4,1/59,3,1/80,3,1	1.95e-05	CG	-
flowerDMR712	2	12473186	53	2	et1-1_et2-3,(Col)///et2-3,et1-1	-,-,-/84,8,1/82,9,1/1,0,1	8.19e-09	CG,CHG	CG
flowerDMR713	2	12486414	100	2	et1-1,(et2-3)///et1-1_et2-3,Col	-,-,-/78,5,1/-,-,-/0,1,1	7.71e-05	CG,CHG	-
flowerDMR714	2	12532856	72	2	Col,(et1-1_et2-3)///et1-1,(et2-3)	95,1,1/53,1,0/58,1,1/88,1,0	6.41e-05	CHH	-
flowerDMR715	2	12539366	63	2	et1-1,et2-3///Col,et1-1_et2-3	6,3,1/89,22,2/86,14,2/15,5,2	1.77e-13	CG	CG
flowerDMR716	2	12656744	76	2	et2-3,et1-1_et2-3,et1-1///Col	71,39,4/3,15,2/2,19,4/15,26,5	1.65e-10	CG	CG
flowerDMR717	2	12725708	33	2	et1-1,(et2-3)///et1-1_et2-3,(Col)	14,8,2/60,29,4/63,26,3/10,4,3	0.000256789	CG,CHG	-
flowerDMR718	2	12780548	179	2	et1-1_et2-3///Col,et1-1,et2-3	-,-,-/-,-,-/72,17,3/31,3,2	2.92e-05	CG,CHG	-
flowerDMR719	2	12886801	241	2	et1-1,(et2-3),(et1-1_et2-3)///Col	83,43,4/15,7,0/-,-,-/-,-,-	8.12e-17	CHG	-
flowerDMR720	2	12887044	339	2	et1-1,(et2-3),(et1-1_et2-3)///Col	76,23,3/11,1,0/-,-,-/-,-,-	1.11e-27	CG,CHH	CG
flowerDMR721	2	12903556	28	2	et2-3,(et1-1)///Col,et1-1_et2-3	65,3,1/1,2,0/1,4,1/74,1,2	6.15e-19	CG	CG
flowerDMR722	2	12979392	113	2	Col,et1-1,et2-3///et1-1_et2-3	65,35,4/69,32,4/63,34,4/5,5,1	4.93e-13	CG,CHG	CG
flowerDMR723	2	13094943	179	2	et1-1,(Col)///et2-3,et1-1_et2-3	12,6,4/0,0,1/29,17,11/24,19,12	3.77e-12	CG,CHG,CHH	-
flowerDMR724	2	13127235	240	2	et1-1_et2-3,et2-3///Col,(et1-1)	57,9,13/45,8,4/30,2,1/1,0,1	1.52e-20	CHG	-
flowerDMR725	2	13235265	128	2	et1-1,et1-1_et2-3,et2-3///Col	12,6,1/81,42,5/85,55,7/75,36,4	6.3e-32	CG	CG
flowerDMR726	2	13299694	150	2	Col,(et2-3),(et1-1_et2-3)///et1-1	79,44,6/1,9,1/-,-,-/-,-,-	2.67e-12	CG,CHG	-
flowerDMR727	2	13318727	32	2	Col///et1-1,et1-1_et2-3,(et2-3)	15,0,1/89,0,1/88,1,1/89,2,1	1.8e-09	CG	CG
flowerDMR728	2	13338291	183	2	Col,(et1-1),(et2-3)///et1-1_et2-3	84,59,11/84,47,7/88,43,8/53,25,3	1.08e-11	CHG	-
flowerDMR729	2	13702398	178	2	et2-3,et1-1,et1-1_et2-3///Col	82,79,24/1,1,1/0,0,1/1,1,1	2.67e-51	CG,CHG	CG,CHG
flowerDMR730	2	13780499	63	2	et2-3,(et1-1),(et1-1_et2-3)///Col	4,0,1/-,-,-/88,1,1/-,-,-	1.01e-05	CG	CG
flowerDMR731	2	14010305	226	2	et1-1_et2-3///Col,et1-1,et2-3	-,-,-/-,-,-/62,21,5/3,1,1	1.64e-21	CG,CHG	CG,CHG
flowerDMR732	2	14012387	17	2	Col///et1-1_et2-3,(et1-1),(et2-3)	25,1,0/61,0,0/53,0,0/69,1,1	0.000195065	CG	-
flowerDMR733	2	14030407	133	2	Col,et1-1_et2-3///et1-1,(et2-3)	20,1,1/70,3,1/53,2,1/14,1,1	8.7e-16	CHG	-
flowerDMR734	2	14057282	89	2	Col,(et2-3),(et1-1_et2-3)///et1-1	82,0,1/44,2,1/-,-,-/-,-,-	0.000157876	CHG	-
flowerDMR735	2	14057697	109	2	et2-3,(et1-1),(et1-1_et2-3)///Col	80,3,1/-,-,-/55,0,0/-,-,-	4.75e-05	CHG	-
flowerDMR736	2	14109456	242	2	et1-1,(Col),(et2-3)///et1-1_et2-3	48,8,1/71,12,3/67,7,2/5,0,0	1.02e-16	CG	CG
flowerDMR737	2	14291539	32	2	et1-1_et2-3,et1-1,(et2-3)///Col	32,2,1/0,2,0/3,4,1/1,0,0	2.5e-07	CG	CG
flowerDMR738	2	14352218	36	2	et2-3,et1-1///et1-1_et2-3,(Col)	6,0,0/70,0,1/70,0,1/1,0,2	2.32e-09	CG	CG
flowerDMR739	2	14372045	132	2	Col,(et2-3),(et1-1_et2-3)///et1-1	62,1,1/89,4,1/-,-,-/-,-,-	5.43e-07	CHG	-
flowerDMR740	2	14397468	49	2	et1-1,(et2-3),(et1-1_et2-3)///Col	69,1,1/89,18,1/92,14,1/89,1,0	2.87e-07	CHG	-
flowerDMR741	2	14472395	80	2	et1-1_et2-3///et2-3,et1-1,Col	73,23,2/71,39,1/71,39,1/1,6,1	1.18e-09	CG	-
flowerDMR742	2	14610086	36	2	et1-1_et2-3,(et1-1),(et2-3)///Col	66,1,0/-,-,-/-,-,-/2,1,3	0.000123602	CG	-
flowerDMR743	2	14637752	184	2	et2-3,Col,et1-1///et1-1_et2-3	75,18,14/73,13,12/75,14,13/8,1,1	6.9e-32	CG	CG
flowerDMR744	2	14847062	239	2	Col///et2-3,et1-1,et1-1_et2-3	35,16,2/-,-,-/-,-,-/1,2,1	2.05e-09	CG	CG
flowerDMR745	2	14907000	379	2	et2-3,(Col),(et1-1)///et1-1_et2-3	-,-,-/-,-,-/46,15,2/74,38,3	7.66e-08	CG	-
flowerDMR746	2	14952870	133	2	et2-3,et1-1///et1-1_et2-3,(Col)	18,7,2/48,17,3/55,19,3/3,2,2	4.46e-08	CG	-
flowerDMR747	2	15098019	107	2	Col,(et2-3),(et1-1_et2-3)///et1-1	41,20,1/5,4,1/-,-,-/-,-,-	0.000175155	CG,CHG	-
flowerDMR748	2	15110350	28	2	et1-1_et2-3,Col///et1-1,et2-3	6,11,1/34,4,6/30,0,2/2,3,5	1.69e-10	CG	CG
flowerDMR749	2	15140061	211	2	et1-1,(Col),(et2-3)///et1-1_et2-3	-,-,-/37,31,10/-,-,-/5,2,1	3.71e-19	CHG	CHG
flowerDMR750	2	15140091	327	2	et1-1,(Col),(et2-3)///et1-1_et2-3	-,-,-/49,36,9/-,-,-/4,2,1	2.54e-35	CG,CHG	CG,CHG
flowerDMR751	2	15267037	118	2	Col///et1-1,(et2-3),(et1-1_et2-3)	92,4,1/72,0,1/71,0,1/74,1,1	0.000209618	CHG	-
flowerDMR752	2	15294545	65	2	et1-1,(et2-3)///et1-1_et2-3,Col	16,4,1/78,12,5/62,9,3/4,2,2	2.57e-13	CG	CG
flowerDMR753	2	15506867	17	2	et1-1_et2-3///et1-1,Col,et2-3	45,1,0/63,1,2/67,0,1/2,0,2	2.2e-08	CG	CG
flowerDMR754	2	15573243	30	2	et1-1,(et2-3),(et1-1_et2-3)///Col	11,0,0/91,2,0/-,-,-/-,-,-	0.000299683	CG	-
flowerDMR755	2	15682058	146	2	et1-1_et2-3,(et1-1)///et2-3,Col	-,-,-/-,-,-/82,52,4/4,12,1	5e-09	CG,CHG	CHG
flowerDMR756	2	15722184	28	2	et1-1_et2-3,(et2-3)///Col,et1-1	46,11,11/70,16,14/21,3,5/6,1,1	1.3e-07	CG,CHG,CHH	-
flowerDMR757	2	15733688	37	2	et1-1,(Col)///et2-3,(et1-1_et2-3)	27,0,1/2,0,1/71,8,3/57,2,2	0.000115148	CG,CHH	-
flowerDMR758	2	15794444	34	2	et1-1_et2-3,(Col)///et2-3,et1-1	-,-,-/-,-,-/84,-,1/1,-,0	0.000117483	CG	-
flowerDMR759	2	15850710	118	2	et1-1,et1-1_et2-3///Col,(et2-3)	6,7,4/8,13,11/5,11,9/8,17,12	1.08e-09	CHG,CHH	-
flowerDMR760	2	16001258	52	2	Col///et1-1_et2-3,(et1-1),(et2-3)	68,2,2/88,2,1/90,5,1/90,2,0	0.0002362	CHH	-
flowerDMR761	2	16027794	143	2	et1-1_et2-3,(et1-1),(et2-3)///Col	8,7,6/-,-,-/-,-,-/9,13,13	0.000125135	CHG	-
flowerDMR762	2	16030006	51	2	et1-1_et2-3,(Col),(et1-1)///et2-3	-,-,-/-,-,-/1,3,1/54,18,1	4.65e-05	CG	-
flowerDMR763	2	16031560	91	2	et1-1_et2-3,(Col)///et2-3,et1-1	73,11,5/5,14,4/4,6,4/86,12,10	6.45e-07	CG,CHH	-
flowerDMR764	2	16143108	99	2	et1-1_et2-3///et2-3,(Col),(et1-1)	4,-,1/5,-,1/2,-,2/63,-,4	6.12e-14	CG	CG
flowerDMR765	2	16154346	57	2	et1-1_et2-3,(et1-1),(et2-3)///Col	27,1,1/1,0,0/1,0,0/0,1,0	8e-06	CG	CG
flowerDMR766	2	16253391	58	2	et2-3,(Col),(et1-1)///et1-1_et2-3	-,-,-/-,-,-/87,9,14/74,3,4	6e-05	CHG,CHH	-
flowerDMR767	2	16281244	58	2	Col,(et1-1),(et2-3)///et1-1_et2-3	46,8,2/44,3,1/42,4,1/2,3,1	1.49e-05	CG,CHG	-
flowerDMR768	2	16560402	78	2	et2-3,et1-1_et2-3,et1-1///Col	54,28,7/5,2,1/8,0,2/2,3,2	5.3e-16	CG,CHG,CHH	CG
flowerDMR769	2	16794293	132	2	et2-3,(et1-1)///et1-1_et2-3,Col	38,8,7/1,1,1/1,0,1/84,21,15	2.06e-28	CG	CG
flowerDMR770	2	16957684	168	2	Col,(et2-3)///et1-1_et2-3,(et1-1)	88,56,3/78,45,2/82,48,2/60,45,2	6.77e-05	CHG	-
flowerDMR771	2	17068590	121	2	et2-3,(et1-1_et2-3)///Col,et1-1	-,-,-/7,7,1/52,25,3/-,-,-	4.41e-05	CG,CHG	-
flowerDMR772	2	17146917	109	2	Col,et2-3,(et1-1_et2-3)///et1-1	11,6,1/69,38,2/26,6,1/25,21,2	4.2e-06	CG,CHG	-
flowerDMR773	2	17499511	45	2	et1-1,(Col),(et2-3)///et1-1_et2-3	-,-,-/73,8,1/-,-,-/9,0,2	6.07e-10	CG	CG
flowerDMR774	2	17615294	201	2	et1-1_et2-3///et2-3,(Col),(et1-1)	0,0,0/0,1,1/1,1,1/66,51,20	1.22e-26	CG,CHG	CG,CHG
flowerDMR775	2	17634889	262	2	Col,(et2-3),(et1-1_et2-3)///et1-1	67,9,4/2,0,1/-,-,-/-,-,-	2.13e-13	CG	CG
flowerDMR776	2	17708490	178	2	et1-1_et2-3,(Col),(et1-1)///et2-3	-,-,-/-,-,-/92,4,1/77,0,1	0.000252765	CHG	-
flowerDMR777	2	17848114	332	2	et1-1,(et2-3),(et1-1_et2-3)///Col	2,5,3/7,9,8/-,-,-/-,-,-	4.15e-09	CG,CHG,CHH	-
flowerDMR778	2	18268021	260	2	et1-1_et2-3,(et1-1),(et2-3)///Col	-,12,5/-,-,-/-,-,-/-,5,2	5.58e-05	CHG	-
flowerDMR779	2	18285017	99	2	Col,(et1-1_et2-3)///et1-1,et2-3,et2-3	57,16,2/85,35,6/86,32,5/28,4,1	1.09e-09	CG	-
flowerDMR780	2	18285118	32	2	et1-1_et2-3,(Col)///et1-1,et2-3	-,-,-/-,-,-/71,4,1/0,0,0	8.3e-06	CG,CHG	-
flowerDMR781	2	18355955	39	2	Col,et1-1_et2-3///et2-3,et1-1	51,1,1/1,0,0/1,0,1/81,15,1	2.34e-15	CG	CG
flowerDMR782	2	18395603	31	2	et1-1,Col,et2-3///et1-1_et2-3	78,1,1/87,2,0/86,1,0/1,1,1	1.26e-17	CG,CHH	CG
flowerDMR783	2	18513452	72	2	Col///et2-3,et1-1,(et1-1_et2-3)	82,0,1/1,1,1/2,2,1/41,1,1	6.71e-06	CG	-
flowerDMR784	2	18730096	108	2	et2-3,(et1-1)///et1-1_et2-3,(Col)	25,-,6/0,-,1/2,-,0/46,-,12	6e-15	CG	CG
flowerDMR785	2	18946906	68	2	et1-1_et2-3,(Col),(et1-1)///et2-3	-,-,-/-,-,-/89,9,1/50,0,2	1.84e-05	CHG	-
flowerDMR786	2	19071419	91	2	et1-1_et2-3///Col,et1-1,et2-3	82,64,6/84,50,4/72,37,4/11,10,1	2.98e-09	CG,CHG	-
flowerDMR787	2	19143631	318	2	Col,et1-1,et2-3///et1-1_et2-3	65,-,28/61,-,21/61,-,21/6,-,3	6.26e-55	CG	CG
flowerDMR788	2	19196781	61	2	et1-1_et2-3///Col,et1-1,et2-3	45,17,4/49,19,3/45,17,5/5,3,1	2.48e-11	CG,CHG	CG
flowerDMR789	2	19353787	32	2	et2-3,(et1-1_et2-3)///et1-1,(Col)	-,-,5/-,-,1/-,-,10/-,-,9	5.29e-05	CHH	-
flowerDMR790	3	158	169	2	et1-1,(et2-3)///Col,(et1-1_et2-3)	-,-,11/-,-,0/-,-,2/-,-,18	2.9e-15	CHH	-
flowerDMR791	3	158	453	2	et1-1,(Col),(et2-3)///et1-1_et2-3	-,-,-/1,1,0/-,-,-/77,55,18	2.37e-90	CG,CHG	CG,CHG
flowerDMR792	3	5405	34	2	et1-1///et1-1_et2-3,(Col),(et2-3)	11,0,0/54,0,1/4,0,0/0,0,1	2.61e-05	CG	CG
flowerDMR793	3	158143	99	2	et1-1_et2-3,(Col)///et2-3,et1-1	-,-,-/-,-,-/12,7,3/59,39,4	8.82e-06	CG,CHG	-
flowerDMR794	3	457495	58	2	et1-1,(et2-3),(et1-1_et2-3)///Col	60,1,0/1,0,0/28,0,0/25,1,1	9.83e-14	CG	CG
flowerDMR795	3	691161	43	2	et2-3,(et1-1_et2-3)///Col,et1-1	-,-,-/0,2,1/76,1,1/-,-,-	1.11e-05	CG	CG
flowerDMR796	3	802744	103	2	et2-3,(Col),(et1-1)///et1-1_et2-3	96,4,0/94,1,1/95,1,0/93,37,1	0.000142914	CHG	CHG
flowerDMR797	3	810380	118	2	Col///et2-3,(et1-1),(et1-1_et2-3)	45,9,2/20,3,1/6,0,1/8,0,2	1.84e-05	CHG	-
flowerDMR798	3	932970	206	2	et1-1_et2-3///et2-3,Col,et1-1	-,-,-/-,-,-/77,13,4/12,4,2	2.26e-08	CG,CHG	CG
flowerDMR799	3	1122057	221	2	et2-3,Col///et1-1,et1-1_et2-3	25,3,2/79,13,3/24,2,3/83,17,3	2.85e-29	CG	CG
flowerDMR800	3	1166814	56	2	et1-1///et1-1_et2-3,(Col),(et2-3)	40,1,1/3,1,0/60,2,2/71,3,1	0.000129397	CG,CHG	-
flowerDMR801	3	1249550	106	2	Col,(et2-3),(et1-1_et2-3)///et1-1	82,0,1/94,19,1/-,-,-/-,-,-	5.79e-05	CG	-
flowerDMR802	3	1284886	80	2	et1-1,(et2-3)///Col,et1-1_et2-3	28,10,5/3,2,1/-,-,-/-,-,-	4.4e-06	CHH	-
flowerDMR803	3	1284886	188	2	Col,(et2-3),(et1-1_et2-3)///et1-1	65,19,6/50,6,1/-,-,-/-,-,-	2.62e-10	CHH	-
flowerDMR804	3	1356812	65	2	Col,(et1-1),(et2-3)///et1-1_et2-3	82,3,1/-,-,-/-,-,-/32,1,1	2.52e-05	CHG	-
flowerDMR805	3	1560678	160	2	et2-3,(et1-1),(et1-1_et2-3)///Col	38,36,3/-,-,-/3,16,1/-,-,-	7.45e-05	CG	CG
flowerDMR806	3	1571337	155	2	et1-1,et2-3///et1-1_et2-3,(Col)	19,6,5/73,9,8/78,12,5/7,0,2	7.49e-11	CG	-
flowerDMR807	3	1606825	35	2	Col,(et1-1),(et1-1_et2-3)///et2-3	7,2,0/-,-,-/76,67,8/-,-,-	4.64e-07	CG,CHG	-
flowerDMR808	3	1636968	121	2	et2-3,(Col),(et1-1)///et1-1_et2-3	54,0,1/60,1,0/65,2,1/87,1,2	6e-07	CHG	-
flowerDMR809	3	1676135	186	2	et2-3,(Col),(et1-1)///et1-1_et2-3	6,1,1/0,1,1/2,1,0/84,9,2	5.82e-17	CG	CG
flowerDMR810	3	1711949	86	2	et1-1_et2-3///et2-3,(Col),(et1-1)	17,5,2/3,2,1/7,0,2/66,18,3	7.64e-08	CG,CHG	-
flowerDMR811	3	1849067	259	2	et1-1///et2-3,Col,et1-1_et2-3	1,2,2/23,14,7/4,3,1/1,1,1	3.21e-36	CG	CG
flowerDMR812	3	1962619	60	2	et1-1_et2-3///et2-3,(Col),(et1-1)	16,1,0/4,0,0/9,1,1/62,5,0	9.34e-10	CG	CG
flowerDMR813	3	1985950	52	2	Col///et2-3,et1-1,et1-1_et2-3	52,1,2/2,2,1/1,0,1/2,1,0	1.8e-08	CG	CG
flowerDMR814	3	2395578	70	2	et1-1_et2-3,et1-1,(et2-3)///Col	38,3,2/1,1,1/0,2,1/0,1,1	4.29e-07	CHG	-
flowerDMR815	3	2538005	43	2	et2-3,(Col),(et1-1)///et1-1_et2-3	60,0,0/76,0,0/85,1,0/37,2,2	0.000114722	CHG	-
flowerDMR816	3	2661297	167	2	et1-1_et2-3///et1-1,Col,et2-3	86,14,1/90,12,2/88,18,3/40,2,1	1.71e-22	CHG	-
flowerDMR817	3	2670107	97	2	et1-1_et2-3///et2-3,(Col),(et1-1)	58,2,1/36,0,0/46,0,1/76,11,1	0.000236645	CHG	-
flowerDMR818	3	2783182	47	2	et1-1_et2-3,(et1-1),(et2-3)///Col	4,0,1/64,2,0/59,3,0/90,0,1	6.91e-06	CG	CG
flowerDMR819	3	2892540	37	2	Col,(et1-1_et2-3)///et1-1,(et2-3)	5,1,0/63,0,0/62,0,0/13,1,0	4.48e-05	CG	CG
flowerDMR820	3	2909370	24	2	et1-1_et2-3///et2-3,(Col),(et1-1)	17,0,2/2,2,1/2,2,2/87,1,0	3.44e-05	CG,CHH	-
flowerDMR821	3	3005301	147	2	et1-1,(et2-3)///et1-1_et2-3,(Col)	56,1,2/82,0,1/83,3,2/56,2,1	3.96e-06	CHG	-
flowerDMR822	3	3063341	79	2	Col///et1-1,et1-1_et2-3,(et2-3)	10,1,1/86,15,2/84,10,2/82,5,1	1.62e-10	CG	CG
flowerDMR823	3	3063341	235	2	Col,(et2-3),(et1-1_et2-3)///et1-1	19,10,6/88,36,15/-,-,-/-,-,-	7.13e-21	CG	CG
flowerDMR824	3	3075720	73	2	et1-1,(et2-3),(et1-1_et2-3)///Col	21,-,1/77,-,2/74,-,2/62,-,2	3.67e-08	CG	CG
flowerDMR825	3	3075795	52	2	et1-1,(et2-3),(et1-1_et2-3)///Col	2,-,0/47,-,3/-,-,-/-,-,-	8.35e-06	CG	-
flowerDMR826	3	3263750	70	2	Col///et1-1,et2-3,(et1-1_et2-3)	24,7,1/55,19,5/52,15,5/48,6,1	5.11e-07	CHG,CHH	-
flowerDMR827	3	3527156	112	2	et1-1_et2-3,(Col)///et1-1,(et2-3)	20,11,2/61,19,7/50,24,7/0,0,0	1.56e-22	CG	CG
flowerDMR828	3	3587121	33	2	et1-1,(Col)///et1-1_et2-3,et2-3	35,1,0/13,1,1/70,8,3/76,3,1	3.79e-07	CG,CHG	-
flowerDMR829	3	3664263	42	2	et1-1_et2-3,(Col),(et1-1)///et2-3	-,-,-/-,-,-/84,34,7/7,5,5	8.51e-08	CG	CG
flowerDMR830	3	3686512	189	2	et1-1_et2-3,(Col)///et1-1,et2-3	-,-,-/-,-,-/51,39,14/21,25,11	2.07e-05	CG	-
flowerDMR831	3	3837016	181	2	Col,(et1-1_et2-3)///et2-3,et1-1	70,23,6/48,6,3/48,7,2/78,22,4	1.37e-11	CHG	CHG
flowerDMR832	3	4002011	74	2	et1-1///et1-1_et2-3,Col,et2-3	95,1,1/94,50,1/91,2,1/94,2,1	4.01e-12	CHG	CHG
flowerDMR833	3	4228143	136	2	et1-1_et2-3,(Col),(et2-3)///et1-1	-,-,-/92,2,3/-,-,-/67,1,1	9.43e-06	CHH	-
flowerDMR834	3	4228527	50	2	et2-3,et1-1_et2-3,et1-1///Col	48,0,0/94,2,1/93,2,1/93,0,0	8.53e-11	CG	-
flowerDMR835	3	4276489	147	2	et2-3,(et1-1),(et1-1_et2-3)///Col	50,21,1/-,-,-/0,7,1/-,-,-	0.000148025	CG	-
flowerDMR836	3	4368135	64	2	et1-1,et2-3,(Col)///et1-1_et2-3	80,0,1/90,0,1/93,1,1/60,0,0	2.97e-09	CHH	-
flowerDMR837	3	4467489	34	2	et1-1,(Col),(et2-3)///et1-1_et2-3	-,-,-/58,7,1/-,-,-/3,0,0	1.58e-05	CG	CG
flowerDMR838	3	4663998	43	2	Col///et1-1_et2-3,et1-1,(et2-3)	58,0,1/3,0,1/5,0,1/3,0,1	4.81e-06	CG	CG
flowerDMR839	3	4839275	125	2	et1-1_et2-3,(Col),(et1-1)///et2-3	29,8,0/1,1,0/83,15,1/1,3,0	0.00019373	CG	-
flowerDMR840	3	4839275	399	2	et2-3,(Col)///et1-1,et1-1_et2-3	-,-,-/-,-,-/86,13,5/66,5,5	1.37e-15	CHG	-
flowerDMR841	3	4979744	28	2	et1-1,et2-3///et1-1_et2-3,Col	2,0,0/63,2,1/68,1,0/1,0,0	1.02e-14	CG	CG
flowerDMR842	3	5168578	68	2	et2-3,(Col),(et1-1)///et1-1_et2-3	77,1,1/92,2,0/88,1,3/53,1,0	7.27e-06	CHH	-
flowerDMR843	3	5228349	294	2	Col///et2-3,et1-1,et1-1_et2-3	57,42,7/1,7,3/0,3,2/1,3,2	9.02e-23	CG,CHG	CG
flowerDMR844	3	5629091	94	2	et1-1_et2-3,(Col)///et2-3,(et1-1)	35,15,5/10,3,2/11,0,1/43,16,6	1.22e-06	CG,CHH	CG
flowerDMR845	3	5643430	117	2	et1-1_et2-3,(et1-1),(et2-3)///Col	32,11,15/-,-,-/-,-,-/78,26,28	0.000250323	CG	-
flowerDMR846	3	5730311	44	2	et2-3,et1-1///Col,et1-1_et2-3	-,-,-/-,-,-/7,2,2/71,15,6	3.38e-06	CG,CHG	CG
flowerDMR847	3	5779663	126	2	et2-3,Col///et1-1_et2-3,et1-1	13,18,11/17,18,13/5,12,6/35,40,18	2.58e-09	CG,CHH	-
flowerDMR848	3	5865782	59	2	et1-1_et2-3,et2-3,(Col)///et1-1	12,2,1/32,6,2/2,2,0/1,0,1	2.85e-06	CG,CHG	CG
flowerDMR849	3	5955337	33	2	Col,et1-1,et2-3///et1-1_et2-3	67,48,7/78,50,2/86,59,4/4,7,3	1.43e-16	CG,CHG	CG
flowerDMR850	3	6291576	155	2	et2-3///et1-1_et2-3,(Col),(et1-1)	58,10,3/75,16,3/40,5,2/70,17,7	2.19e-08	CHG	-
flowerDMR851	3	6300310	20	2	et1-1_et2-3///et1-1,(Col),(et2-3)	42,0,2/77,0,1/72,0,2/6,0,2	0.000248659	CG	-
flowerDMR852	3	6333331	37	2	et2-3,et1-1,(et1-1_et2-3)///Col	50,0,0/87,1,0/80,3,2/70,1,0	3.18e-07	CG,CHG	-
flowerDMR853	3	6365986	71	2	et2-3,(Col),(et1-1)///et1-1_et2-3	34,6,1/1,0,0/4,0,0/93,20,3	2.14e-17	CG,CHG	CG,CHG
flowerDMR854	3	6603248	117	2	et1-1_et2-3,(Col)///et1-1,(et2-3)	63,1,1/84,3,1/66,1,1/45,1,1	7.18e-09	CHG	-
flowerDMR855	3	6621679	207	2	et1-1_et2-3///et2-3,et1-1,Col	-,-,-/-,-,-/78,3,2/16,0,1	2.5e-08	CG	CG
flowerDMR856	3	6705679	473	2	Col,(et1-1),(et2-3)///et1-1_et2-3	48,28,8/-,-,-/-,-,-/0,1,1	7.55e-48	CG,CHG	CG,CHG
flowerDMR857	3	6718181	70	2	et1-1,et2-3///et1-1_et2-3,Col	3,-,1/53,-,4/26,-,2/2,-,1	5.56e-12	CG	CG
flowerDMR858	3	6729595	122	2	et2-3,(Col),(et1-1)///et1-1_et2-3	6,3,2/2,2,2/6,3,2/65,24,10	1.43e-22	CG	CG
flowerDMR859	3	6746274	136	2	et2-3,(Col),(et1-1)///et1-1_et2-3	-,-,-/-,-,-/91,2,2/77,1,1	0.000199524	CHH	-
flowerDMR860	3	6794424	150	2	et1-1_et2-3,(et2-3)///et1-1,Col	-,-,-/3,9,1/-,-,-/44,17,3	7.14e-05	CG	-
flowerDMR861	3	6897098	73	2	et1-1,(et2-3)///Col,(et1-1_et2-3)	50,0,0/91,0,0/92,1,1/61,1,0	3.77e-07	CG	-
flowerDMR862	3	6988746	115	3	et1-1_et2-3///et1-1,et2-3///Col	58,16,14/77,26,26/65,22,24/2,1,1	1.87e-48	CG	CG
flowerDMR863	3	6997252	94	2	et2-3,(Col),(et1-1)///et1-1_et2-3	-,-,-/-,-,-/56,1,1/90,2,2	7.89e-06	CHG	-
flowerDMR864	3	7062322	47	2	et1-1_et2-3,(Col),(et1-1)///et2-3	-,-,-/-,-,-/2,2,0/86,2,0	0.000156828	CG	-
flowerDMR865	3	7231814	152	2	et2-3,(Col),(et1-1)///et1-1_et2-3	-,-,-/-,-,-/18,1,1/82,24,5	4.96e-12	CHG	CHG
flowerDMR866	3	7232143	112	2	Col,(et1-1),(et2-3)///et1-1_et2-3	19,5,1/-,-,-/-,-,-/85,54,4	5.93e-09	CG,CHG	CG
flowerDMR867	3	7232335	27	2	et1-1_et2-3,(et2-3)///et1-1,(Col)	30,4,1/10,2,2/71,9,1/76,24,6	8.31e-05	CG,CHG,CHH	-
flowerDMR868	3	7232563	109	2	et1-1_et2-3///et2-3,(Col),(et1-1)	3,1,1/1,2,1/1,1,1/63,32,11	6.15e-20	CG,CHG	CG
flowerDMR869	3	7253885	107	2	Col,et2-3///et1-1_et2-3,et1-1	-,-,-/-,-,-/48,17,3/8,2,1	5.48e-08	CG,CHG	CG
flowerDMR870	3	7293780	28	2	et2-3///et1-1,(Col),(et1-1_et2-3)	58,10,4/83,12,4/10,1,1/81,12,2	8.52e-05	CG,CHG	-
flowerDMR871	3	7355843	92	2	et1-1_et2-3,(Col)///et1-1,et2-3	-,-,-/-,-,-/63,20,3/2,1,1	4.47e-08	CG,CHH	-
flowerDMR872	3	7634461	51	2	et2-3,et1-1,(Col)///et1-1_et2-3	47,8,1/64,6,1/70,6,2/2,2,0	3.48e-08	CG	-
flowerDMR873	3	7710955	69	2	Col,(et1-1_et2-3)///et1-1,et2-3	4,1,1/60,8,1/66,4,0/33,0,1	1.63e-06	CG,CHG	-
flowerDMR874	3	7764624	241	2	et1-1_et2-3///et2-3,(Col),(et1-1)	10,7,1/7,11,2/5,5,2/74,45,7	3.51e-23	CG,CHG	CG,CHG
flowerDMR875	3	7766913	42	2	et2-3,(et1-1_et2-3)///Col,(et1-1)	50,0,3/28,0,2/7,2,2/20,0,1	7.71e-05	CG	CG
flowerDMR876	3	7834646	155	2	et2-3,(Col),(et1-1_et2-3)///et1-1	-,-,-/59,34,12/43,19,10/-,-,-	0.000249105	CHG	-
flowerDMR877	3	7855381	50	2	et1-1_et2-3,(et1-1),(et2-3)///Col	17,0,1/-,-,-/-,-,-/60,7,1	0.000137186	CG	CG
flowerDMR878	3	7864471	27	2	et1-1_et2-3///et2-3,(Col),(et1-1)	0,1,1/0,0,0/1,1,1/60,1,1	2.61e-07	CG	CG
flowerDMR879	3	7889207	72	2	et1-1,(Col),(et2-3)///et1-1_et2-3	-,-,-/93,0,0/-,-,-/77,1,3	1.55e-05	CHH	-
flowerDMR880	3	7894491	37	2	et1-1,(Col),(et2-3)///et1-1_et2-3	-,-,-/94,1,2/-,-,-/54,2,1	1.41e-05	CHG	-
flowerDMR881	3	8029295	71	2	et1-1,(Col),(et1-1_et2-3)///et2-3	-,-,-/70,15,1/0,1,0/-,-,-	0.000230503	CG	-
flowerDMR882	3	8069910	22	2	Col,(et1-1_et2-3)///et2-3,(et1-1)	35,4,5/4,2,3/1,0,0/33,2,0	0.000284344	CG	-
flowerDMR883	3	8097138	35	2	et1-1_et2-3///et2-3,(Col),(et1-1)	54,18,2/84,28,1/86,34,3/3,5,1	0.000161448	CG,CHG	-
flowerDMR884	3	8138483	359	2	Col,et1-1_et2-3///et2-3,et1-1	84,58,22/15,2,1/5,2,1/91,61,22	6.74e-123	CG	CG
flowerDMR885	3	8141628	19	2	et2-3,(et1-1),(et1-1_et2-3)///Col	8,4,3/-,-,-/95,1,1/-,-,-	0.000137419	CG,CHG,CHH	-
flowerDMR886	3	8141717	86	2	Col///et2-3,(et1-1),(et1-1_et2-3)	61,1,0/90,1,0/88,0,2/87,1,0	6.45e-05	CHH	-
flowerDMR887	3	8160536	28	2	et1-1_et2-3,(Col)///et2-3,et1-1	-,-,-/-,-,-/91,0,2/0,0,1	5.97e-05	CG	-
flowerDMR888	3	8220114	137	2	et1-1,Col,et2-3///et1-1_et2-3	80,51,4/85,59,6/82,62,9/9,9,2	2.78e-29	CG,CHG	CG,CHG
flowerDMR889	3	8220114	350	2	et2-3,(Col),(et1-1)///et1-1_et2-3	-,-,-/-,-,-/85,48,6/7,6,1	1.52e-25	CG	CG
flowerDMR890	3	8233519	107	2	et2-3,(et1-1)///et1-1_et2-3,(Col)	7,1,1/47,13,2/46,12,3/1,2,1	1.53e-05	CG	-
flowerDMR891	3	8263555	131	2	Col,(et1-1)///et1-1_et2-3,et2-3	17,5,1/-,-,-/-,-,-/77,19,2	4.42e-13	CG,CHH	CG
flowerDMR892	3	8369353	242	2	et2-3,(Col),(et1-1)///et1-1_et2-3	1,2,1/11,2,1/4,2,1/68,26,3	3.17e-19	CG,CHG	CG,CHG
flowerDMR893	3	8373410	168	2	et1-1_et2-3,(Col),(et1-1)///et2-3	-,-,-/-,-,-/1,-,1/71,-,5	8.51e-08	CG	-
flowerDMR894	3	8373583	153	2	et1-1,(Col),(et2-3)///et1-1_et2-3	-,-,-/66,21,3/-,-,-/91,55,6	0.000176906	CG	-
flowerDMR895	3	8385517	86	2	et1-1,(Col),(et2-3)///et1-1_et2-3	82,1,0/90,1,1/93,2,1/59,0,1	1.66e-05	CHG	-
flowerDMR896	3	8410821	275	2	Col,(et1-1),(et1-1_et2-3)///et2-3	50,1,1/-,-,-/83,6,1/-,-,-	3.68e-10	CHG	-
flowerDMR897	3	8410761	420	2	Col,(et1-1),(et1-1_et2-3)///et2-3	45,0,0/-,-,-/82,6,1/-,-,-	4.11e-16	CHG	-
flowerDMR898	3	8497017	139	2	Col///et1-1,et1-1_et2-3,et2-3	10,5,4/60,33,19/64,35,15/66,36,13	2.27e-39	CG	CG
flowerDMR899	3	8547462	390	2	Col,(et1-1),(et1-1_et2-3)///et2-3	30,19,3/-,-,-/70,42,7/-,-,-	3.97e-17	CG	-
flowerDMR900	3	8547852	124	2	Col///et2-3,et1-1_et2-3,et1-1	24,14,7/54,35,16/56,29,17/55,36,16	9.92e-12	CHG	-
flowerDMR901	3	8574481	344	2	et1-1_et2-3///et1-1,Col,et2-3	60,22,23/66,22,26/49,17,24/2,1,2	6.63e-45	CG,CHG	-
flowerDMR902	3	8690430	149	2	et1-1_et2-3,(Col),(et1-1)///et2-3	-,-,-/-,-,-/79,51,12/68,13,4	8.67e-05	CG,CHG	-
flowerDMR903	3	8714661	255	2	et1-1,(et2-3)///Col,(et1-1_et2-3)	41,21,2/0,0,0/4,2,1/23,10,1	7.8e-23	CG	CG
flowerDMR904	3	8742555	68	2	et2-3,et1-1,et1-1_et2-3///Col	35,11,2/0,3,1/1,0,2/2,2,1	6.24e-08	CG,CHG	CG
flowerDMR905	3	8794633	59	2	et1-1_et2-3,Col///et1-1,et2-3	-,-,-/-,-,-/79,33,2/10,9,2	8.33e-06	CG,CHG,CHH	CG
flowerDMR906	3	8836514	205	2	et1-1,(Col),(et2-3)///et1-1_et2-3	-,-,-/63,26,1/-,-,-/15,12,2	0.000274249	CG,CHG	-
flowerDMR907	3	8886678	32	2	Col///et1-1,(et2-3),(et1-1_et2-3)	2,-,1/66,-,1/43,-,1/51,-,0	1.88e-07	CG	CG
flowerDMR908	3	8919374	66	2	et1-1_et2-3,(Col)///et2-3,et1-1	-,-,-/-,-,-/76,27,18/20,9,6	2.05e-15	CG,CHG,CHH	CG,CHG
flowerDMR909	3	8988702	26	2	et1-1,(et2-3)///et1-1_et2-3,Col	2,0,1/72,1,0/57,2,1/2,1,0	6.43e-06	CG	-
flowerDMR910	3	8995445	115	2	et1-1_et2-3///et2-3,(Col),(et1-1)	12,0,1/1,1,0/1,1,0/82,13,2	2.4e-08	CG	-
flowerDMR911	3	8995445	283	2	et2-3,(Col),(et1-1)///et1-1_et2-3	-,-,-/-,-,-/8,3,1/83,28,2	6.16e-26	CG	CG
flowerDMR912	3	8995733	53	2	et2-3,et1-1///Col,(et1-1_et2-3)	58,6,1/0,0,0/2,1,2/68,8,1	6.57e-06	CG,CHG	-
flowerDMR913	3	9107318	205	2	et1-1,(Col),(et1-1_et2-3)///et2-3	-,-,-/94,18,1/96,1,1/-,-,-	1.22e-09	CHG	-
flowerDMR914	3	9107612	121	2	et1-1_et2-3,Col,(et2-3)///et1-1	92,2,0/93,28,2/96,2,1/95,3,0	9.15e-07	CHG	CHG
flowerDMR915	3	9154057	79	2	et1-1_et2-3,(et2-3)///et1-1,Col	61,12,4/64,7,3/-,-,-/3,0,0	4.79e-15	CG,CHG,CHH	CG
flowerDMR916	3	9157196	30	2	et1-1_et2-3,(et2-3)///et1-1,Col	-,-,-/85,3,0/-,-,-/1,1,2	2.12e-05	CG,CHG	-
flowerDMR917	3	9232668	24	2	Col///et1-1,et1-1_et2-3,et2-3	63,50,12/6,6,0/5,5,2/21,10,2	9.42e-13	CG,CHG,CHH	CHG
flowerDMR918	3	9232692	81	2	Col///et1-1_et2-3,et1-1,et2-3	47,24,17/5,1,2/0,0,2/7,1,2	1.82e-20	CG,CHH	-
flowerDMR919	3	9300480	112	2	Col,(et2-3)///et1-1,et1-1_et2-3	43,16,5/-,-,-/-,-,-/19,3,2	1.48e-05	CHH	-
flowerDMR920	3	9346483	65	2	et1-1_et2-3,(et2-3)///et1-1,Col	-,7,4/-,10,5/-,3,3/-,0,0	1.89e-06	CHH	-
flowerDMR921	3	9346550	160	2	et1-1_et2-3,(Col)///et2-3,et1-1	-,-,-/-,-,-/-,15,24/-,1,1	1.48e-31	CHG,CHH	CHH
flowerDMR922	3	9458379	204	2	et1-1,(Col),(et2-3)///et1-1_et2-3	-,-,-/86,33,2/-,-,-/71,13,1	8.14e-06	CHG	-
flowerDMR923	3	9552783	68	2	et1-1,(Col),(et2-3)///et1-1_et2-3	63,1,1/58,0,1/-,-,-/89,3,0	2.86e-05	CHG	-
flowerDMR924	3	9644130	68	2	et2-3,(et1-1),(et1-1_et2-3)///Col	59,5,2/80,4,1/84,9,0/89,7,2	8.22e-05	CHG,CHH	-
flowerDMR925	3	9654070	95	2	et1-1,(et2-3)///et1-1_et2-3,(Col)	74,1,0/92,2,2/81,1,0/63,1,0	1.99e-06	CHH	-
flowerDMR926	3	9654528	56	2	et1-1_et2-3,Col///et1-1,et2-3	-,-,-/-,-,-/95,21,2/6,1,1	8.56e-07	CG,CHG	-
flowerDMR927	3	9654584	47	2	et1-1_et2-3,(Col)///et1-1,(et2-3)	79,0,1/94,7,3/91,2,3/59,0,0	0.000190339	CHH	-
flowerDMR928	3	9707100	367	2	et1-1_et2-3,(Col),(et1-1)///et2-3	-,-,-/-,-,-/20,18,14/9,13,9	2.31e-08	CHG,CHH	-
flowerDMR929	3	9750106	53	2	Col,(et1-1)///et1-1_et2-3,(et2-3)	5,1,1/21,0,0/54,0,0/88,1,1	1.41e-05	CG	CG
flowerDMR930	3	9773744	293	2	et1-1_et2-3,et1-1,et2-3///Col	50,16,7/26,3,5/15,2,5/14,1,2	2.36e-09	CHG	-
flowerDMR931	3	9846064	46	2	et1-1///et1-1_et2-3,(Col),(et2-3)	5,1,0/41,2,1/18,1,2/1,0,1	2.74e-10	CHG	-
flowerDMR932	3	9860768	36	2	Col///et1-1_et2-3,(et1-1),(et2-3)	37,-,1/12,-,0/1,-,0/1,-,0	0.000278671	CG	CG
flowerDMR933	3	10075264	111	2	et2-3,(et1-1_et2-3)///Col,et1-1	-,-,-/34,12,0/84,63,3/-,-,-	5e-12	CG,CHG,CHH	CHG
flowerDMR934	3	10111925	79	2	et1-1_et2-3,(Col)///et1-1,et2-3	-,-,-/-,-,-/70,29,16/2,3,1	2.39e-14	CG,CHG,CHH	CHG
flowerDMR935	3	10146250	153	2	Col///et2-3,et1-1_et2-3,(et1-1)	43,4,5/54,5,7/59,4,9/50,10,12	2.1e-06	CG	-
flowerDMR936	3	10146641	108	2	et1-1_et2-3,(et1-1),(et2-3)///Col	68,34,23/-,-,-/-,-,-/32,8,8	5.01e-11	CG,CHG	-
flowerDMR937	3	10146567	314	2	Col,(et1-1),(et2-3)///et1-1_et2-3	69,30,12/-,-,-/-,-,-/23,5,3	3.17e-22	CG,CHG	-
flowerDMR938	3	10206280	21	2	et2-3,(Col),(et1-1)///et1-1_et2-3	-,-,-/-,-,-/30,1,1/0,0,1	1.09e-05	CG	CG
flowerDMR939	3	10213604	95	2	et1-1///et2-3,Col,et1-1_et2-3	48,13,5/16,5,2/66,25,7/61,21,5	4.18e-10	CG,CHG	-
flowerDMR940	3	10359685	149	2	et1-1,(Col),(et2-3)///et1-1_et2-3	-,-,-/65,65,12/-,-,-/16,2,1	4.71e-34	CG,CHG,CHH	CHG
flowerDMR941	3	10359685	374	2	et1-1,(Col),(et2-3)///et1-1_et2-3	-,-,-/60,55,8/-,-,-/9,2,1	3.43e-44	CG,CHG	CG,CHG
flowerDMR942	3	10372809	27	2	et1-1,(et2-3)///et1-1_et2-3,(Col)	5,-,1/30,-,6/14,-,7/0,-,2	0.000229597	CG,CHH	-
flowerDMR943	3	10379549	62	2	et2-3///Col,(et1-1),(et1-1_et2-3)	11,3,0/23,4,2/57,8,1/27,5,1	8.8e-05	CG	CG
flowerDMR944	3	10395734	144	2	et1-1,(Col),(et2-3)///et1-1_et2-3	-,-,-/9,46,5/-,-,-/2,10,2	1.89e-07	CHG	CHG
flowerDMR945	3	10493573	97	2	et1-1_et2-3///et2-3,Col,et1-1	75,44,5/84,57,5/72,38,3/22,9,1	9.14e-12	CG	CG
flowerDMR946	3	10514969	24	2	et2-3,(et1-1_et2-3)///et1-1,(Col)	43,18,2/54,21,3/1,2,0/14,1,0	3.28e-05	CG,CHG	-
flowerDMR947	3	10522546	231	2	et1-1_et2-3,(et1-1),(et2-3)///Col	14,2,1/-,-,-/-,-,-/59,11,1	8.84e-05	CG,CHG	CG
flowerDMR948	3	10678459	76	2	et1-1_et2-3///et2-3,(Col),(et1-1)	9,1,1/2,3,1/2,0,1/67,5,2	4.49e-07	CG	CG
flowerDMR949	3	10684985	50	2	Col,(et1-1),(et1-1_et2-3)///et2-3	14,1,0/-,-,-/65,8,2/-,-,-	3.5e-05	CG	-
flowerDMR950	3	10690790	232	2	et1-1_et2-3///et2-3,(Col),(et1-1)	4,8,3/1,5,2/0,7,1/47,11,4	1.31e-07	CG,CHG	-
flowerDMR951	3	10741710	222	2	Col,(et2-3),(et1-1_et2-3)///et1-1	17,9,3/66,34,18/-,-,-/-,-,-	6.58e-24	CG	CG
flowerDMR952	3	10764519	244	2	et1-1,(Col),(et1-1_et2-3)///et2-3	-,-,-/-,-,2/-,-,5/-,-,-	7.96e-05	CHH	-
flowerDMR953	3	10809882	191	2	et1-1_et2-3,(Col),(et2-3)///et1-1	-,-,-/5,5,2/-,-,-/44,31,2	1.16e-05	CG	CG
flowerDMR954	3	10826606	251	2	et1-1,(Col),(et2-3)///et1-1_et2-3	-,-,-/73,19,3/-,-,-/6,7,1	0.000147651	CG	-
flowerDMR955	3	10883102	152	2	et1-1_et2-3,(Col),(et1-1)///et2-3	-,-,-/-,-,-/82,5,3/48,0,2	1.27e-05	CG,CHG	-
flowerDMR956	3	10938380	228	2	et1-1///et1-1_et2-3,(Col),(et2-3)	45,20,16/68,32,20/40,22,23/19,15,14	2.44e-06	CG,CHG	-
flowerDMR957	3	11023752	40	2	et2-3,(et1-1),(et1-1_et2-3)///Col	47,9,1/13,2,0/1,0,1/1,1,1	0.000268354	CG	CG
flowerDMR958	3	11023752	122	2	Col,(et1-1)///et2-3,et1-1_et2-3	58,19,2/-,-,-/-,-,-/1,1,1	1.69e-16	CG	CG
flowerDMR959	3	11023875	38	2	et2-3,et1-1_et2-3,(et1-1)///Col	66,38,9/14,8,5/3,2,3/8,3,2	6.25e-07	CHG	-
flowerDMR960	3	11023752	265	2	et1-1_et2-3,(et1-1),(et2-3)///Col	61,24,4/-,-,-/-,-,-/2,2,2	6.65e-26	CG	CG
flowerDMR961	3	11025143	397	2	et1-1,(Col),(et2-3)///et1-1_et2-3	-,-,-/18,3,2/-,-,-/84,14,6	1.44e-15	CG	CG
flowerDMR962	3	11026881	76	2	Col,(et1-1_et2-3)///et1-1,et2-3	9,0,1/59,4,4/-,-,-/-,-,-	1.87e-07	CG	CG
flowerDMR963	3	11043704	169	2	et1-1///et2-3,et1-1_et2-3,(Col)	54,19,7/14,18,6/81,40,7/60,29,7	9.63e-10	CG,CHG	CG
flowerDMR964	3	11053839	267	2	et1-1_et2-3,(Col),(et1-1)///et2-3	-,-,-/-,-,-/79,48,5/12,4,1	6.56e-24	CG,CHG	CG,CHG
flowerDMR965	3	11088853	215	2	et1-1///et1-1_et2-3,Col,et2-3	77,23,3/5,1,1/66,16,2/85,26,2	1.75e-39	CG	CG
flowerDMR966	3	11097259	146	2	et1-1,(Col),(et2-3)///et1-1_et2-3	27,18,16/36,22,19/38,23,20/10,7,7	1.47e-16	CG	CG
flowerDMR967	3	11153717	150	2	et1-1_et2-3,(Col),(et1-1)///et2-3	-,-,-/-,-,-/91,45,6/78,36,2	2.96e-07	CHH	-
flowerDMR968	3	11204731	173	2	et1-1_et2-3///et2-3,Col,et1-1	44,24,12/55,31,10/24,17,11/5,1,6	1.27e-10	CG,CHG	CG
flowerDMR969	3	11240713	112	2	Col///et2-3,(et1-1),(et1-1_et2-3)	72,9,2/86,24,2/91,34,4/84,26,3	2.34e-05	CHG	CHG
flowerDMR970	3	11270325	52	2	et1-1_et2-3,(Col),(et2-3)///et1-1	-,-,-/51,-,10/-,-,-/8,-,2	3.34e-07	CG,CHH	-
flowerDMR971	3	11288173	259	3	et1-1///et1-1_et2-3,et2-3///Col	49,58,4/1,17,1/76,76,7/91,74,5	5.77e-39	CG,CHG	CG,CHG
flowerDMR972	3	11298055	44	2	Col///et1-1,(et2-3),(et1-1_et2-3)	65,3,2/1,0,0/2,0,2/1,0,1	0.000258403	CG	-
flowerDMR973	3	11298112	140	2	et1-1_et2-3,(Col),(et2-3)///et1-1	-,-,-/72,0,1/-,-,-/90,2,1	5.42e-06	CHG	-
flowerDMR974	3	11344570	61	2	et1-1,(et2-3),(et1-1_et2-3)///Col	80,29,2/1,4,0/-,-,-/-,-,-	7.44e-07	CG,CHG	CHG
flowerDMR975	3	11344570	126	2	Col,(et2-3),(et1-1_et2-3)///et1-1	55,22,1/1,3,1/-,-,-/-,-,-	2.72e-10	CG	CG
flowerDMR976	3	11499234	126	2	et1-1,et2-3///et1-1_et2-3,Col	-,-,-/-,-,-/96,53,1/75,6,1	1.2e-07	CG,CHG	CHG
flowerDMR977	3	11501210	226	2	Col///et1-1_et2-3,et1-1,et2-3	33,3,1/0,1,1/0,0,0/0,0,0	1.93e-46	CG	CG
flowerDMR978	3	11509516	251	2	Col///et2-3,et1-1,et1-1_et2-3	10,3,1/78,27,3/85,18,4/71,23,2	9.82e-24	CG	CG
flowerDMR979	3	11510141	221	2	et2-3,(et1-1),(et1-1_et2-3)///Col	6,2,1/-,-,-/71,25,5/-,-,-	3.39e-30	CG,CHH	CG
flowerDMR980	3	11625149	52	2	et2-3,(Col),(et1-1)///et1-1_et2-3	6,2,1/5,3,0/5,3,0/54,13,1	3.1e-05	CG	-
flowerDMR981	3	11641634	192	2	et1-1_et2-3,et1-1,et2-3///Col	38,4,1/2,0,0/10,1,1/2,0,1	1.26e-09	CHG	-
flowerDMR982	3	11762313	199	2	et1-1,(et2-3),(et1-1_et2-3)///Col	88,26,3/62,5,2/-,-,-/-,-,-	5.71e-09	CHG	CHG
flowerDMR983	3	11807903	117	2	et1-1,(et2-3)///et1-1_et2-3,(Col)	13,4,3/36,8,5/34,4,5/5,1,2	7.3e-05	CG,CHG	-
flowerDMR984	3	11808287	109	2	et2-3,(Col),(et1-1)///et1-1_et2-3	-,-,-/-,-,-/48,10,4/13,6,1	0.000249725	CG	-
flowerDMR985	3	12042685	44	2	et1-1///et2-3,et1-1_et2-3,Col	89,36,5/4,5,1/70,32,4/85,37,4	9.26e-12	CG	-
flowerDMR986	3	12061720	376	2	et1-1,(Col),(et1-1_et2-3)///et2-3	-,-,-/48,19,3/91,31,5/-,-,-	0.000142143	CG	-
flowerDMR987	3	12172348	66	2	et1-1_et2-3,(Col),(et2-3)///et1-1	28,6,1/54,14,2/19,3,3/3,0,1	3.01e-05	CG,CHG	CG
flowerDMR988	3	12260046	120	2	et1-1,Col///et1-1_et2-3,(et2-3)	90,62,3/72,58,2/31,25,2/25,12,2	4.98e-06	CG,CHG	-
flowerDMR989	3	12260167	534	2	Col,et1-1///et1-1_et2-3,et2-3	86,40,5/81,39,4/27,12,2/3,1,1	4.15e-61	CG	CG
flowerDMR990	3	12260701	37	2	Col,et1-1///et1-1_et2-3,et2-3	94,27,5/87,25,4/37,9,1/31,3,2	1.97e-11	CG,CHG	-
flowerDMR991	3	12362944	87	2	et1-1_et2-3,(Col),(et2-3)///et1-1	79,6,1/94,29,0/94,6,1/91,3,1	2.86e-06	CHG	CHG
flowerDMR992	3	12456230	72	2	et1-1,(et2-3),(et1-1_et2-3)///Col	0,1,1/52,4,2/-,-,-/-,-,-	8.11e-05	CG	-
flowerDMR993	3	12474075	98	2	Col,(et2-3)///et1-1_et2-3,et1-1	72,53,5/-,-,-/-,-,-/0,9,3	7.58e-06	CG,CHG	-
flowerDMR994	3	12488642	70	2	et1-1_et2-3,(et1-1),(et2-3)///Col	82,42,4/-,-,-/-,-,-/13,8,1	0.000173758	CG,CHG	-
flowerDMR995	3	12590758	139	2	et1-1,(et2-3),(et1-1_et2-3)///Col	46,11,1/4,1,1/-,-,-/-,-,-	2.89e-06	CG	CG
flowerDMR996	3	12657263	96	2	Col///et1-1,et1-1_et2-3,et2-3	41,2,0/-,-,-/-,-,-/87,13,0	9.06e-07	CG,CHG	-
flowerDMR997	3	12657362	36	2	Col,(et1-1)///et1-1_et2-3,(et2-3)	7,0,1/1,6,0/59,20,0/86,24,1	0.000169528	CG,CHG	-
flowerDMR998	3	12799279	133	2	et2-3,et1-1_et2-3///Col,(et1-1)	42,10,0/30,6,1/3,1,1/1,0,0	4.32e-13	CG,CHG	CG
flowerDMR999	3	12799439	576	2	Col,(et2-3),(et1-1_et2-3)///et1-1	44,27,2/89,51,3/-,-,-/-,-,-	7.41e-23	CG	-
flowerDMR1000	3	13053303	132	2	Col,(et2-3),(et1-1_et2-3)///et1-1	73,10,1/0,2,1/-,-,-/-,-,-	1.77e-11	CG	CG
flowerDMR1001	3	13530699	105	2	et1-1_et2-3,(Col)///et2-3,et1-1	-,-,-/-,-,-/29,1,1/90,9,1	3.13e-08	CG	CG
flowerDMR1002	3	14065945	21	2	Col,(et1-1)///et2-3,(et1-1_et2-3)	48,26,8/46,13,2/15,10,1/30,9,1	0.00024587	CG,CHG,CHH	CG
flowerDMR1003	3	14095725	140	2	et1-1_et2-3,et1-1,et2-3///Col	44,7,7/1,0,0/7,2,1/1,1,1	1.46e-29	CHG	-
flowerDMR1004	3	14274108	267	3	et1-1///et2-3,Col///et1-1_et2-3	-,-,-/-,-,-/49,33,3/86,50,5	4.78e-20	CG	CG
flowerDMR1005	3	14318425	42	2	et1-1///et2-3,et1-1_et2-3,(Col)	19,1,1/46,1,2/6,3,2/4,3,1	2.89e-06	CG	CG
flowerDMR1006	3	14319392	40	2	et1-1,Col,(et2-3)///et1-1_et2-3	4,5,1/7,6,1/23,15,1/44,34,2	1.21e-06	CG,CHG	CHG
flowerDMR1007	3	14470780	200	2	et1-1_et2-3,(Col),(et2-3)///et1-1	-,-,-/26,5,1/-,-,-/85,17,1	3.62e-10	CG	CG
flowerDMR1008	3	14584568	155	2	et1-1_et2-3///et2-3,et1-1,Col	-,-,-/-,-,-/90,12,4/29,5,1	1e-05	CG,CHG	-
flowerDMR1009	3	14748399	240	2	et2-3///et1-1_et2-3,et1-1,Col	-,-,-/-,-,-/16,6,1/67,20,2	6.14e-21	CG,CHG	CHG
flowerDMR1010	3	14842634	248	2	et1-1,(et1-1_et2-3)///et2-3,(Col)	51,9,1/2,3,1/54,13,2/-,-,-	6.18e-06	CG	CG
flowerDMR1011	3	14877346	38	2	Col///et1-1_et2-3,(et1-1),(et2-3)	61,26,1/12,5,0/20,11,3/1,2,1	3.14e-05	CG,CHG	-
flowerDMR1012	3	15170897	76	2	et1-1,(Col),(et1-1_et2-3)///et2-3	-,-,-/3,10,0/51,7,2/-,-,-	5.82e-05	CG	-
flowerDMR1013	3	15196716	39	2	et1-1,(Col),(et2-3)///et1-1_et2-3	-,-,-/47,13,6/-,-,-/3,4,1	1.9e-06	CHH	-
flowerDMR1014	3	15335270	189	2	et1-1///Col,et1-1_et2-3,(et2-3)	65,9,1/1,0,1/55,7,1/32,3,1	4.09e-07	CG	CG
flowerDMR1015	3	15335766	343	2	et1-1,(et2-3)///et1-1_et2-3,Col	-,-,-/65,28,8/-,-,-/89,37,6	3.31e-05	CG	-
flowerDMR1016	3	15347120	127	2	et2-3,et1-1_et2-3///Col,et1-1	84,27,1/89,33,1/27,4,1/1,2,1	1.03e-33	CG	CG
flowerDMR1017	3	15353135	142	2	et1-1_et2-3,(Col)///et2-3,et1-1	-,-,-/-,-,-/86,20,1/7,4,0	1.04e-05	CG,CHH	-
flowerDMR1018	3	15371506	305	2	Col,(et2-3)///et1-1,et1-1_et2-3	39,17,2/-,-,-/-,-,-/3,2,1	6.62e-11	CG	CG
flowerDMR1019	3	15478564	500	2	Col///et2-3,et1-1,et1-1_et2-3	33,11,3/-,-,-/-,-,-/9,1,1	1.86e-17	CG,CHG	CG
flowerDMR1020	3	15650124	206	2	et1-1,(et2-3),(et1-1_et2-3)///Col	79,15,2/2,1,1/30,7,1/17,4,1	2.42e-16	CG	CG
flowerDMR1021	3	15767732	230	2	et1-1_et2-3,Col,et2-3///et1-1	48,40,5/15,19,3/51,44,5/49,38,5	1.3e-13	CG	CG
flowerDMR1022	3	15776805	779	2	et1-1_et2-3,et1-1,et2-3///Col	16,3,1/85,49,5/89,45,4/87,47,5	1.73e-112	CG,CHG	CG,CHG
flowerDMR1023	3	15785938	97	2	et2-3,(et1-1),(et1-1_et2-3)///Col	39,9,2/4,4,0/3,3,1/6,4,1	7.04e-05	CG	CG
flowerDMR1024	3	15794311	146	2	et1-1,(Col),(et2-3)///et1-1_et2-3	-,-,-/77,40,3/-,-,-/3,12,1	1.78e-07	CG,CHG	-
flowerDMR1025	3	15863155	95	2	et1-1///et1-1_et2-3,(Col),(et2-3)	8,6,3/52,19,5/13,8,3/1,4,3	0.000267655	CG,CHG	-
flowerDMR1026	3	15872153	80	2	et1-1_et2-3,(et2-3)///Col,et1-1	82,-,2/80,-,1/-,-,-/3,-,1	3.43e-08	CG	-
flowerDMR1027	3	15872153	191	2	Col,(et1-1),(et2-3)///et1-1_et2-3	76,18,2/-,-,-/-,-,-/1,1,1	9.91e-17	CG,CHG	CG
flowerDMR1028	3	15925550	140	3	et1-1///et2-3,et1-1_et2-3///Col	56,2,2/1,1,1/82,5,1/78,2,1	1.43e-30	CG	CG
flowerDMR1029	3	16006361	33	2	et1-1,Col,et2-3///et1-1_et2-3	93,2,2/90,8,4/77,12,3/7,1,1	2.79e-07	CG,CHH	-
flowerDMR1030	3	16035583	337	2	et2-3,Col,et1-1_et2-3///et1-1	4,1,1/51,9,3/5,1,1/1,1,0	8.36e-29	CG	CG
flowerDMR1031	3	16077684	117	2	et1-1,(Col)///et1-1_et2-3,(et2-3)	59,2,1/36,1,1/65,4,2/83,6,1	9.38e-08	CHG	-
flowerDMR1032	3	16085194	192	2	et1-1,(et2-3)///et1-1_et2-3,Col	39,19,1/79,32,1/52,23,2/4,1,1	3.14e-07	CG	CG
flowerDMR1033	3	16108488	105	2	et1-1,(et2-3),(et1-1_et2-3)///Col	42,0,0/82,1,1/80,1,1/78,2,1	4.59e-11	CHG	-
flowerDMR1034	3	16125356	281	2	et2-3,(Col)///et1-1,et1-1_et2-3	-,-,-/-,-,-/40,6,5/0,6,3	8.4e-07	CG	-
flowerDMR1035	3	16126991	33	2	et1-1,(et2-3)///Col,(et1-1_et2-3)	4,1,3/70,2,1/42,1,3/30,1,2	7.93e-08	CG	CG
flowerDMR1036	3	16132696	80	2	Col///et1-1,(et2-3),(et1-1_et2-3)	18,0,0/90,6,1/70,5,0/61,2,1	4.2e-12	CG	CG
flowerDMR1037	3	16280797	374	2	Col,(et2-3),(et1-1_et2-3)///et1-1	50,17,5/72,30,10/-,-,-/-,-,-	4.05e-13	CHH	-
flowerDMR1038	3	16322240	145	2	et1-1_et2-3,(Col),(et2-3)///et1-1	15,8,1/43,18,2/13,9,2/1,5,2	1.2e-06	CG	CG
flowerDMR1039	3	16357182	48	2	Col,et1-1///et1-1_et2-3,(et2-3)	-,-,1/-,-,0/-,-,9/-,-,15	1.86e-07	CHH	-
flowerDMR1040	3	16418890	356	2	Col,(et1-1_et2-3)///et1-1,et2-3	70,34,4/4,4,1/-,-,-/-,-,-	1.68e-15	CG,CHG	CG,CHG
flowerDMR1041	3	16485883	71	2	et1-1///et2-3,et1-1_et2-3,(Col)	5,5,2/38,5,3/1,2,1/3,0,0	8.36e-08	CHG,CHH	-
flowerDMR1042	3	16491895	98	2	et2-3,(Col),(et1-1)///et1-1_et2-3	-,-,-/-,-,-/94,0,1/61,1,2	2.56e-06	CHH	-
flowerDMR1043	3	16528963	95	2	et1-1,(et2-3),(et1-1_et2-3)///Col	56,24,2/2,7,1/5,10,2/17,10,1	1.1e-05	CG	-
flowerDMR1044	3	16532297	41	2	et1-1_et2-3,(Col),(et1-1)///et2-3	-,-,-/-,-,-/-,42,9/-,4,2	0.000294767	CHG,CHH	-
flowerDMR1045	3	16537977	44	2	et1-1///Col,et1-1_et2-3,et2-3	77,4,2/1,0,1/64,0,2/80,4,0	1.6e-15	CG	CG
flowerDMR1046	3	16538055	23	2	et2-3,et1-1,(et1-1_et2-3)///Col	90,25,1/8,1,1/28,2,1/60,5,1	4.48e-07	CG	-
flowerDMR1047	3	16538079	22	2	et1-1_et2-3,(et1-1),(et2-3)///Col	71,11,2/-,-,-/-,-,-/1,0,1	9.49e-05	CG,CHG	-
flowerDMR1048	3	16538176	116	2	et1-1_et2-3,Col,(et2-3)///et1-1	74,13,2/3,1,0/51,6,2/72,8,1	1.44e-11	CG	CG
flowerDMR1049	3	16550993	80	2	et1-1///et2-3,Col,et1-1_et2-3	-,-,-/85,30,1/-,-,-/11,4,1	0.000115148	CG	-
flowerDMR1050	3	16564333	65	2	Col///et1-1_et2-3,et1-1,et2-3	55,3,1/-,-,-/-,-,-/10,1,1	2.09e-07	CG,CHG	CG
flowerDMR1051	3	16570193	70	2	et1-1,(Col),(et2-3)///et1-1_et2-3	-,-,-/33,1,1/-,-,-/0,0,1	5.95e-05	CG	-
flowerDMR1052	3	16606658	188	2	et1-1,et1-1_et2-3,(et2-3)///Col	43,2,1/87,4,1/83,3,1/83,4,1	2.74e-12	CG	-
flowerDMR1053	3	16627899	27	2	et1-1///et1-1_et2-3,et2-3,(Col)	21,0,0/56,16,4/4,0,0/5,0,1	5.01e-07	CG	-
flowerDMR1054	3	16635726	100	2	Col///et2-3,et1-1_et2-3,et1-1	55,16,4/5,1,1/1,1,1/1,1,1	9.73e-14	CG	CG
flowerDMR1055	3	16683023	58	3	et1-1,Col///et1-1_et2-3///et2-3	62,19,4/78,27,3/45,10,6/4,1,1	5.34e-15	CG,CHG,CHH	CG
flowerDMR1056	3	16691019	130	2	et1-1,(Col)///et2-3,(et1-1_et2-3)	27,13,2/30,19,2/70,40,3/76,45,3	9.63e-05	CG	-
flowerDMR1057	3	16754978	267	2	et1-1///et2-3,et1-1_et2-3,Col	-,-,-/64,67,15/-,-,-/1,1,0	6.16e-36	CG,CHG	CG,CHG
flowerDMR1058	3	16783333	29	2	et1-1,(et1-1_et2-3)///Col,(et2-3)	51,0,1/85,1,0/65,4,2/77,0,1	0.000169528	CG	-
flowerDMR1059	3	16837228	115	2	et1-1,(et2-3),(et1-1_et2-3)///Col	29,2,0/75,7,2/58,3,2/84,8,4	9.65e-09	CHH	-
flowerDMR1060	3	16849158	189	2	et2-3,et1-1_et2-3///et1-1,Col	-,-,-/22,13,1/-,-,-/78,32,3	4.24e-05	CG	-
flowerDMR1061	3	16887752	84	2	Col///et2-3,et1-1_et2-3,et1-1	62,15,2/80,46,10/83,41,9/83,36,7	2.1e-10	CHG	-
flowerDMR1062	3	16943039	177	2	et1-1,(et1-1_et2-3)///Col,(et2-3)	51,7,2/4,2,1/72,10,5/26,5,1	1.52e-10	CG	CG
flowerDMR1063	3	16951182	18	2	et1-1_et2-3,(et2-3)///et1-1,Col	29,-,5/68,-,3/15,-,3/1,-,3	1.15e-05	CG	CG
flowerDMR1064	3	17000461	33	2	Col,et1-1_et2-3,(et2-3)///et1-1	77,-,4/2,-,2/53,-,1/70,-,1	3.87e-08	CG	-
flowerDMR1065	3	17013659	34	2	et2-3,et1-1_et2-3,et1-1///Col	30,0,1/1,0,0/1,0,1/0,0,0	3.23e-09	CG	CG
flowerDMR1066	3	17051243	105	2	et1-1_et2-3,(Col),(et2-3)///et1-1	-,-,-/72,8,2/-,-,-/0,2,1	1.34e-05	CG,CHG	-
flowerDMR1067	3	17086921	68	2	et2-3///et1-1,(Col),(et1-1_et2-3)	5,3,1/5,0,1/35,2,3/6,2,2	0.00020979	CHH	-
flowerDMR1068	3	17120833	41	2	Col,(et2-3),(et1-1_et2-3)///et1-1	27,3,0/85,32,4/-,-,-/-,-,-	3.79e-05	CG,CHH	-
flowerDMR1069	3	17120875	170	2	et1-1,(et2-3),(et1-1_et2-3)///Col	69,3,0/87,30,2/90,13,1/91,20,2	5.06e-06	CHG,CHH	-
flowerDMR1070	3	17122163	37	2	et1-1_et2-3,(et2-3)///et1-1,Col	-,-,-/86,8,1/-,-,-/5,2,1	4.12e-05	CG,CHG	-
flowerDMR1071	3	17123991	25	2	et1-1_et2-3,(et2-3)///Col,et1-1	7,0,0/1,5,2/55,0,0/66,0,1	5.06e-08	CG	CG
flowerDMR1072	3	17176686	52	2	et1-1_et2-3,et1-1,et2-3///Col	39,61,10/6,12,3/2,2,2/3,4,2	4.84e-08	CG,CHG	-
flowerDMR1073	3	17186657	169	2	et1-1_et2-3,Col///et1-1,(et2-3)	57,0,0/88,13,1/89,12,1/88,1,0	1.65e-10	CHG	-
flowerDMR1074	3	17205232	63	2	et1-1_et2-3,et2-3///Col,(et1-1)	31,8,1/41,14,0/81,21,1/75,22,3	2.38e-06	CG	-
flowerDMR1075	3	17246718	47	2	et1-1///et2-3,(Col),(et1-1_et2-3)	52,2,1/86,1,1/67,3,1/60,0,1	0.000248086	CHG	-
flowerDMR1076	3	17249784	85	2	Col,et1-1,(et2-3)///et1-1_et2-3	2,3,1/0,3,1/-,-,-/39,15,3	1e-08	CG,CHH	CG
flowerDMR1077	3	17270045	63	2	et1-1_et2-3,(Col),(et2-3)///et1-1	-,-,-/53,4,1/-,-,-/2,2,2	3.47e-06	CG,CHG	CG
flowerDMR1078	3	17520355	259	2	et2-3,et1-1_et2-3,et1-1///Col	18,8,2/82,58,29/81,61,35/81,61,29	6.5e-86	CG	CG
flowerDMR1079	3	17623100	65	2	Col,(et1-1_et2-3)///et2-3,(et1-1)	54,17,4/27,12,4/13,5,2/53,16,3	0.000120804	CG	-
flowerDMR1080	3	17742695	18	2	et2-3,(et1-1_et2-3)///et1-1,(Col)	1,0,0/0,0,1/43,3,0/29,0,1	0.000178631	CG	CG
flowerDMR1081	3	17865998	115	2	et1-1///Col,et1-1_et2-3,(et2-3)	12,2,1/72,6,4/22,6,2/0,1,1	5.76e-10	CG,CHG,CHH	CG
flowerDMR1082	3	17985533	315	2	Col,(et1-1_et2-3)///et1-1,et2-3	45,13,5/10,5,3/-,-,-/-,-,-	3.95e-08	CG,CHG	CG
flowerDMR1083	3	18183370	29	2	et2-3,et1-1,et1-1_et2-3///Col	48,0,0/0,0,0/1,0,3/0,0,0	7.24e-07	CG	CG
flowerDMR1084	3	18183515	55	2	Col///et2-3,et1-1,et1-1_et2-3	37,0,1/0,0,1/1,0,1/0,0,1	1.38e-13	CG	CG
flowerDMR1085	3	18228070	113	2	et1-1,(Col),(et2-3)///et1-1_et2-3	-,-,-/67,4,1/-,-,-/92,1,1	5.31e-05	CHG	-
flowerDMR1086	3	18310932	24	2	et2-3,(et1-1)///Col,(et1-1_et2-3)	-,24,24/-,11,14/-,4,2/-,17,14	9.21e-05	CHG,CHH	CHH
flowerDMR1087	3	18360603	98	2	et1-1,(et2-3)///Col,et1-1_et2-3	40,7,1/1,1,1/-,-,-/68,20,1	1.06e-10	CG	CG
flowerDMR1088	3	18431437	74	2	Col,(et1-1_et2-3)///et2-3,et1-1	38,20,17/68,36,34/-,-,-/-,-,-	1.83e-05	CHG	-
flowerDMR1089	3	18458085	79	2	Col,et1-1_et2-3///et2-3,et1-1	34,9,2/1,0,2/2,0,1/68,15,2	1.62e-08	CG,CHG	-
flowerDMR1090	3	18459304	127	2	Col,et1-1///et2-3,et1-1_et2-3	3,1,1/-,-,-/-,-,-/43,9,3	1.95e-07	CG,CHG	CG
flowerDMR1091	3	18497821	79	2	et1-1,(Col),(et2-3)///et1-1_et2-3	-,-,-/90,8,1/-,-,-/2,1,1	0.000133533	CG	-
flowerDMR1092	3	18498017	316	2	et2-3,(Col),(et1-1)///et1-1_et2-3	-,-,-/-,-,-/78,2,0/81,2,3	0.000134581	CHH	-
flowerDMR1093	3	18569760	111	2	et1-1_et2-3,(Col),(et2-3)///et1-1	-,-,-/4,-,2/-,-,-/62,-,5	3.34e-05	CG	-
flowerDMR1094	3	18887711	50	2	et1-1,et2-3,(Col)///et1-1_et2-3	38,24,6/54,31,14/36,20,15/10,6,1	1.56e-07	CG,CHH	-
flowerDMR1095	3	18896016	144	2	Col,(et1-1),(et2-3)///et1-1_et2-3	-,46,30/-,-,-/-,-,-/-,30,18	5.8e-05	CHG	-
flowerDMR1096	3	19147124	56	2	et1-1_et2-3,et1-1,(et2-3)///Col	90,1,2/21,1,0/30,1,1/21,0,0	1.89e-08	CHH	-
flowerDMR1097	3	19357744	99	2	Col,(et1-1_et2-3)///et1-1,et2-3	36,20,5/8,3,2/-,-,-/-,-,-	1.25e-12	CG,CHG,CHH	-
flowerDMR1098	3	19482693	65	2	et1-1_et2-3///et1-1,(Col),(et2-3)	15,1,2/9,1,0/31,6,3/56,11,3	0.000252765	CG,CHG	-
flowerDMR1099	3	19532961	52	2	et1-1_et2-3,(Col),(et2-3)///et1-1	92,27,4/58,1,2/89,15,2/89,30,5	0.000117483	CHG	-
flowerDMR1100	3	19534123	144	3	et1-1_et2-3///et2-3///et1-1,Col	-,-,-/-,-,-/35,17,3/9,2,1	8.1e-14	CG,CHG,CHH	CG
flowerDMR1101	3	19560514	147	2	et1-1_et2-3,(Col),(et2-3)///et1-1	-,-,-/1,2,1/-,-,-/63,7,2	3.64e-05	CG	-
flowerDMR1102	3	19577778	82	2	et1-1_et2-3,(Col),(et2-3)///et1-1	-,-,-/5,3,1/-,-,-/58,4,1	5.36e-05	CG	CG
flowerDMR1103	3	19667936	64	2	et1-1,(et2-3),(et1-1_et2-3)///Col	15,6,1/61,19,7/-,-,-/-,-,-	3.79e-06	CG,CHH	-
flowerDMR1104	3	19673041	85	2	et1-1_et2-3,(Col),(et2-3)///et1-1	-,-,-/69,28,6/-,-,-/46,10,2	0.000288834	CHH	-
flowerDMR1105	3	19673127	50	2	et1-1_et2-3,(Col)///et2-3,et1-1	-,-,-/-,-,-/37,2,1/0,1,0	3.66e-06	CG	CG
flowerDMR1106	3	20031528	426	2	et1-1,(Col),(et1-1_et2-3)///et2-3	-,-,-/12,16,14/9,9,8/-,-,-	1.85e-09	CHG	-
flowerDMR1107	3	20074563	28	2	et1-1_et2-3,(Col),(et2-3)///et1-1	17,0,2/97,0,0/41,0,1/6,2,1	0.000146469	CG	-
flowerDMR1108	3	20090888	62	2	et1-1_et2-3,(Col),(et2-3)///et1-1	49,-,3/8,-,2/52,-,4/56,-,3	8.53e-05	CG	CG
flowerDMR1109	3	20206332	52	2	et1-1_et2-3,(Col)///et1-1,(et2-3)	51,13,1/88,34,1/69,20,2/20,5,2	1.27e-05	CG	CG
flowerDMR1110	3	20233465	60	3	et1-1///et1-1_et2-3,(Col)///et2-3	10,4,2/23,7,2/48,26,7/3,0,1	2.76e-13	CG,CHG,CHH	CG
flowerDMR1111	3	20658951	298	2	Col,(et1-1),(et1-1_et2-3)///et2-3	39,10,3/-,-,-/61,4,6/-,-,-	5.18e-05	CG	-
flowerDMR1112	3	20686414	175	2	et1-1,(et2-3)///Col,et1-1_et2-3	-,-,-/0,2,1/-,-,-/44,26,2	1.21e-10	CG,CHG	CG,CHG
flowerDMR1113	3	20696493	130	2	et1-1,(et1-1_et2-3)///Col,(et2-3)	12,2,0/60,14,1/31,5,1/53,17,2	1e-07	CG,CHG	CG
flowerDMR1114	3	20696623	201	2	et1-1_et2-3,(et1-1),(et2-3)///Col	53,13,1/-,-,-/-,-,-/79,41,1	1.19e-05	CHG	-
flowerDMR1115	3	20809424	222	2	et1-1,(et2-3)///et1-1_et2-3,Col	77,24,2/2,1,1/42,13,2/91,32,2	6.59e-27	CG,CHG	CG,CHG
flowerDMR1116	3	20989362	31	2	Col///et2-3,et1-1_et2-3,et1-1	46,-,3/1,-,1/1,-,1/1,-,2	1.5e-07	CG	CG
flowerDMR1117	3	21011875	16	2	et1-1_et2-3,(et2-3)///Col,(et1-1)	65,0,4/72,0,1/15,2,1/0,0,0	0.000182286	CG	CG
flowerDMR1118	3	21131001	123	2	et2-3,(Col),(et1-1_et2-3)///et1-1	-,-,-/4,3,2/52,14,4/-,-,-	5.4e-06	CG,CHG	-
flowerDMR1119	3	21266423	615	2	et1-1,Col,(et2-3)///et1-1_et2-3	59,30,6/64,28,6/35,18,5/3,2,1	1.13e-73	CG,CHG	CG,CHG
flowerDMR1120	3	21267575	83	2	et1-1,Col,(et2-3)///et1-1_et2-3	55,31,11/76,54,19/-,-,-/32,8,0	7.2e-23	CHH	-
flowerDMR1121	3	21277308	276	2	et2-3,(Col),(et1-1)///et1-1_et2-3	64,22,9/81,36,13/52,15,6/35,4,1	5.93e-11	CHG	-
flowerDMR1122	3	21509510	445	3	et1-1_et2-3///et1-1,Col///et2-3	71,66,30/75,65,28/39,35,17/1,1,0	9.68e-170	CG,CHG,CHH	CG,CHG,CHH
flowerDMR1123	3	21681977	94	2	Col///et2-3,(et1-1),(et1-1_et2-3)	73,0,0/90,1,1/89,1,1/90,1,1	0.000217606	CHH	-
flowerDMR1124	3	22184043	80	2	et1-1,(et2-3)///Col,(et1-1_et2-3)	88,2,1/50,0,1/55,1,1/88,1,1	0.000246663	CHG	-
flowerDMR1125	3	22370688	64	2	et1-1,(Col),(et2-3)///et1-1_et2-3	-,-,-/75,54,9/-,-,-/8,7,2	1.75e-15	CG,CHG	CG,CHG
flowerDMR1126	3	22448671	42	2	et2-3///et1-1,(Col),(et1-1_et2-3)	89,6,2/94,0,0/69,0,3/81,0,0	0.000231914	CHH	-
flowerDMR1127	3	22540732	202	2	Col///et2-3,(et1-1),(et1-1_et2-3)	36,7,1/81,19,2/81,15,3/82,18,2	1.11e-11	CHH	-
flowerDMR1128	3	22583260	94	2	Col,(et1-1),(et1-1_et2-3)///et2-3	36,1,1/-,-,-/9,3,1/-,-,-	9.49e-05	CHG	-
flowerDMR1129	3	22615672	30	2	et1-1_et2-3///et1-1,(Col),(et2-3)	13,2,1/5,2,2/20,2,2/39,6,2	0.000136915	CG,CHG	CG
flowerDMR1130	3	22665792	75	2	et2-3,Col,et1-1_et2-3///et1-1	71,28,29/40,3,5/84,33,36/89,47,32	2.62e-21	CHG	-
flowerDMR1131	3	22690295	26	2	et1-1_et2-3,(Col),(et2-3)///et1-1	61,9,3/1,2,2/61,0,2/90,0,1	0.000205332	CG	-
flowerDMR1132	3	22997651	74	2	et1-1///et1-1_et2-3,(Col),(et2-3)	84,0,0/74,8,1/89,3,1/91,0,1	3.55e-05	CHG	-
flowerDMR1133	3	23057957	91	2	et2-3///et1-1_et2-3,(Col),(et1-1)	54,0,1/70,0,0/92,3,2/67,0,0	2.35e-05	CHH	-
flowerDMR1134	3	23118176	71	2	et2-3,(et1-1)///et1-1_et2-3,Col	-,-,-/-,-,-/9,-,3/38,-,9	0.000148519	CG	-
flowerDMR1135	3	23118248	362	2	et1-1,et2-3///et1-1_et2-3,Col	-,-,-/-,-,-/32,22,6/74,49,12	2.62e-36	CG	CG
flowerDMR1136	3	23130818	120	2	et2-3,et1-1_et2-3,(et1-1)///Col	33,16,5/1,1,1/1,1,1/0,0,1	3.42e-27	CG	CG
flowerDMR1137	3	23203556	183	3	et1-1///Col,et2-3///et1-1_et2-3	33,23,9/67,52,16/32,22,7/3,4,1	1.1e-25	CG,CHG	CG,CHG
flowerDMR1138	3	23391383	37	2	et1-1_et2-3,(Col),(et2-3)///et1-1	-,-,-/80,4,1/-,-,-/0,2,1	9.03e-05	CG	-
flowerDMR1139	4	44016	121	2	et1-1_et2-3///Col,et1-1,(et2-3)	72,30,21/78,33,18/64,28,15/62,16,8	2.01e-08	CG	-
flowerDMR1140	4	62022	63	2	Col,(et2-3),(et1-1_et2-3)///et1-1	5,4,1/44,24,3/-,-,-/-,-,-	2.61e-05	CHG	-
flowerDMR1141	4	82969	45	2	et1-1_et2-3,(Col)///et2-3,(et1-1)	49,0,1/0,1,1/1,0,0/78,1,0	0.000196264	CG	-
flowerDMR1142	4	111732	33	2	et2-3,(et1-1_et2-3)///Col,et1-1	-,-,-/3,-,0/58,-,8/-,-,-	1.87e-06	CG,CHH	-
flowerDMR1143	4	177137	178	2	Col,(et1-1)///et2-3,et1-1_et2-3	-,34,6/-,-,-/-,-,-/-,22,2	4.12e-05	CHG	-
flowerDMR1144	4	199532	147	2	et1-1_et2-3,Col///et1-1,(et2-3)	33,6,0/71,44,3/74,27,1/41,8,0	2.62e-19	CHG	CHG
flowerDMR1145	4	249487	77	2	et2-3,et1-1,(Col)///et1-1_et2-3	89,64,2/89,61,2/91,67,3/2,17,1	2.44e-06	CG,CHG	-
flowerDMR1146	4	273692	252	2	et1-1_et2-3,et2-3,(et1-1)///Col	3,4,4/72,44,15/62,43,10/68,42,11	7.7e-34	CG,CHG	CG,CHG
flowerDMR1147	4	323986	35	2	Col,(et1-1_et2-3)///et2-3,et1-1	62,18,8/15,3,1/-,-,-/-,-,-	1.92e-05	CG,CHG	-
flowerDMR1148	4	415182	274	2	et2-3,et1-1_et2-3,et1-1///Col	84,36,3/13,4,2/2,3,1/3,2,1	1.13e-42	CG	CG
flowerDMR1149	4	490201	316	2	et1-1,(Col),(et2-3)///et1-1_et2-3	-,-,-/36,20,6/-,-,-/5,5,2	5.51e-15	CHG	CHG
flowerDMR1150	4	518277	25	2	et1-1_et2-3,(Col),(et1-1)///et2-3	-,-,-/-,-,-/3,0,1/79,0,1	0.00014491	CG	-
flowerDMR1151	4	552574	17	2	et1-1_et2-3///Col,et1-1,(et2-3)	38,0,0/57,0,2/27,0,0/2,0,0	5.89e-06	CG	CG
flowerDMR1152	4	566819	94	2	et1-1_et2-3///Col,et1-1,(et2-3)	72,25,18/76,16,17/56,10,10/1,1,1	2.51e-28	CG,CHG,CHH	CG
flowerDMR1153	4	582483	123	2	et1-1,(et2-3)///Col,(et1-1_et2-3)	0,-,1/37,-,2/27,-,1/1,-,2	0.000116502	CG	-
flowerDMR1154	4	595591	55	2	et1-1_et2-3,(Col)///et2-3,(et1-1)	39,18,3/14,5,2/4,2,1/56,15,3	2.39e-05	CG,CHG	-
flowerDMR1155	4	625449	25	2	et2-3,(et1-1)///Col,(et1-1_et2-3)	20,0,0/67,0,0/78,0,0/43,0,0	7.24e-05	CG	CG
flowerDMR1156	4	655063	186	2	et1-1_et2-3,(Col),(et1-1)///et2-3	-,-,-/-,-,-/6,1,1/81,17,3	2.7e-11	CG,CHG	CG
flowerDMR1157	4	661215	144	2	et2-3,(et1-1),(et1-1_et2-3)///Col	5,1,1/36,3,1/33,4,0/51,5,3	0.000176602	CHG	-
flowerDMR1158	4	661385	552	2	et1-1_et2-3,et1-1,et2-3///Col	19,8,3/70,31,8/69,32,10/75,41,11	5.47e-70	CG	CG
flowerDMR1159	4	663880	120	2	et1-1_et2-3,(Col),(et2-3)///et1-1	32,10,1/6,6,1/28,14,2/37,20,2	0.00028836	CG,CHG	-
flowerDMR1160	4	732544	33	2	et1-1_et2-3,(et1-1),(et2-3)///Col	8,0,0/-,-,-/-,-,-/89,3,1	0.000115148	CG	-
flowerDMR1161	4	733137	57	2	et2-3,(Col),(et1-1)///et1-1_et2-3	55,3,1/65,1,1/64,3,1/17,1,0	6.58e-05	CHG	-
flowerDMR1162	4	734841	125	2	et1-1_et2-3///et2-3,(Col),(et1-1)	19,26,6/2,16,1/1,9,2/53,50,11	3.08e-10	CG,CHG	-
flowerDMR1163	4	849407	211	2	et1-1,(et2-3)///et1-1_et2-3,Col	1,0,1/25,12,8/23,5,2/0,2,1	1.01e-35	CG	CG
flowerDMR1164	4	1016381	133	2	et2-3,et1-1///et1-1_et2-3,(Col)	50,22,2/2,0,1/11,1,1/83,28,2	3.71e-18	CG,CHG	CG
flowerDMR1165	4	1189136	82	2	et2-3,(et1-1)///et1-1_et2-3,(Col)	12,5,2/57,18,9/62,19,5/34,10,5	1.2e-05	CHG	-
flowerDMR1166	4	1226134	57	2	Col,(et1-1_et2-3)///et2-3,(et1-1)	86,0,0/23,1,0/15,0,2/60,1,1	1.57e-06	CG	CG
flowerDMR1167	4	1315574	122	2	et1-1_et2-3///et2-3,(Col),(et1-1)	89,10,4/87,10,3/86,8,4/52,2,1	1.83e-05	CHG	-
flowerDMR1168	4	1315865	79	2	et1-1,(et2-3),(et1-1_et2-3)///Col	75,13,1/2,1,1/-,-,-/-,-,-	2.69e-05	CG	-
flowerDMR1169	4	1315946	74	2	et1-1_et2-3,(et2-3)///Col,et1-1	-,-,-/68,4,2/-,-,-/3,2,1	7.27e-08	CG,CHG	CG
flowerDMR1170	4	1357889	288	2	et2-3,(Col)///et1-1_et2-3,et1-1	-,-,-/-,-,-/5,2,2/48,37,13	1.58e-13	CHG	-
flowerDMR1171	4	1588312	47	2	et2-3,et1-1///Col,et1-1_et2-3	70,8,3/2,0,2/1,0,0/66,14,2	6.49e-09	CG	-
flowerDMR1172	4	1778174	60	2	et2-3,(Col),(et1-1)///et1-1_et2-3	-,-,-/-,-,-/4,0,1/64,11,2	0.000243347	CG	-
flowerDMR1173	4	1869927	310	2	et1-1_et2-3,(et1-1)///Col,(et2-3)	65,29,26/44,29,21/53,28,22/40,17,18	7.46e-05	CG	-
flowerDMR1174	4	1871113	179	2	et2-3,(Col),(et1-1_et2-3)///et1-1	-,-,-/7,25,4/80,47,7/-,-,-	3.03e-05	CG,CHG	-
flowerDMR1175	4	1959326	78	2	Col,(et1-1),(et1-1_et2-3)///et2-3	49,16,6/-,-,-/4,4,3/-,-,-	1.21e-05	CG	CG
flowerDMR1176	4	1976847	60	2	et1-1_et2-3,(Col),(et2-3)///et1-1	-,-,-/88,15,3/-,-,-/7,0,2	3.82e-07	CG,CHG	CG
flowerDMR1177	4	1995060	330	2	Col///et2-3,et1-1_et2-3,et1-1	77,29,3/11,6,2/7,2,2/3,3,1	1.41e-21	CG	CG
flowerDMR1178	4	1995391	76	2	Col,(et1-1),(et2-3)///et1-1_et2-3	91,23,5/-,-,-/-,-,-/20,0,1	6.42e-05	CG,CHG	-
flowerDMR1179	4	1996174	448	2	Col///et2-3,et1-1_et2-3,et1-1	79,44,4/-,-,-/-,-,-/1,4,1	1.78e-28	CG	CG
flowerDMR1180	4	1996628	82	2	Col,(et1-1_et2-3)///et1-1,et2-3	84,38,4/8,2,1/-,-,-/-,-,-	2.74e-06	CG,CHG	-
flowerDMR1181	4	2020193	114	2	Col,et1-1_et2-3///et2-3,et1-1	67,54,28/1,7,2/4,11,4/87,67,28	2.56e-27	CG,CHG	CHG
flowerDMR1182	4	2116683	85	2	et1-1_et2-3,(Col),(et1-1)///et2-3	-,-,-/-,-,-/92,2,2/72,7,0	5.96e-05	CHG	-
flowerDMR1183	4	2122357	112	2	et2-3,et1-1_et2-3,(Col)///et1-1	21,7,4/5,2,1/34,6,6/34,12,10	3.22e-11	CG,CHG,CHH	-
flowerDMR1184	4	2137614	127	2	Col,(et2-3),(et1-1_et2-3)///et1-1	19,24,5/89,59,7/-,-,-/-,-,-	3.16e-09	CG,CHG	CG
flowerDMR1185	4	2222720	251	2	et1-1,(et2-3)///Col,et1-1_et2-3	-,-,-/4,4,2/-,-,-/54,16,4	6.61e-07	CG,CHG	-
flowerDMR1186	4	2258628	135	2	et1-1_et2-3,(Col),(et1-1)///et2-3	-,-,-/-,-,-/3,0,0/74,17,2	2.13e-13	CG,CHG	CG
flowerDMR1187	4	2308763	99	2	et2-3,Col,(et1-1_et2-3)///et1-1	68,37,2/1,7,1/81,36,4/-,-,-	4.2e-07	CG,CHG	-
flowerDMR1188	4	2316862	467	2	et2-3,et1-1,et1-1_et2-3///Col	26,23,3/81,53,8/83,48,5/81,53,7	1.03e-28	CG	CG
flowerDMR1189	4	2344160	82	2	et1-1,(Col),(et2-3)///et1-1_et2-3	-,-,-/48,20,1/-,-,-/1,1,1	2.69e-08	CG	-
flowerDMR1190	4	2345321	174	2	et1-1,(Col),(et2-3)///et1-1_et2-3	-,-,-/76,59,3/-,-,-/15,19,1	7.94e-06	CG,CHG	-
flowerDMR1191	4	2379368	100	2	et1-1,(Col),(et2-3)///et1-1_et2-3	-,-,-/51,37,7/-,-,-/4,20,3	0.000105681	CG,CHG,CHH	-
flowerDMR1192	4	2380596	194	2	et1-1_et2-3,(Col),(et1-1)///et2-3	89,46,5/89,51,7/78,39,6/91,57,12	1.13e-05	CHH	-
flowerDMR1193	4	2380791	256	2	Col,(et2-3)///et1-1_et2-3,et1-1	43,17,1/73,33,3/-,-,-/-,-,-	1.07e-08	CG	-
flowerDMR1194	4	2410640	163	2	et1-1,(et2-3)///Col,(et1-1_et2-3)	32,18,3/4,2,0/5,5,2/48,17,3	1.21e-09	CG,CHG	-
flowerDMR1195	4	2415794	108	2	et2-3,(Col),(et1-1_et2-3)///et1-1	-,-,-/-,43,18/-,2,1/-,-,-	9.49e-14	CHG	-
flowerDMR1196	4	2434600	108	2	et2-3,(Col)///et1-1_et2-3,(et1-1)	54,7,1/81,4,2/57,2,1/80,14,2	3.3e-05	CHG	-
flowerDMR1197	4	2532287	68	2	et2-3,(Col),(et1-1)///et1-1_et2-3	-,-,-/-,-,-/4,4,1/71,17,3	6.69e-06	CG	-
flowerDMR1198	4	2558033	576	2	et2-3,et1-1,et2-3///et1-1_et2-3,Col	32,20,4/78,37,6/84,38,6/3,2,1	4.6e-89	CG,CHG	CG,CHG
flowerDMR1199	4	2566534	240	3	et1-1,(et2-3)///et1-1_et2-3///Col	24,10,4/82,32,9/63,19,6/19,4,1	3.52e-32	CG,CHG,CHH	CG
flowerDMR1200	4	2566774	41	2	et1-1_et2-3,(Col)///et1-1,(et2-3)	8,5,3/44,9,11/20,12,6/0,0,1	5.66e-06	CG,CHG,CHH	-
flowerDMR1201	4	2583227	390	2	Col,(et1-1_et2-3)///et2-3,et1-1	61,26,2/81,44,4/-,-,-/-,-,-	2.65e-05	CG	-
flowerDMR1202	4	2584054	304	2	Col///et1-1,et1-1_et2-3,et2-3	34,9,1/-,-,-/-,-,-/85,36,3	6.25e-14	CG	-
flowerDMR1203	4	2613066	147	2	Col,(et1-1_et2-3)///et2-3,et1-1	50,9,1/93,13,2/-,-,-/-,-,-	1.2e-09	CG	-
flowerDMR1204	4	2614613	108	2	et1-1_et2-3,(Col),(et1-1)///et2-3	-,-,-/-,-,-/2,3,1/71,42,3	1.27e-12	CG	CG
flowerDMR1205	4	2620991	41	2	Col,(et2-3),(et1-1_et2-3)///et1-1	60,2,5/5,2,2/-,-,-/-,-,-	1.98e-05	CG,CHH	-
flowerDMR1206	4	2622909	59	2	Col,et1-1,et2-3///et1-1_et2-3	65,6,1/75,7,1/62,2,2/2,1,1	6.39e-09	CG,CHG	-
flowerDMR1207	4	2730051	78	2	Col///et2-3,et1-1,et1-1_et2-3	71,25,2/1,13,1/2,12,2/1,15,1	9.32e-10	CG	CG
flowerDMR1208	4	2761222	121	2	et1-1,(Col),(et2-3)///et1-1_et2-3	91,2,1/93,0,1/93,0,1/52,1,0	3.16e-06	CHH	-
flowerDMR1209	4	2775205	375	2	et1-1_et2-3,(Col)///et2-3,et1-1	-,-,-/80,51,3/82,58,2/17,11,1	5.41e-15	CG,CHG	CG,CHG
flowerDMR1210	4	2804032	83	2	Col///et1-1_et2-3,et1-1,et2-3	42,30,13/1,0,0/0,1,0/1,1,0	6.97e-34	CG,CHG,CHH	CHG
flowerDMR1211	4	2995103	266	2	Col,(et1-1),(et1-1_et2-3)///et2-3	65,55,2/-,-,-/6,20,1/-,-,-	1.9e-07	CG	-
flowerDMR1212	4	3125039	249	2	et1-1_et2-3///et1-1,Col,et2-3	77,-,3/79,-,3/75,-,3/22,-,1	2.37e-09	CG	CG
flowerDMR1213	4	3370476	266	2	et1-1_et2-3,Col///et1-1,et2-3	-,-,-/-,-,-/91,34,2/23,5,1	3.1e-09	CG	CG
flowerDMR1214	4	3615088	99	2	et1-1,(Col),(et2-3)///et1-1_et2-3	-,-,-/14,3,0/-,-,-/85,19,2	1.35e-11	CG	CG
flowerDMR1215	4	3896549	102	2	et2-3,(et1-1_et2-3)///et1-1,Col	-,-,-/8,4,1/73,27,1/-,-,-	2.66e-05	CG,CHG	-
flowerDMR1216	4	4103245	320	2	et1-1_et2-3///et2-3,Col,et1-1	58,17,2/80,21,3/70,23,2/5,3,1	1.17e-23	CG	CG
flowerDMR1217	4	4215847	120	2	Col,(et1-1_et2-3)///et2-3,(et1-1)	86,36,4/15,21,2/8,9,2/71,39,2	0.000150484	CG,CHG	-
flowerDMR1218	4	4252015	31	2	et1-1_et2-3,(Col)///et2-3,(et1-1)	73,16,0/14,1,1/1,3,1/84,19,2	1.18e-05	CG	-
flowerDMR1219	4	4547834	173	2	et2-3,(et1-1),(et1-1_et2-3)///Col	17,-,4/-,-,-/0,-,1/-,-,-	0.000258174	CG	-
flowerDMR1220	4	4598282	306	2	et2-3,(Col)///et1-1,et1-1_et2-3	-,-,-/-,-,-/17,16,2/78,39,4	1.04e-05	CG	-
flowerDMR1221	4	4665138	210	2	et1-1_et2-3///Col,et1-1,et2-3	90,28,3/92,29,2/90,22,3/26,9,1	8.2e-18	CG	CG
flowerDMR1222	4	4696433	471	2	et1-1_et2-3///Col,et1-1,(et2-3)	91,38,2/91,40,2/91,37,2/24,7,1	6.59e-44	CG	CG
flowerDMR1223	4	4796365	456	2	et1-1_et2-3///et1-1,Col,et2-3	-,-,-/-,-,-/75,40,6/5,3,1	5.15e-28	CG	CG
flowerDMR1224	4	4823982	178	2	et2-3,et1-1///Col,et1-1_et2-3	75,15,3/2,1,1/2,3,2/90,14,2	6.31e-26	CG,CHG	CG
flowerDMR1225	4	4957896	233	2	et2-3,(et1-1),(et1-1_et2-3)///Col	43,19,2/-,-,-/4,8,2/-,-,-	0.000144742	CG	CG
flowerDMR1226	4	4973476	72	2	et1-1_et2-3,et2-3,(Col)///et1-1	29,11,1/80,13,2/8,3,1/2,1,1	8.8e-08	CG,CHG	CG
flowerDMR1227	4	5191839	50	2	et1-1///et1-1_et2-3,(Col),(et2-3)	5,-,1/52,-,1/4,-,1/3,-,1	0.000262119	CG	-
flowerDMR1228	4	5230751	89	2	et1-1,(et2-3),(et1-1_et2-3)///Col	68,7,5/42,2,3/-,-,-/-,-,-	3.08e-05	CHG	-
flowerDMR1229	4	5230751	149	2	et1-1,(et2-3),(et1-1_et2-3)///Col	68,7,3/40,2,2/-,-,-/-,-,-	1.43e-06	CHG	-
flowerDMR1230	4	5298452	206	2	Col,(et1-1),(et2-3)///et1-1_et2-3	69,33,12/70,19,7/53,21,8/2,1,1	1.67e-18	CG,CHG	CG
flowerDMR1231	4	5301301	154	2	Col///et2-3,et1-1,et1-1_et2-3	52,-,3/-,-,-/-,-,-/4,-,1	3.78e-11	CG	CG
flowerDMR1232	4	5313018	51	2	et1-1_et2-3,(Col),(et1-1)///et2-3	28,5,2/22,5,1/54,7,3/6,2,1	0.000117483	CG,CHG	CG
flowerDMR1233	4	5321839	379	2	et1-1_et2-3///et1-1,Col,et2-3	-,-,-/-,-,-/81,30,3/1,3,1	2.06e-18	CG	CG
flowerDMR1234	4	5322894	201	2	et1-1,(et2-3)///et1-1_et2-3,Col	31,13,1/78,40,2/65,33,3/2,1,0	4.48e-16	CG	CG
flowerDMR1235	4	5338737	291	2	et1-1_et2-3,(Col),(et1-1)///et2-3	17,11,1/4,15,1/50,22,2/1,2,1	9.19e-09	CG,CHG	CG
flowerDMR1236	4	5339037	37	2	et1-1_et2-3///et1-1,et2-3,(Col)	35,36,1/64,37,1/82,57,2/3,7,1	5e-07	CG,CHG	-
flowerDMR1237	4	5345761	37	2	Col,(et1-1_et2-3)///et2-3,(et1-1)	64,19,1/22,6,0/10,10,0/49,14,1	7.86e-05	CG,CHG	CG
flowerDMR1238	4	5382495	157	2	et1-1,(et2-3),(et1-1_et2-3)///Col	-,-,5/-,-,1/-,-,-/-,-,-	0.000109513	CHH	-
flowerDMR1239	4	5383022	47	2	Col,(et1-1_et2-3)///et1-1,(et2-3)	-,-,2/-,-,11/-,-,8/-,-,5	0.000268865	CHH	-
flowerDMR1240	4	5440059	183	2	et1-1_et2-3,(Col)///et2-3,(et1-1)	0,6,4/3,11,5/7,11,7/3,4,2	3.98e-07	CG,CHH	-
flowerDMR1241	4	5440059	263	2	et1-1_et2-3,(Col),(et1-1)///et2-3	-,-,-/-,-,-/36,10,7/3,5,3	2.95e-15	CG,CHG,CHH	CG
flowerDMR1242	4	5454744	65	2	et2-3,(Col),(et1-1)///et1-1_et2-3	-,-,-/-,-,-/2,1,0/22,3,1	2.62e-07	CG	CG
flowerDMR1243	4	5519664	38	2	et1-1,et2-3,(et1-1_et2-3)///Col	27,5,1/2,0,1/1,0,1/10,2,0	1.87e-09	CG	CG
flowerDMR1244	4	5539099	164	2	Col///et1-1_et2-3,et2-3,(et1-1)	49,12,2/6,3,2/7,1,1/8,0,0	1.25e-08	CG,CHG	-
flowerDMR1245	4	5566135	60	2	et1-1_et2-3,Col///et1-1,et2-3	-,-,-/-,-,-/79,1,1/2,0,0	2.63e-07	CG	CG
flowerDMR1246	4	5604239	53	2	et1-1_et2-3,et2-3///et1-1,Col	80,12,2/76,9,1/0,3,1/0,0,0	4.44e-10	CG,CHG	-
flowerDMR1247	4	5604239	78	2	Col,(et1-1),(et2-3)///et1-1_et2-3	85,10,1/-,-,-/-,-,-/24,1,1	3.49e-07	CG	CG
flowerDMR1248	4	5604239	136	2	Col,(et1-1),(et2-3)///et1-1_et2-3	87,14,2/-,-,-/-,-,-/16,1,1	1.16e-14	CG	CG
flowerDMR1249	4	5634927	315	2	Col///et2-3,et1-1,et1-1_et2-3	54,21,6/1,1,1/1,0,0/1,1,1	3.98e-75	CG	CG
flowerDMR1250	4	5644383	179	2	et1-1_et2-3,(Col),(et2-3)///et1-1	-,-,-/68,10,3/-,-,-/5,0,1	1.27e-08	CG,CHG	CG
flowerDMR1251	4	5658788	99	2	Col,(et1-1)///et2-3,et1-1_et2-3	36,3,2/-,-,-/-,-,-/88,15,0	1.28e-05	CG	-
flowerDMR1252	4	5668229	88	2	et2-3,(Col),(et1-1)///et1-1_et2-3	-,-,-/-,-,-/1,2,1/86,67,6	3.03e-13	CG,CHG	CG,CHG
flowerDMR1253	4	5683065	128	2	et1-1,(et1-1_et2-3)///et2-3,Col	3,4,1/33,20,4/3,3,1/22,9,2	4.72e-07	CG	-
flowerDMR1254	4	5735289	185	2	Col,(et1-1_et2-3)///et2-3,et1-1	63,20,6/4,3,1/-,-,-/-,-,-	4.11e-13	CG,CHG	CG
flowerDMR1255	4	5761189	159	2	et2-3,(et1-1_et2-3)///et1-1,(Col)	85,8,2/79,4,1/89,13,4/84,12,3	7.39e-07	CHH	-
flowerDMR1256	4	5774185	245	2	Col///et1-1_et2-3,(et1-1),(et2-3)	40,6,3/19,1,1/9,3,2/3,2,1	1.3e-09	CG	CG
flowerDMR1257	4	5783297	74	2	et1-1_et2-3///et1-1,Col,et2-3	-,-,-/-,-,-/78,-,2/6,-,1	2.23e-05	CG	-
flowerDMR1258	4	5790306	147	2	Col///et1-1,et1-1_et2-3,et2-3	59,34,2/1,0,0/1,1,1/1,0,0	7.9e-26	CG	CG
flowerDMR1259	4	5803241	17	2	et2-3,(et1-1)///Col,(et1-1_et2-3)	48,26,1/3,0,0/2,3,1/35,20,2	7.53e-05	CG,CHG	CG
flowerDMR1260	4	5808473	86	2	et1-1_et2-3///et2-3,(Col),(et1-1)	17,0,1/5,1,1/1,1,1/48,4,2	2.73e-05	CG	CG
flowerDMR1261	4	5816245	79	2	et1-1,(et2-3),(et1-1_et2-3)///Col	78,3,1/3,0,1/-,-,-/-,-,-	1.02e-05	CG	CG
flowerDMR1262	4	5849864	95	2	et1-1_et2-3,(Col)///et2-3,(et1-1)	79,2,1/43,0,0/33,1,1/78,4,0	8.97e-06	CHG	-
flowerDMR1263	4	5918207	68	2	et1-1_et2-3,(Col)///et2-3,et1-1	25,10,1/42,41,2/68,38,4/5,2,1	8.24e-16	CHG	CHG
flowerDMR1264	4	5965529	130	3	et2-3///Col///et1-1_et2-3,(et1-1)	17,6,2/64,23,5/86,32,6/53,16,6	5.34e-16	CG	CG
flowerDMR1265	4	5970869	52	2	et2-3,(Col),(et1-1)///et1-1_et2-3	48,28,2/0,22,1/4,11,2/95,44,3	0.000282583	CG	-
flowerDMR1266	4	5987662	28	2	Col,(et2-3),(et1-1_et2-3)///et1-1	37,27,7/6,3,4/36,19,8/42,18,6	6.03e-05	CG,CHG	CG
flowerDMR1267	4	6014577	54	2	et2-3,et1-1_et2-3,et1-1///Col	33,17,1/2,1,0/1,5,1/1,6,1	5.44e-09	CG	CG
flowerDMR1268	4	6016520	94	2	et2-3,et1-1,et1-1_et2-3///Col	20,14,9/3,1,0/27,12,2/2,3,1	4.87e-11	CHG,CHH	-
flowerDMR1269	4	6062580	34	2	Col,et1-1_et2-3///et2-3,et1-1	71,21,0/2,3,0/0,0,1/71,24,2	3.02e-13	CG,CHG	CHG
flowerDMR1270	4	6076471	50	2	et2-3,(Col)///et1-1,(et1-1_et2-3)	30,14,0/65,16,1/10,0,0/40,8,0	3.99e-05	CG	CG
flowerDMR1271	4	6112747	113	2	Col///et1-1,et1-1_et2-3,et2-3	51,14,2/2,3,1/3,2,2/2,1,1	1.31e-08	CG,CHG	-
flowerDMR1272	4	6123893	276	2	et1-1_et2-3///et2-3,Col,et1-1	-,-,-/-,-,-/78,40,4/3,3,1	3.72e-21	CG	CG
flowerDMR1273	4	6144136	715	2	Col///et2-3,et1-1,et1-1_et2-3	20,3,1/-,-,-/-,-,-/86,41,3	1.89e-54	CG	CG
flowerDMR1274	4	6144851	72	2	et1-1_et2-3///et2-3,(Col),(et1-1)	1,0,0/1,3,0/1,1,0/82,19,1	3.53e-05	CG,CHG	-
flowerDMR1275	4	6162073	29	2	et1-1,(et1-1_et2-3)///Col,et2-3	40,14,2/0,0,0/89,21,1/27,11,2	9.05e-10	CG,CHG	CG
flowerDMR1276	4	6162103	91	2	et2-3,(Col),(et1-1)///et1-1_et2-3	-,-,-/-,-,-/49,13,2/1,1,1	7.48e-06	CG,CHG	-
flowerDMR1277	4	6169358	48	2	et1-1_et2-3,et2-3,(Col)///et1-1	54,3,1/4,0,1/90,3,2/81,14,4	1.44e-06	CG	-
flowerDMR1278	4	6201716	74	3	et1-1,et2-3///et1-1_et2-3///Col	38,4,2/81,5,5/85,3,3/2,1,0	5.13e-24	CG,CHH	CG
flowerDMR1279	4	6235082	110	2	et2-3///et1-1,et1-1_et2-3,(Col)	77,8,6/76,6,4/71,13,13/82,6,3	2.08e-07	CHG,CHH	-
flowerDMR1280	4	6281563	172	3	Col///et2-3,et1-1///et1-1_et2-3	-,-,-/-,-,-/11,3,1/96,49,5	1.62e-23	CG	CG
flowerDMR1281	4	6281563	383	2	et2-3,(Col),(et1-1)///et1-1_et2-3	-,-,-/-,-,-/7,2,1/92,44,6	1.17e-40	CG	CG
flowerDMR1282	4	6281563	700	2	et1-1_et2-3,(Col)///et2-3,et1-1	-,-,-/-,-,-/25,9,2/91,44,6	8.63e-68	CG	CG
flowerDMR1283	4	6307819	28	2	et1-1,(et2-3)///et1-1_et2-3,(Col)	45,3,3/1,4,2/3,0,4/64,6,3	0.000297451	CG	-
flowerDMR1284	4	6312576	308	2	et1-1,(Col),(et2-3)///et1-1_et2-3	-,-,-/40,56,16/-,-,-/38,15,13	5.45e-07	CHG	CHG
flowerDMR1285	4	6345325	60	2	Col,(et1-1_et2-3)///et2-3,(et1-1)	41,1,0/64,2,1/85,2,1/53,1,1	4.99e-07	CG,CHG	-
flowerDMR1286	4	6351254	24	2	et1-1_et2-3///et2-3,(Col),(et1-1)	6,2,2/2,2,1/0,0,0/65,5,1	0.000250535	CG	-
flowerDMR1287	4	6351254	100	2	et1-1_et2-3,(Col),(et1-1)///et2-3	-,-,-/-,-,-/1,1,2/62,9,2	1.59e-10	CG	CG
flowerDMR1288	4	6351694	83	2	et1-1,(Col)///et1-1_et2-3,(et2-3)	17,10,0/1,7,1/74,11,2/69,22,1	0.000173979	CG,CHG	-
flowerDMR1289	4	6368261	56	2	et1-1_et2-3///Col,et1-1,et2-3	74,-,1/78,-,0/79,-,1/1,-,1	9.42e-11	CG	CG
flowerDMR1290	4	6419410	87	2	Col,et1-1,et2-3///et1-1_et2-3	52,-,4/54,-,3/53,-,4/9,-,1	1.15e-09	CG	-
flowerDMR1291	4	6429991	48	2	et2-3,(Col)///et1-1_et2-3,(et1-1)	43,5,4/69,9,3/10,4,3/64,23,4	0.000109912	CG	-
flowerDMR1292	4	6551523	611	2	Col,(et1-1),(et1-1_et2-3)///et2-3	53,33,7/-,-,-/74,43,7/-,-,-	1.6e-05	CG	-
flowerDMR1293	4	6563345	55	2	et1-1,(Col),(et2-3)///et1-1_et2-3	-,-,-/5,4,1/-,-,-/64,31,4	1.76e-08	CG,CHG	CHG
flowerDMR1294	4	6576877	79	2	Col,(et1-1_et2-3)///et1-1,et2-3	67,13,1/1,0,0/4,3,1/55,11,1	4.91e-07	CG,CHG	-
flowerDMR1295	4	6617560	41	2	et2-3,(Col),(et1-1)///et1-1_et2-3	15,0,1/5,5,0/16,0,2/86,48,6	3.07e-05	CG,CHG,CHH	-
flowerDMR1296	4	6617601	129	2	et2-3,(et1-1),(et1-1_et2-3)///Col	19,5,1/-,-,-/84,19,3/-,-,-	3.96e-09	CG	CG
flowerDMR1297	4	6617886	71	2	Col///et1-1,et1-1_et2-3,et2-3	12,7,1/-,-,-/-,-,-/87,58,3	3.35e-09	CG,CHG	CG
flowerDMR1298	4	6619568	90	2	et2-3,et1-1_et2-3,(et1-1)///Col	61,0,0/4,1,1/3,0,1/0,1,0	3.2e-25	CG	CG
flowerDMR1299	4	6749015	34	2	et1-1_et2-3///et2-3,(Col),(et1-1)	8,-,1/0,-,1/0,-,0/60,-,1	0.000190339	CG	-
flowerDMR1300	4	6754339	70	2	et1-1,et2-3///et1-1_et2-3,Col	34,24,1/82,55,4/89,59,4/26,15,1	2.34e-26	CG,CHH	-
flowerDMR1301	4	6766998	188	2	et2-3,(Col),(et1-1)///et1-1_et2-3	-,-,-/-,-,-/11,9,1/44,30,2	0.000141344	CG,CHG	-
flowerDMR1302	4	6767490	136	2	et1-1///et2-3,Col,et1-1_et2-3	-,-,-/5,4,1/-,-,-/81,30,1	1e-05	CG	-
flowerDMR1303	4	6812383	54	2	Col,et1-1_et2-3///et2-3,et1-1	82,40,1/5,8,1/4,5,1/85,38,2	8.71e-10	CG	-
flowerDMR1304	4	6831928	21	2	Col,(et2-3),(et1-1_et2-3)///et1-1	65,27,3/11,4,2/65,22,2/63,24,2	5.6e-05	CG,CHG	-
flowerDMR1305	4	6835024	196	2	et2-3,(Col),(et1-1)///et1-1_et2-3	41,3,3/36,2,2/38,1,3/66,25,12	7.37e-20	CHG	CHG
flowerDMR1306	4	6863208	51	2	et2-3///et1-1_et2-3,(Col),(et1-1)	22,-,1/3,-,1/76,-,0/0,-,1	0.000173613	CG	-
flowerDMR1307	4	6877363	136	2	Col,(et1-1_et2-3)///et1-1,et2-3	17,8,4/73,32,21/-,-,-/-,-,-	2.07e-14	CG	CG
flowerDMR1308	4	6886478	32	2	et2-3,et1-1,Col///et1-1_et2-3	54,46,3/63,33,1/70,41,2/4,5,2	1.95e-13	CG,CHG	CG
flowerDMR1309	4	6899664	70	2	et2-3,(et1-1)///et1-1_et2-3,(Col)	37,-,5/56,-,1/68,-,5/12,-,2	2.13e-05	CG,CHH	-
flowerDMR1310	4	6984696	84	2	et1-1_et2-3,(Col),(et2-3)///et1-1	-,-,-/85,52,15/-,-,-/86,77,27	0.000263133	CHG	-
flowerDMR1311	4	6985073	115	2	Col,(et1-1),(et2-3)///et1-1_et2-3	66,30,16/74,21,8/63,18,11/1,1,0	2.45e-28	CG,CHG,CHH	CG
flowerDMR1312	4	7065692	35	2	et2-3,(Col),(et1-1)///et1-1_et2-3	13,1,1/1,1,2/1,1,0/57,0,1	1.01e-08	CG	CG
flowerDMR1313	4	7113381	37	2	et1-1,(Col),(et2-3)///et1-1_et2-3	26,12,2/2,4,1/19,7,1/66,24,1	0.00023151	CG	-
flowerDMR1314	4	7150249	41	2	Col,et1-1_et2-3,(et2-3)///et1-1	33,4,1/1,2,1/36,3,1/54,4,1	2.63e-07	CG	CG
flowerDMR1315	4	7210059	41	2	et1-1_et2-3///et1-1,et2-3,(Col)	14,2,1/1,1,1/3,1,2/62,6,1	2.64e-06	CG,CHG	-
flowerDMR1316	4	7213850	89	2	et1-1,(et2-3)///et1-1_et2-3,(Col)	8,2,1/73,15,1/76,14,1/10,0,1	0.000161049	CG,CHG	-
flowerDMR1317	4	7243769	269	2	et1-1_et2-3///Col,(et1-1),(et2-3)	74,6,7/70,10,5/71,6,7/41,1,3	1.17e-06	CHG	-
flowerDMR1318	4	7295281	260	2	Col,(et2-3)///et1-1_et2-3,et1-1	46,16,1/-,-,-/-,-,-/79,22,2	4.73e-10	CG,CHG	-
flowerDMR1319	4	7356697	116	2	Col///et1-1_et2-3,et1-1,et2-3	59,39,2/2,5,0/1,3,1/3,4,0	1.69e-26	CG	CG
flowerDMR1320	4	7444713	218	2	Col///et1-1,et1-1_et2-3,et2-3	27,24,9/-,-,-/-,-,-/1,1,1	1.22e-33	CG,CHG	CG,CHG
flowerDMR1321	4	7487032	99	2	et1-1_et2-3///et2-3,et1-1,(Col)	18,4,2/13,1,0/28,0,2/0,1,0	4.81e-18	CG	CG
flowerDMR1322	4	7520482	225	2	et1-1_et2-3,(et2-3)///et1-1,Col	44,30,5/48,32,4/-,-,-/12,5,1	2.84e-29	CHG	CHG
flowerDMR1323	4	7559651	77	2	et1-1_et2-3,et1-1,et2-3///Col	71,17,4/2,3,1/3,3,2/1,3,2	1.25e-15	CG	CG
flowerDMR1324	4	7608375	95	2	et2-3,(et1-1),(et1-1_et2-3)///Col	85,15,0/-,-,-/0,1,2/-,-,-	6.08e-06	CG	-
flowerDMR1325	4	7608940	18	2	et1-1,(et2-3),(et1-1_et2-3)///Col	30,1,0/81,0,1/83,0,3/75,3,2	6.33e-05	CG	-
flowerDMR1326	4	7625334	93	2	et1-1_et2-3,et2-3,(Col)///et1-1	55,30,1/1,2,1/70,38,4/86,50,2	1.76e-07	CG,CHG	-
flowerDMR1327	4	7672762	54	2	et1-1_et2-3,(Col),(et1-1)///et2-3	62,0,1/65,0,1/43,2,2/75,1,0	0.00028836	CHH	-
flowerDMR1328	4	7707981	357	2	Col,(et2-3),(et1-1_et2-3)///et1-1	85,13,2/16,4,1/-,-,-/-,-,-	7.18e-19	CG	CG
flowerDMR1329	4	7721168	177	2	et1-1_et2-3,(et2-3)///et1-1,Col	-,-,-/6,4,2/-,-,-/51,40,13	4.76e-10	CG,CHG	CG,CHG
flowerDMR1330	4	7724440	136	2	Col///et2-3,(et1-1),(et1-1_et2-3)	43,14,10/68,21,14/68,20,15/67,24,15	4.54e-05	CG	-
flowerDMR1331	4	7763100	114	2	et2-3,(Col),(et1-1)///et1-1_et2-3	13,8,1/4,8,1/1,5,0/37,12,1	0.000259208	CHG	-
flowerDMR1332	4	7774741	65	2	et1-1_et2-3,(et1-1),(et2-3)///Col	49,3,5/-,-,-/-,-,-/5,0,1	0.000220132	CG	-
flowerDMR1333	4	7799558	229	2	et2-3,(et1-1),(et1-1_et2-3)///Col	33,8,1/-,-,-/59,18,5/-,-,-	8.42e-10	CHH	-
flowerDMR1334	4	7800592	312	2	Col///et1-1,et1-1_et2-3,(et2-3)	34,16,6/71,45,17/62,33,17/61,38,18	1.47e-47	CG,CHG	-
flowerDMR1335	4	7812819	178	2	et1-1,et1-1_et2-3,et2-3///Col	35,16,3/2,4,1/1,2,2/2,2,1	4.52e-13	CG	-
flowerDMR1336	4	7906953	64	2	et1-1_et2-3,(Col),(et1-1)///et2-3	2,0,1/2,0,1/41,2,2/1,0,1	9.98e-08	CG	CG
flowerDMR1337	4	7927012	134	2	et1-1_et2-3///et1-1,et2-3,(Col)	54,8,2/76,14,2/77,11,1/1,2,1	1.71e-10	CG	-
flowerDMR1338	4	8085177	73	2	et1-1,(et2-3),(et1-1_et2-3)///Col	6,1,1/55,2,0/61,0,1/34,1,0	1.92e-09	CG	CG
flowerDMR1339	4	8088054	242	2	et1-1_et2-3,(et2-3)///Col,et1-1	-,-,-/16,6,0/-,-,-/91,64,5	1.59e-34	CG,CHG	CG,CHG
flowerDMR1340	4	8087975	757	2	et1-1_et2-3,(et2-3)///Col,et1-1	-,-,-/18,15,1/-,-,-/89,68,4	8.8e-58	CG	CG
flowerDMR1341	4	8088297	622	2	Col,(et1-1)///et2-3,et1-1_et2-3	11,6,1/-,-,-/-,-,-/76,52,3	1.42e-37	CG	CG
flowerDMR1342	4	8106706	96	2	Col,(et2-3),(et1-1_et2-3)///et1-1	-,0,0/-,5,4/-,3,1/-,0,1	0.000100557	CHG	-
flowerDMR1343	4	8106706	218	2	Col,(et2-3),(et1-1_et2-3)///et1-1	3,0,0/81,4,4/-,-,-/-,-,-	1.78e-26	CG	CG
flowerDMR1344	4	8269268	85	2	et1-1_et2-3///et2-3,(Col),(et1-1)	92,1,1/94,1,1/94,3,2/67,1,1	0.000280801	CHG	-
flowerDMR1345	4	8347504	198	2	et1-1_et2-3,(Col),(et2-3)///et1-1	-,-,-/64,14,2/-,-,-/3,2,2	3.55e-13	CG,CHG	CG
flowerDMR1346	4	8404686	165	2	et1-1_et2-3,(Col),(et1-1)///et2-3	-,-,-/-,-,-/1,1,1/58,10,3	9.04e-08	CG,CHG	CG
flowerDMR1347	4	8508087	45	2	et2-3,(et1-1)///et1-1_et2-3,Col	44,0,0/1,0,0/2,0,1/64,0,0	2.4e-08	CG	CG
flowerDMR1348	4	8518233	94	2	Col,(et1-1_et2-3)///et1-1,(et2-3)	54,0,1/89,2,1/88,1,1/65,0,1	8.39e-05	CHG	-
flowerDMR1349	4	8585373	180	2	et2-3///et1-1_et2-3,(Col),(et1-1)	74,13,2/86,20,1/37,13,1/92,24,2	2.4e-06	CG	-
flowerDMR1350	4	8796453	73	2	et1-1///Col,et1-1_et2-3,(et2-3)	41,11,4/2,0,1/22,7,3/36,15,5	2.26e-06	CG,CHG,CHH	-
flowerDMR1351	4	8810714	48	2	et1-1_et2-3///et1-1,Col,(et2-3)	25,6,0/1,2,2/19,10,1/77,25,4	4.88e-07	CG	-
flowerDMR1352	4	8865715	23	2	et1-1_et2-3///Col,et1-1,(et2-3)	89,2,1/88,0,0/87,0,0/1,8,3	2.32e-07	CG,CHH	-
flowerDMR1353	4	9162629	307	2	et1-1_et2-3,(et2-3)///et1-1,Col	-,-,-/2,6,6/-,-,-/73,6,3	1.01e-08	CG	CG
flowerDMR1354	4	9357649	40	2	et1-1_et2-3///et2-3,(Col),(et1-1)	0,0,0/1,1,0/1,3,1/38,3,0	1.95e-06	CG,CHH	CG
flowerDMR1355	4	9390054	43	2	et1-1_et2-3,(Col)///et2-3,(et1-1)	46,0,0/2,0,0/1,1,1/81,1,0	0.00010112	CG	-
flowerDMR1356	4	9483966	48	2	et2-3,et1-1,(Col)///et1-1_et2-3	41,-,2/74,-,4/76,-,4/5,-,1	1.18e-08	CG	CG
flowerDMR1357	4	9902315	390	2	et1-1_et2-3,et1-1,et2-3///Col	78,16,1/1,0,0/0,0,1/4,0,0	2.66e-55	CG	CG
flowerDMR1358	4	9933726	59	2	et2-3,(Col),(et1-1)///et1-1_et2-3	10,0,1/0,1,0/1,1,1/30,2,0	3.89e-05	CG	CG
flowerDMR1359	4	9961736	60	2	Col,(et2-3),(et1-1_et2-3)///et1-1	-,-,1/-,-,6/-,-,2/-,-,2	5.63e-05	CHH	-
flowerDMR1360	4	9961800	188	2	et1-1_et2-3,Col///et1-1,et2-3	3,4,3/51,16,10/62,12,5/2,3,3	5.56e-43	CG,CHG	CG
flowerDMR1361	4	9981849	244	2	et1-1,et1-1_et2-3,et2-3///Col	24,16,8/0,1,2/3,1,0/0,0,1	5.18e-21	CG,CHG,CHH	-
flowerDMR1362	4	10011070	52	2	et2-3,(Col),(et1-1)///et1-1_et2-3	-,-,-/-,-,-/35,4,3/2,0,1	0.000162385	CG,CHH	-
flowerDMR1363	4	10156737	428	3	et1-1_et2-3///Col///et1-1,et2-3	51,24,8/60,34,10/59,31,10/21,2,1	1.52e-82	CHG,CHH	CHG
flowerDMR1364	4	10175366	94	2	et1-1_et2-3,(et1-1),(et2-3)///Col	42,-,4/8,-,2/6,-,2/3,-,2	0.000213229	CG	-
flowerDMR1365	4	10180712	27	2	et1-1_et2-3///et2-3,(Col),(et1-1)	2,1,3/2,0,0/3,1,1/23,10,8	5.88e-06	CG,CHG,CHH	-
flowerDMR1366	4	10180739	168	3	Col,(et1-1)///et1-1_et2-3///et2-3	7,3,2/40,2,1/73,12,6/89,42,26	2.06e-38	CG	CG
flowerDMR1367	4	10265886	72	2	et2-3,(et1-1)///et1-1_et2-3,(Col)	19,12,2/3,5,3/2,2,2/24,14,9	7.42e-07	CG,CHH	-
flowerDMR1368	4	10265961	293	2	et2-3,et1-1///Col,et1-1_et2-3	27,29,10/1,3,2/1,2,2/24,37,14	1.91e-70	CG,CHG,CHH	CG,CHG
flowerDMR1369	4	10265961	767	2	et1-1,(et2-3),(et1-1_et2-3)///Col	38,33,16/1,1,1/-,-,-/-,-,-	1.59e-120	CG,CHG	CG,CHG
flowerDMR1370	4	10323441	44	2	et1-1,et2-3,(et1-1_et2-3)///Col	57,0,0/1,0,1/2,0,1/20,0,0	1.91e-06	CG,CHH	CG
flowerDMR1371	4	10406044	57	2	Col///et1-1,(et2-3),(et1-1_et2-3)	44,1,1/89,2,1/90,0,1/82,2,2	3.05e-07	CG	-
flowerDMR1372	4	10529168	289	2	et1-1,(Col),(et2-3)///et1-1_et2-3	-,-,-/-,20,7/-,-,-/-,9,2	3.21e-07	CHG	-
flowerDMR1373	4	10793982	36	2	et2-3,(Col)///et1-1,(et1-1_et2-3)	47,8,3/8,1,0/69,15,5/28,8,3	1.78e-05	CG,CHG,CHH	-
flowerDMR1374	4	10860357	142	2	Col///et1-1,et1-1_et2-3,et2-3	64,56,35/0,2,1/1,1,1/0,0,0	4.47e-49	CG,CHG	CHG
flowerDMR1375	4	10906858	25	2	et1-1_et2-3///et2-3,(Col),(et1-1)	12,0,1/0,0,0/2,3,1/56,0,0	2.44e-05	CG	CG
flowerDMR1376	4	11042543	42	2	et1-1///et1-1_et2-3,et2-3,(Col)	22,5,1/62,14,3/3,0,2/1,0,1	2.69e-09	CG,CHG	CG
flowerDMR1377	4	11111891	29	2	et2-3,et1-1_et2-3,et1-1///Col	78,21,6/8,0,2/4,7,3/5,0,3	5.8e-10	CG,CHG,CHH	CG
flowerDMR1378	4	11137307	114	2	et2-3,et1-1///et1-1_et2-3,(Col)	58,30,4/10,13,2/19,17,3/81,38,5	8.85e-08	CG,CHG	-
flowerDMR1379	4	11235888	228	2	et1-1_et2-3///et2-3,Col,(et1-1)	66,-,17/64,-,12/71,-,18/9,-,0	1.84e-38	CG	CG
flowerDMR1380	4	11255678	198	3	et1-1_et2-3///Col,et2-3///et1-1	79,60,25/72,46,18/88,68,27/0,1,0	5.58e-52	CG,CHG	CG
flowerDMR1381	4	11319951	77	2	et1-1,(et2-3)///et1-1_et2-3,(Col)	51,0,1/75,0,0/77,1,1/52,2,1	0.000177261	CHG	-
flowerDMR1382	4	11349116	250	2	Col,(et2-3),(et1-1_et2-3)///et1-1	77,2,1/59,0,1/-,-,-/-,-,-	4e-06	CHG	-
flowerDMR1383	4	11349298	117	2	et2-3,(et1-1),(et1-1_et2-3)///Col	69,4,0/-,-,-/31,1,1/-,-,-	8.69e-09	CHG	-
flowerDMR1384	4	11416140	79	2	et2-3,et1-1_et2-3,(Col)///et1-1	19,20,6/40,27,12/15,13,2/10,6,2	6.01e-12	CG,CHG,CHH	-
flowerDMR1385	4	11416887	21	2	et1-1,(et2-3),(et1-1_et2-3)///Col	56,1,4/6,1,11/-,-,-/-,-,-	0.000263788	CHH	-
flowerDMR1386	4	11447759	36	2	et2-3,(et1-1)///Col,et1-1_et2-3	36,8,1/84,31,1/82,45,1/45,16,1	2.33e-06	CHG	CHG
flowerDMR1387	4	11494054	76	2	Col///et1-1,(et2-3),(et1-1_et2-3)	84,7,2/29,1,0/20,0,1/33,2,1	1.26e-09	CHH	-
flowerDMR1388	4	11497187	77	2	et1-1_et2-3,(Col)///et1-1,(et2-3)	87,24,1/64,4,1/66,5,1/91,42,2	3.59e-06	CHG	-
flowerDMR1389	4	11532098	92	2	Col///et1-1_et2-3,(et1-1),(et2-3)	70,1,1/95,1,0/95,1,1/93,4,0	0.00018893	CHG	-
flowerDMR1390	4	11624463	74	2	Col///et1-1_et2-3,et1-1,et2-3	22,28,21/2,0,1/3,0,1/4,8,5	2.86e-21	CHG,CHH	CHH
flowerDMR1391	4	11696707	47	2	Col,(et1-1),(et2-3)///et1-1_et2-3	49,10,7/61,7,6/76,11,6/9,0,2	1.09e-05	CG,CHG	-
flowerDMR1392	4	11804592	118	2	et1-1_et2-3///Col,(et1-1),(et2-3)	92,2,1/75,1,1/75,3,1/53,0,1	6.14e-05	CHG	-
flowerDMR1393	4	11829258	64	2	et2-3,(Col),(et1-1)///et1-1_et2-3	-,-,-/-,-,-/-,5,3/-,28,12	4.11e-06	CHG,CHH	-
flowerDMR1394	4	11861045	109	2	et1-1_et2-3,(Col),(et1-1)///et2-3	-,-,-/-,-,-/61,3,2/78,0,2	0.000284397	CHG	-
flowerDMR1395	4	11931888	49	2	et1-1,et2-3,(Col)///et1-1_et2-3	33,11,0/2,10,1/0,12,0/69,18,1	1.08e-05	CG,CHG	-
flowerDMR1396	4	12015587	42	2	et1-1_et2-3,(Col)///et2-3,et1-1	7,1,1/47,1,0/48,2,0/0,1,0	1.14e-09	CG	CG
flowerDMR1397	4	12096051	81	2	et2-3,(et1-1)///et1-1_et2-3,(Col)	45,12,1/1,2,0/0,2,0/46,11,1	0.000277733	CG,CHG	-
flowerDMR1398	4	12303119	73	2	et2-3,(Col)///et1-1_et2-3,et1-1	-,-,-/-,-,-/59,4,10/21,0,3	8.86e-05	CG	-
flowerDMR1399	4	12367515	45	2	et1-1_et2-3///Col,(et1-1),(et2-3)	44,1,0/39,0,1/68,0,0/0,0,1	2.07e-10	CG	CG
flowerDMR1400	4	12389086	74	2	et1-1,(et2-3),(et1-1_et2-3)///Col	68,1,1/89,3,2/-,-,-/-,-,-	8.03e-05	CHG	-
flowerDMR1401	4	12484813	450	2	Col,(et2-3)///et1-1,et1-1_et2-3	28,12,10/-,-,-/-,-,-/13,16,14	3.43e-07	CG	-
flowerDMR1402	4	12485624	263	2	et1-1_et2-3,(Col),(et1-1)///et2-3	-,-,-/-,-,-/41,3,4/4,0,2	4.12e-06	CG	-
flowerDMR1403	4	12485776	286	2	et2-3,(et1-1),(et1-1_et2-3)///Col	50,7,2/-,-,-/69,13,6/-,-,-	5.62e-07	CHG	-
flowerDMR1404	4	12561047	131	2	et2-3,et1-1_et2-3///et1-1,(Col)	15,11,13/17,15,17/9,5,6/13,8,9	1.04e-13	CHH	-
flowerDMR1405	4	12723388	59	2	et1-1_et2-3,(Col),(et2-3)///et1-1	-,-,-/4,-,1/-,-,-/34,-,8	1.49e-05	CG,CHH	-
flowerDMR1406	4	12847571	142	2	et1-1_et2-3,(Col),(et2-3)///et1-1	-,-,-/60,18,12/-,-,-/4,12,10	3.36e-05	CG	-
flowerDMR1407	4	12981686	130	2	Col///et1-1,et1-1_et2-3,et2-3	57,13,2/0,2,1/4,3,1/2,0,0	2.85e-20	CG,CHG	CG
flowerDMR1408	4	13052002	79	2	et1-1_et2-3///et2-3,et1-1,Col	-,-,-/-,-,-/74,57,6/3,9,0	2.89e-11	CG,CHG,CHH	-
flowerDMR1409	4	13256244	45	2	et2-3,(et1-1)///Col,(et1-1_et2-3)	89,0,1/13,2,0/0,0,0/59,0,0	0.000155957	CG	-
flowerDMR1410	4	13336872	63	2	et2-3,(Col),(et1-1)///et1-1_et2-3	-,-,-/-,-,-/73,-,1/4,-,1	1.77e-06	CG	CG
flowerDMR1411	4	13414718	98	2	et1-1_et2-3,(et2-3)///Col,(et1-1)	50,0,0/70,2,1/-,-,-/94,3,2	3.66e-06	CHH	-
flowerDMR1412	4	13472493	50	2	et1-1_et2-3,Col///et1-1,(et2-3)	32,9,8/5,1,2/25,3,2/54,15,10	6.63e-08	CHG,CHH	-
flowerDMR1413	4	13536514	152	3	Col///et1-1_et2-3///et1-1,et2-3	31,23,8/77,43,14/76,46,14/3,2,1	1.11e-35	CG,CHG,CHH	CG,CHG
flowerDMR1414	4	13572793	273	2	Col,(et1-1),(et2-3)///et1-1_et2-3	29,11,1/-,-,-/-,-,-/81,54,2	1.63e-18	CG,CHG	CHG
flowerDMR1415	4	13572879	347	2	et1-1_et2-3,(et1-1),(et2-3)///Col	63,14,1/-,-,-/-,-,-/89,56,2	1.88e-24	CHG	CHG
flowerDMR1416	4	14031509	114	2	et1-1,et1-1_et2-3,et2-3///Col	65,29,2/1,0,0/1,1,0/0,1,0	3.68e-31	CG	CG
flowerDMR1417	4	14110478	22	2	et1-1_et2-3,(Col),(et1-1)///et2-3	-,-,-/-,-,-/4,1,0/64,4,0	0.000181787	CG	-
flowerDMR1418	4	14132515	44	2	Col///et1-1,et1-1_et2-3,(et2-3)	4,1,2/71,2,0/60,1,1/70,1,0	3.62e-13	CG	CG
flowerDMR1419	4	14197007	89	2	et2-3,(Col),(et1-1_et2-3)///et1-1	-,-,-/46,8,2/4,4,1/-,-,-	1.17e-05	CG,CHG	CG
flowerDMR1420	4	14268694	195	2	et1-1,et2-3///Col,(et1-1_et2-3)	70,28,2/1,5,1/1,5,1/45,31,1	4.17e-13	CG	-
flowerDMR1421	4	14432739	152	2	et1-1,(et2-3)///et1-1_et2-3,Col	-,-,-/84,41,17/82,40,14/35,19,8	2.52e-25	CG,CHG	CHG
flowerDMR1422	4	14569174	34	2	Col,(et1-1_et2-3)///et1-1,(et2-3)	39,40,1/0,3,0/5,7,2/22,23,1	7.4e-06	CG,CHG	-
flowerDMR1423	4	14749341	99	2	Col///et1-1,(et2-3),(et1-1_et2-3)	29,8,1/76,40,2/70,21,2/66,17,1	1.69e-05	CG,CHG	-
flowerDMR1424	4	14979906	68	2	et1-1_et2-3,(Col),(et1-1)///et2-3	-,-,-/-,-,-/49,13,3/2,2,0	0.000138439	CG	-
flowerDMR1425	4	15037020	74	2	et1-1_et2-3,et2-3,(et1-1)///Col	38,1,1/93,1,1/93,2,2/94,1,1	1.81e-12	CG	-
flowerDMR1426	4	15540880	66	2	et1-1_et2-3,(Col)///et2-3,(et1-1)	81,2,0/90,4,0/92,10,0/66,1,0	0.000281205	CHG	-
flowerDMR1427	4	15548432	264	2	Col///et1-1_et2-3,et2-3,(et1-1)	14,6,3/37,24,13/36,25,14/33,20,11	5.62e-33	CG,CHG	CHG
flowerDMR1428	4	15696823	117	2	et2-3///Col,et1-1_et2-3,(et1-1)	25,27,7/10,21,9/69,51,12/9,18,11	8.29e-07	CG	-
flowerDMR1429	4	15696942	316	2	et1-1_et2-3,(Col)///et2-3,et1-1	-,-,-/-,-,-/51,18,5/3,5,2	1.14e-13	CG,CHG	CG
flowerDMR1430	4	15814599	89	2	et1-1_et2-3,(Col)///et2-3,(et1-1)	78,4,1/88,1,0/90,2,3/77,0,0	0.000192042	CHH	-
flowerDMR1431	4	15965131	112	2	et1-1,(et2-3)///et1-1_et2-3,(Col)	7,3,4/45,11,8/32,8,5/1,2,2	2.17e-14	CG	CG
flowerDMR1432	4	15967972	56	2	et2-3,(et1-1)///et1-1_et2-3,(Col)	88,0,1/57,0,0/41,0,0/94,2,1	1.86e-05	CHG	-
flowerDMR1433	4	16141723	134	2	et1-1_et2-3,(Col),(et2-3)///et1-1	-,-,-/76,25,1/-,-,-/3,3,1	0.000108244	CG	-
flowerDMR1434	4	16492205	45	2	et1-1_et2-3,(et1-1),(et2-3)///Col	5,0,0/-,-,-/-,-,-/73,0,1	3.57e-05	CG	CG
flowerDMR1435	4	17121015	70	2	et1-1_et2-3,(Col)///et2-3,(et1-1)	43,2,1/89,0,1/88,0,1/1,0,1	0.000195523	CG	-
flowerDMR1436	4	17228111	301	2	Col///et1-1,et2-3,(et1-1_et2-3)	70,44,3/1,1,1/1,1,2/34,12,2	2.02e-24	CG	CG
flowerDMR1437	4	17511743	122	2	et1-1_et2-3,et2-3///et1-1,Col	-,-,-/81,16,9/-,-,-/20,3,3	3.88e-11	CG,CHG	-
flowerDMR1438	4	17511868	39	2	et1-1_et2-3,et2-3///et1-1,Col	72,26,20/74,15,18/4,2,1/11,3,2	1.3e-18	CG	-
flowerDMR1439	4	17609554	103	2	Col///et2-3,(et1-1),(et1-1_et2-3)	52,0,1/92,1,1/91,2,1/93,0,1	2.16e-05	CHG	-
flowerDMR1440	4	17930217	24	2	et2-3,(Col),(et1-1)///et1-1_et2-3	-,-,-/-,-,-/8,0,0/89,1,1	0.000230694	CG	-
flowerDMR1441	4	18030903	72	2	et1-1,(et2-3),(et1-1_et2-3)///Col	43,0,0/89,0,1/88,2,1/66,0,1	6.91e-05	CG	-
flowerDMR1442	4	18182834	97	2	et1-1_et2-3,(et1-1),(et2-3)///Col	37,24,6/-,-,-/-,-,-/2,6,1	0.000166752	CG	-
flowerDMR1443	4	18411673	270	2	Col,et2-3///et1-1_et2-3,et1-1	78,23,16/14,5,6/65,21,15/17,6,5	2.79e-24	CG	-
flowerDMR1444	4	18426706	39	2	et1-1,(Col),(et1-1_et2-3)///et2-3	27,8,2/41,13,2/0,3,3/32,10,3	0.00015412	CG	-
flowerDMR1445	4	18434682	254	2	et2-3,(Col),(et1-1_et2-3)///et1-1	-,-,-/9,14,7/30,27,16/-,-,-	2.63e-13	CG	CG
flowerDMR1446	4	18434676	374	2	et2-3,(Col),(et1-1)///et1-1_et2-3	-,-,-/-,-,-/30,26,14/10,14,6	3.89e-15	CG	-
flowerDMR1447	4	18481663	280	2	Col,(et2-3)///et1-1,(et1-1_et2-3)	50,20,2/8,4,1/33,10,2/12,8,1	4.69e-06	CG	-
flowerDMR1448	5	113706	324	2	Col///et2-3,et1-1,et1-1_et2-3	13,14,11/0,2,2/0,0,2/1,1,1	7.69e-38	CHG	-
flowerDMR1449	5	135731	48	2	et2-3///Col,et1-1,et1-1_et2-3	57,9,11/63,6,6/5,0,3/75,21,7	1.53e-07	CG	-
flowerDMR1450	5	350440	19	2	et1-1///et1-1_et2-3,et2-3,(Col)	39,15,2/71,34,1/11,11,2/7,8,1	3.82e-08	CG,CHG	-
flowerDMR1451	5	360747	27	2	et1-1,(et2-3),(et1-1_et2-3)///Col	46,0,0/0,1,0/16,1,1/19,0,0	2.69e-05	CG	CG
flowerDMR1452	5	406371	59	2	et1-1,(Col),(et2-3)///et1-1_et2-3	-,-,-/67,1,2/-,-,-/92,0,1	0.00019978	CHH	-
flowerDMR1453	5	491623	51	2	et1-1_et2-3,(Col),(et2-3)///et1-1	-,-,-/59,10,2/-,-,-/13,4,1	9.3e-06	CG,CHG	CG
flowerDMR1454	5	503107	229	2	Col///et2-3,(et1-1),(et1-1_et2-3)	60,27,15/78,36,17/77,40,22/78,39,20	1.04e-07	CG	-
flowerDMR1455	5	596050	131	2	et1-1_et2-3,(Col),(et2-3)///et1-1	-,-,-/53,29,9/-,-,-/8,10,5	1.96e-05	CG	-
flowerDMR1456	5	596971	87	2	et2-3,et1-1///Col,et1-1_et2-3	50,5,1/2,2,0/2,0,1/66,31,4	7.79e-10	CG	-
flowerDMR1457	5	839459	102	2	et1-1_et2-3,et2-3,(Col)///et1-1	21,6,2/36,12,4/2,3,1/1,2,2	1.09e-05	CG	-
flowerDMR1458	5	1071812	134	2	et1-1_et2-3,(et1-1),(et2-3)///Col	18,1,0/61,1,1/85,4,1/90,1,0	2.2e-07	CG	CG
flowerDMR1459	5	1108577	272	2	et1-1_et2-3,(et2-3)///Col,(et1-1)	93,57,22/91,52,20/88,47,19/87,44,11	2.79e-07	CG	-
flowerDMR1460	5	1162715	44	2	et1-1_et2-3,(Col),(et2-3)///et1-1	-,-,-/3,0,1/-,-,-/84,20,1	2.31e-05	CG	-
flowerDMR1461	5	1229218	74	2	et1-1_et2-3,(et1-1)///Col,et2-3	-,-,-/-,-,-/70,8,7/14,2,2	7.26e-08	CG,CHG	CG
flowerDMR1462	5	1488309	39	2	et2-3,(et1-1_et2-3)///et1-1,(Col)	34,-,1/5,-,1/68,-,3/62,-,1	1.6e-05	CG	-
flowerDMR1463	5	1488671	340	2	et1-1,(Col),(et1-1_et2-3)///et2-3	-,-,-/76,42,3/7,13,2/-,-,-	2.3e-08	CG	-
flowerDMR1464	5	1559255	145	2	Col,et1-1///et2-3,et1-1_et2-3	43,26,2/31,23,2/3,4,1/3,3,1	3.47e-12	CG	-
flowerDMR1465	5	1720243	104	2	et1-1_et2-3,(Col),(et2-3)///et1-1	-,-,-/89,3,1/-,-,-/60,1,1	1.96e-09	CHG	-
flowerDMR1466	5	1813314	203	2	et1-1,(Col),(et1-1_et2-3)///et2-3	-,-,-/54,34,3/1,10,2/-,-,-	2.31e-05	CG,CHG	-
flowerDMR1467	5	1817917	161	2	et2-3,et1-1_et2-3///et1-1,(Col)	27,0,2/6,0,1/63,7,4/64,6,3	1.39e-12	CG	CG
flowerDMR1468	5	1871317	151	2	et1-1_et2-3,et2-3,(Col)///et1-1	27,8,2/66,16,2/3,0,1/0,5,1	2.36e-06	CG,CHG	-
flowerDMR1469	5	1947498	117	2	et1-1_et2-3,(et1-1),(et2-3)///Col	59,1,0/-,-,-/-,-,-/93,1,1	6.35e-06	CHH	-
flowerDMR1470	5	1979527	62	2	et1-1,(et2-3)///Col,(et1-1_et2-3)	41,-,2/2,-,1/2,-,1/30,-,1	0.000159965	CG	-
flowerDMR1471	5	2062992	188	2	et2-3,et1-1_et2-3///et1-1,Col	5,3,2/1,0,0/80,40,27/89,37,26	1.28e-55	CG	CG
flowerDMR1472	5	2065605	80	2	et1-1_et2-3,(Col),(et1-1)///et2-3	-,-,-/-,-,-/88,2,2/69,0,0	0.000171786	CHG	-
flowerDMR1473	5	2105903	86	2	et1-1_et2-3,Col,et2-3///et1-1	67,17,3/5,3,1/77,18,2/74,26,2	4.92e-14	CG	CG
flowerDMR1474	5	2305570	184	2	et2-3,(et1-1),(et1-1_et2-3)///Col	13,2,1/-,-,-/87,23,6/-,-,-	1.46e-20	CG	CG
flowerDMR1475	5	2346331	56	2	et1-1,et1-1_et2-3,et2-3///Col	45,3,2/1,0,1/1,1,0/2,1,1	1.9e-11	CG	CG
flowerDMR1476	5	2347417	276	2	Col///et1-1_et2-3,et2-3,(et1-1)	46,21,2/17,9,2/8,2,1/3,1,1	9.84e-10	CG	CG
flowerDMR1477	5	2391852	95	2	Col,et1-1///et2-3,et1-1_et2-3	16,3,0/1,1,1/78,15,4/86,14,4	2.51e-30	CG	CG
flowerDMR1478	5	2391852	148	2	et1-1,(Col),(et1-1_et2-3)///et2-3	-,-,-/4,1,1/81,16,6/-,-,-	7.28e-25	CG,CHG	CG
flowerDMR1479	5	2579406	87	2	et1-1,et1-1_et2-3///Col,(et2-3)	41,19,8/3,4,2/32,9,3/3,6,1	1.19e-09	CG	-
flowerDMR1480	5	2676472	106	2	Col,(et1-1),(et2-3)///et1-1_et2-3	53,17,11/-,-,-/-,-,-/6,3,2	5.82e-08	CG,CHG	-
flowerDMR1481	5	2707048	36	2	et1-1,Col///et2-3,et1-1_et2-3	-,-,-/91,0,1/-,-,-/2,1,1	1.25e-08	CG	CG
flowerDMR1482	5	2898591	66	2	et2-3,(Col)///et1-1_et2-3,(et1-1)	42,15,2/81,22,2/12,2,1/84,33,2	7.88e-05	CG	-
flowerDMR1483	5	2898780	146	2	et1-1,(Col),(et2-3)///et1-1_et2-3	-,-,-/5,0,2/-,-,-/53,13,2	1.86e-06	CG	CG
flowerDMR1484	5	3181152	293	2	et1-1///Col,et1-1_et2-3,et2-3	3,1,1/53,29,13/1,2,0/3,1,0	1.01e-56	CG	CG
flowerDMR1485	5	3544208	47	2	et2-3,(et1-1_et2-3)///et1-1,(Col)	20,1,1/27,2,2/77,1,5/82,2,1	0.000136728	CHH	-
flowerDMR1486	5	3599085	61	2	et1-1,(Col)///et1-1_et2-3,(et2-3)	82,1,0/94,3,1/66,1,2/62,1,0	0.000206709	CHG	-
flowerDMR1487	5	3605812	86	2	et1-1,et2-3,(Col)///et1-1_et2-3	63,24,2/81,35,2/85,41,2/7,5,1	1.85e-10	CG	-
flowerDMR1488	5	3628092	192	2	et2-3,et1-1_et2-3///et1-1,(Col)	48,13,5/49,20,9/1,1,1/14,4,1	6.24e-24	CHH	-
flowerDMR1489	5	3715004	105	2	Col,et1-1,(et2-3)///et1-1_et2-3	-,54,34/-,42,21/-,41,21/-,18,7	3.88e-11	CHG	-
flowerDMR1490	5	3751992	105	2	Col,(et2-3),(et1-1_et2-3)///et1-1	5,5,3/37,15,6/-,-,-/-,-,-	0.000221431	CG,CHG	-
flowerDMR1491	5	3752762	234	2	Col,(et1-1_et2-3)///et1-1,et2-3	23,5,2/86,23,9/-,-,-/-,-,-	1.5e-10	CG	-
flowerDMR1492	5	3812867	37	2	et1-1///et1-1_et2-3,(Col),(et2-3)	32,0,0/72,2,1/28,2,0/2,0,0	1.9e-05	CG	CG
flowerDMR1493	5	3961907	33	2	Col,(et2-3),(et1-1_et2-3)///et1-1	5,1,1/95,0,1/39,2,2/36,0,1	0.000253904	CG	-
flowerDMR1494	5	4139375	148	2	et1-1,(Col),(et1-1_et2-3)///et2-3	50,12,3/78,19,3/24,2,2/66,14,3	3.38e-06	CG	-
flowerDMR1495	5	4141694	310	2	et1-1_et2-3,(Col),(et1-1)///et2-3	-,-,-/-,-,-/17,8,2/54,27,5	3.19e-07	CG,CHG	-
flowerDMR1496	5	4372123	80	2	Col,(et1-1),(et1-1_et2-3)///et2-3	79,0,0/-,-,-/52,2,2/-,-,-	6.16e-05	CHG	-
flowerDMR1497	5	4737826	242	2	et1-1,(et1-1_et2-3)///Col,(et2-3)	58,24,6/83,35,5/57,29,5/76,34,5	1.48e-05	CG	-
flowerDMR1498	5	5003669	36	2	et1-1_et2-3,(Col),(et2-3)///et1-1	2,0,1/34,2,1/1,2,1/1,0,0	5.19e-09	CG	CG
flowerDMR1499	5	5188951	160	2	et1-1_et2-3,(Col)///et2-3,et1-1	-,-,-/-,-,-/76,1,0/92,7,1	1.69e-06	CHG	-
flowerDMR1500	5	5528748	89	2	et1-1_et2-3,(Col)///et2-3,(et1-1)	58,9,1/91,3,1/30,4,1/51,28,1	1.41e-06	CHG	CHG
flowerDMR1501	5	5635715	114	2	Col,(et1-1),(et2-3)///et1-1_et2-3	64,57,6/-,-,-/-,-,-/1,9,2	2.82e-12	CG,CHG	CG
flowerDMR1502	5	5706731	95	2	et2-3,(Col)///et1-1,(et1-1_et2-3)	28,4,1/75,12,1/17,5,1/69,15,1	0.000257255	CG,CHG	-
flowerDMR1503	5	5728548	91	2	et1-1_et2-3,(et1-1)///et2-3,(Col)	80,3,1/91,2,1/75,3,1/91,1,1	0.000171883	CHG	-
flowerDMR1504	5	5761412	187	2	et1-1,(et2-3)///Col,et1-1_et2-3	66,40,3/5,8,1/-,-,-/-,-,-	6.81e-07	CG,CHG	-
flowerDMR1505	5	5808825	132	2	et1-1_et2-3,Col,et2-3///et1-1	9,5,1/64,14,7/18,4,3/1,0,1	1.55e-26	CG,CHG	CG
flowerDMR1506	5	5852802	112	2	et1-1,(Col)///et1-1_et2-3,(et2-3)	43,4,1/40,3,1/81,7,1/84,18,2	2.26e-06	CHG	-
flowerDMR1507	5	5854059	143	2	Col,(et2-3),(et1-1_et2-3)///et1-1	12,4,1/49,16,4/-,-,-/-,-,-	0.000221431	CG,CHG	-
flowerDMR1508	5	5854576	239	2	et1-1///et2-3,et1-1_et2-3,(Col)	8,0,1/80,1,2/1,0,1/0,0,0	7.95e-06	CG	-
flowerDMR1509	5	5855949	170	2	et1-1///et2-3,et1-1_et2-3,(Col)	34,11,6/9,3,4/63,17,9/52,21,8	1.01e-07	CG,CHG	-
flowerDMR1510	5	6245362	47	2	et1-1_et2-3,(Col),(et2-3)///et1-1	51,0,0/85,0,0/27,1,1/19,1,1	6.98e-06	CHH	-
flowerDMR1511	5	6252315	448	3	et1-1///Col///et1-1_et2-3,et2-3	53,15,3/86,48,6/79,29,4/78,27,4	1.94e-26	CHG	CHG
flowerDMR1512	5	6252766	111	2	et1-1_et2-3,(Col)///et1-1,(et2-3)	16,13,3/52,46,6/40,28,3/9,5,2	2.55e-05	CG,CHG	-
flowerDMR1513	5	6252315	712	2	et1-1,(et1-1_et2-3)///et2-3,Col	-,-,-/81,46,6/73,29,3/-,-,-	5.37e-33	CHG	CHG
flowerDMR1514	5	6273997	65	2	et2-3,(Col),(et1-1)///et1-1_et2-3	-,-,-/-,-,-/77,3,2/86,1,0	5.38e-05	CHH	-
flowerDMR1515	5	6284928	62	2	Col///et2-3,(et1-1),(et1-1_et2-3)	66,10,2/0,8,2/0,1,1/6,2,1	7.08e-05	CG	-
flowerDMR1516	5	6341147	56	2	et1-1,et2-3///et1-1_et2-3,Col	14,7,2/63,47,6/74,54,6/0,1,3	6.34e-08	CG,CHG	-
flowerDMR1517	5	6420888	84	2	et2-3,et1-1_et2-3,et1-1///Col	60,10,3/89,16,4/86,15,2/89,16,2	1.46e-11	CG	-
flowerDMR1518	5	6440466	170	2	et1-1///et1-1_et2-3,Col,(et2-3)	6,10,7/11,19,12/7,10,10/9,9,7	4.45e-07	CHG,CHH	-
flowerDMR1519	5	6648809	51	2	et2-3///et1-1,(Col),(et1-1_et2-3)	87,1,1/94,2,2/78,1,0/90,1,1	0.000240741	CHG	-
flowerDMR1520	5	6675168	32	2	Col///et1-1,(et2-3),(et1-1_et2-3)	31,1,1/85,4,1/69,1,1/83,2,0	7.23e-05	CG,CHG	-
flowerDMR1521	5	6789203	102	2	et1-1///et1-1_et2-3,Col,(et2-3)	1,1,1/53,19,3/2,2,1/1,2,1	2.97e-07	CG,CHG	-
flowerDMR1522	5	6789329	123	2	et1-1_et2-3,(et1-1),(et2-3)///Col	19,17,8/-,-,-/-,-,-/91,77,32	1.58e-15	CG,CHG	CG,CHG
flowerDMR1523	5	6789474	55	2	Col,(et2-3),(et1-1_et2-3)///et1-1	5,3,1/40,32,8/-,-,-/-,-,-	6.54e-06	CG,CHG	-
flowerDMR1524	5	6807812	37	2	et2-3,et1-1_et2-3///Col,(et1-1)	58,2,1/52,0,1/2,2,0/1,0,0	4.27e-08	CG	CG
flowerDMR1525	5	6844288	36	2	Col///et1-1,(et2-3),(et1-1_et2-3)	26,0,5/0,0,1/3,2,1/5,0,2	0.000265601	CG	-
flowerDMR1526	5	6873528	174	2	et1-1,(et1-1_et2-3)///Col,et2-3	-,-,-/38,4,1/1,1,1/-,-,-	1.35e-11	CG	CG
flowerDMR1527	5	6902796	86	2	et1-1_et2-3,(et2-3)///Col,(et1-1)	50,1,1/63,1,0/90,1,1/84,0,1	5.57e-05	CHG	-
flowerDMR1528	5	6910842	93	2	et2-3,(et1-1_et2-3)///Col,(et1-1)	78,3,1/74,1,0/29,1,0/50,1,0	3.21e-07	CHG	-
flowerDMR1529	5	6924765	32	2	et1-1///et2-3,et1-1_et2-3,Col	-,-,-/85,0,1/-,-,-/0,0,0	2.79e-05	CG	-
flowerDMR1530	5	6927071	50	2	et1-1///et1-1_et2-3,Col,et2-3	-,-,-/0,3,0/-,-,-/93,2,2	3.01e-09	CG,CHG,CHH	CG
flowerDMR1531	5	7027442	132	2	et1-1,(et1-1_et2-3)///et2-3,Col	7,7,8/50,31,22/13,9,10/38,20,18	4.34e-11	CG	-
flowerDMR1532	5	7039316	205	2	et1-1_et2-3,(Col),(et2-3)///et1-1	-,-,-/86,19,6/-,-,-/6,2,0	2.03e-18	CG	CG
flowerDMR1533	5	7118248	105	2	et1-1_et2-3///et2-3,(Col),(et1-1)	83,2,2/88,2,1/92,3,1/44,1,1	0.000193319	CHG	-
flowerDMR1534	5	7214000	61	2	Col///et2-3,et1-1_et2-3,et1-1	80,29,7/2,2,0/2,2,2/2,1,2	5.48e-33	CG,CHG	CG,CHG
flowerDMR1535	5	7378424	65	2	et2-3,(Col),(et1-1_et2-3)///et1-1	34,4,1/2,1,1/64,3,3/41,2,3	5.31e-06	CG	-
flowerDMR1536	5	7416142	67	2	Col,et1-1_et2-3///et1-1,et2-3	57,11,3/3,1,3/8,2,1/59,9,4	5.88e-09	CG	-
flowerDMR1537	5	7462427	23	2	Col,et1-1///et1-1_et2-3,et2-3	13,3,1/14,0,1/94,33,5/92,16,1	2.9e-10	CG,CHG	-
flowerDMR1538	5	7462419	168	2	Col,(et1-1),(et1-1_et2-3)///et2-3	17,7,2/-,-,-/95,56,9/-,-,-	5.98e-20	CG	CG
flowerDMR1539	5	7468033	42	2	et2-3,et1-1,Col///et1-1_et2-3	33,9,16/37,16,29/38,13,25/12,3,5	1.63e-11	CG	-
flowerDMR1540	5	7501985	114	2	et2-3,(Col),(et1-1_et2-3)///et1-1	-,-,-/53,19,2/5,2,0/-,-,-	1.74e-07	CG,CHH	-
flowerDMR1541	5	7512775	39	2	et1-1,(Col)///et1-1_et2-3,et2-3	-,-,-/43,38,1/-,-,-/1,4,0	6.97e-06	CG,CHG	-
flowerDMR1542	5	7531255	105	2	et1-1///Col,et1-1_et2-3,et2-3	-,-,-/60,1,0/-,-,-/89,2,1	6.27e-06	CHG,CHH	-
flowerDMR1543	5	7639126	99	2	et1-1_et2-3,Col,et2-3///et1-1	9,6,4/55,23,13/2,4,2/3,5,3	5.13e-18	CG,CHG,CHH	-
flowerDMR1544	5	7640069	146	2	et1-1_et2-3,(Col),(et2-3)///et1-1	74,4,4/3,5,4/85,13,7/83,15,7	0.000119643	CG,CHG	-
flowerDMR1545	5	7645120	119	2	et1-1///Col,et1-1_et2-3,et2-3	77,22,3/3,6,2/73,22,3/80,24,5	9.16e-12	CG	-
flowerDMR1546	5	7647793	186	2	et1-1///Col,et1-1_et2-3,(et2-3)	0,2,1/3,7,5/1,3,2/0,4,2	1.1e-08	CHH	-
flowerDMR1547	5	7728604	124	2	et2-3,et1-1_et2-3///et1-1,Col	-,-,-/7,7,2/-,-,-/65,33,5	1.61e-07	CG,CHG	-
flowerDMR1548	5	7729261	60	2	Col,(et2-3),(et1-1_et2-3)///et1-1	8,4,1/20,4,7/-,-,-/-,-,-	0.000279578	CG	-
flowerDMR1549	5	7821847	153	2	et2-3,(et1-1_et2-3)///et1-1,Col	-,-,-/51,15,1/11,2,1/-,-,-	3.75e-05	CG,CHG	CG
flowerDMR1550	5	7833761	73	2	et2-3///et1-1,(Col),(et1-1_et2-3)	36,24,3/44,32,3/8,8,2/52,28,3	0.000113314	CG,CHG	CHG
flowerDMR1551	5	7871107	117	2	Col,(et2-3),(et1-1_et2-3)///et1-1	51,2,1/90,0,1/62,2,1/58,0,1	3.49e-05	CHG	-
flowerDMR1552	5	7935110	49	2	et1-1_et2-3,(et1-1)///et2-3,(Col)	25,12,3/6,3,1/42,22,3/3,2,1	6.02e-05	CG,CHG	-
flowerDMR1553	5	8007730	36	2	et2-3,et1-1_et2-3,Col///et1-1	3,1,1/73,0,0/4,1,1/12,1,1	1.05e-11	CG	CG
flowerDMR1554	5	8027273	122	2	et1-1_et2-3,(et1-1),(et2-3)///Col	14,2,1/83,17,1/86,15,2/77,18,1	2.64e-08	CG	CG
flowerDMR1555	5	8040507	22	2	et2-3,(Col),(et1-1)///et1-1_et2-3	-,-,-/-,-,-/85,1,1/3,3,1	0.000112561	CG	-
flowerDMR1556	5	8067761	172	2	et1-1,(Col)///et1-1_et2-3,et2-3	19,14,9/0,4,2/36,40,23/35,38,16	6.91e-23	CG	CG
flowerDMR1557	5	8081757	117	2	et1-1,(Col),(et1-1_et2-3)///et2-3	-,-,-/16,14,1/71,45,4/-,-,-	5.75e-06	CG	-
flowerDMR1558	5	8178377	82	2	Col,et1-1///et1-1_et2-3,(et2-3)	20,24,2/11,16,2/64,26,2/73,27,4	1.73e-06	CG	-
flowerDMR1559	5	8183633	32	2	Col,(et1-1)///et2-3,et1-1_et2-3	59,0,0/64,3,0/0,3,1/0,0,0	3.33e-08	CG	CG
flowerDMR1560	5	8187209	134	2	et1-1_et2-3,et1-1///Col,(et2-3)	86,22,2/27,3,1/76,12,1/43,4,1	7.93e-14	CG	-
flowerDMR1561	5	8226659	90	2	et1-1///et2-3,et1-1_et2-3,Col	23,7,1/82,28,5/31,5,2/27,5,1	1.03e-08	CHG	-
flowerDMR1562	5	8234966	80	2	et2-3,et1-1_et2-3///Col,(et1-1)	62,1,0/52,1,0/1,0,1/7,1,1	7.42e-16	CG	CG
flowerDMR1563	5	8285104	53	2	et2-3,(et1-1_et2-3)///Col,(et1-1)	8,0,0/30,1,0/75,0,1/67,1,1	8.61e-10	CG	CG
flowerDMR1564	5	8290499	99	2	Col,et1-1///et2-3,(et1-1_et2-3)	32,9,2/61,17,3/0,1,1/17,5,1	3.09e-10	CG	CG
flowerDMR1565	5	8363963	86	2	et1-1///et1-1_et2-3,(Col),(et2-3)	40,12,1/1,2,1/69,14,1/66,21,1	1.46e-07	CG,CHG	CG
flowerDMR1566	5	8398488	314	2	Col///et2-3,et1-1_et2-3,et1-1	43,17,4/-,-,-/-,-,-/1,3,2	2.2e-16	CHG	-
flowerDMR1567	5	8469427	81	2	et1-1///et1-1_et2-3,et2-3,(Col)	51,8,2/2,0,1/65,10,4/65,16,4	1.33e-07	CG,CHG	-
flowerDMR1568	5	8515357	45	2	Col///et1-1,et1-1_et2-3,et2-3	56,0,0/2,0,2/2,2,1/0,0,0	1.04e-08	CG	CG
flowerDMR1569	5	8613831	53	2	et1-1_et2-3///Col,et1-1,et2-3	64,-,3/73,-,2/77,-,7/8,-,0	8.32e-09	CG	-
flowerDMR1570	5	8615018	106	2	et2-3,(Col),(et1-1_et2-3)///et1-1	-,-,-/34,26,7/5,14,3/-,-,-	0.000105812	CG	-
flowerDMR1571	5	8617254	204	2	et1-1_et2-3,et1-1,et2-3///Col	43,13,3/1,3,1/0,1,1/1,2,1	3.7e-17	CG,CHG,CHH	CG
flowerDMR1572	5	8654175	179	2	et1-1_et2-3,Col///et1-1,(et2-3)	5,3,1/83,27,1/50,21,2/3,2,0	1.94e-16	CG	CG
flowerDMR1573	5	8673422	50	2	et1-1,(et2-3),(et1-1_et2-3)///Col	55,0,1/1,0,0/-,-,-/-,-,-	5.4e-07	CG	CG
flowerDMR1574	5	8701137	148	2	et2-3,(Col),(et1-1_et2-3)///et1-1	42,12,1/20,2,1/43,11,2/53,28,3	0.000202296	CHG	-
flowerDMR1575	5	8702222	442	2	et1-1,(Col),(et2-3)///et1-1_et2-3	-,-,-/85,52,7/-,-,-/56,13,3	4.8e-12	CHG	CHG
flowerDMR1576	5	8723709	71	2	et2-3///et1-1_et2-3,(Col),(et1-1)	6,6,2/4,3,2/49,11,7/10,9,2	3.34e-05	CG	CG
flowerDMR1577	5	8727952	133	2	Col,(et2-3)///et1-1,et1-1_et2-3	18,28,7/-,-,-/-,-,-/9,16,2	0.000107778	CG,CHG	-
flowerDMR1578	5	8728469	79	2	et1-1,(et1-1_et2-3)///Col,et2-3	-,-,-/7,-,4/27,-,12/-,-,-	7.37e-10	CG	CG
flowerDMR1579	5	8728469	326	2	Col,(et2-3),(et1-1_et2-3)///et1-1	37,12,6/4,1,2/-,-,-/-,-,-	2.87e-22	CG,CHG	CG
flowerDMR1580	5	8819274	92	2	et2-3,(Col),(et1-1)///et1-1_et2-3	62,36,3/67,32,2/61,31,4/25,11,0	1.37e-09	CHH	-
flowerDMR1581	5	8839809	78	2	et1-1///et1-1_et2-3,Col,et2-3	2,1,1/44,11,2/3,4,2/4,2,1	1.01e-09	CG	CG
flowerDMR1582	5	8850528	96	2	Col///et2-3,et1-1,et1-1_et2-3	34,6,6/79,15,14/72,16,15/71,12,10	1.69e-12	CG	-
flowerDMR1583	5	8919289	71	2	et2-3,(et1-1),(et1-1_et2-3)///Col	5,0,1/51,1,2/63,0,1/45,4,1	0.000235574	CG	-
flowerDMR1584	5	8952476	56	2	et2-3,(et1-1),(et1-1_et2-3)///Col	24,0,1/-,-,-/67,3,1/-,-,-	0.000164193	CHG	-
flowerDMR1585	5	8997712	50	2	et1-1,(et2-3)///Col,(et1-1_et2-3)	54,0,0/82,1,0/76,0,1/63,2,0	8.34e-05	CG	-
flowerDMR1586	5	9013828	45	2	et1-1,(Col)///et2-3,(et1-1_et2-3)	33,-,4/8,-,2/67,-,4/53,-,1	7.62e-05	CG,CHH	-
flowerDMR1587	5	9042760	194	2	et1-1_et2-3,et2-3///Col,et1-1	9,2,11/3,2,13/65,10,13/53,8,11	4.12e-12	CG	CG
flowerDMR1588	5	9102895	96	2	et1-1,(Col),(et2-3)///et1-1_et2-3	-,-,-/1,1,0/-,-,-/13,5,2	3.76e-05	CHH	-
flowerDMR1589	5	9105204	19	2	et1-1///Col,et1-1_et2-3,et2-3	2,1,0/56,0,0/1,0,0/1,0,2	3.13e-09	CG	CG
flowerDMR1590	5	9121083	68	2	et1-1///et1-1_et2-3,(Col),(et2-3)	34,0,0/76,1,1/23,1,1/28,1,0	3.5e-05	CHH	-
flowerDMR1591	5	9160994	288	2	et1-1,(Col),(et2-3)///et1-1_et2-3	-,-,-/80,45,4/-,-,-/4,5,1	4.03e-21	CG	CG
flowerDMR1592	5	9220787	46	2	et1-1,(Col),(et2-3)///et1-1_et2-3	14,7,1/1,3,1/4,5,1/49,18,2	0.000233148	CG	-
flowerDMR1593	5	9224359	48	2	et1-1///et1-1_et2-3,(Col),(et2-3)	51,4,0/3,3,0/85,11,0/86,14,2	0.000174062	CG,CHG,CHH	-
flowerDMR1594	5	9281758	66	2	et2-3,(Col),(et1-1_et2-3)///et1-1	-,-,-/1,4,1/31,18,5/-,-,-	3.55e-05	CG	-
flowerDMR1595	5	9303275	151	2	et2-3,et1-1_et2-3///Col,et1-1	59,13,3/-,-,-/-,-,-/29,2,1	3.29e-25	CG,CHG	CG,CHG
flowerDMR1596	5	9325093	87	2	Col,(et2-3),(et1-1_et2-3)///et1-1	86,24,3/60,3,1/-,-,-/-,-,-	3e-05	CHG	-
flowerDMR1597	5	9571713	71	2	et2-3,(Col)///et1-1,(et1-1_et2-3)	55,0,1/84,2,1/45,0,1/77,2,1	0.000224144	CHG	-
flowerDMR1598	5	9585135	39	2	Col,(et1-1)///et1-1_et2-3,et2-3	19,1,1/25,0,0/84,2,4/89,0,1	9.35e-08	CG	CG
flowerDMR1599	5	9594003	50	2	et1-1,(Col),(et1-1_et2-3)///et2-3	-,-,-/86,59,5/4,10,2/-,-,-	2.68e-07	CG,CHG	-
flowerDMR1600	5	9601427	250	2	et1-1_et2-3,et1-1,et2-3///Col	52,18,4/2,4,1/2,3,1/2,3,1	2.63e-17	CG,CHG	CG
flowerDMR1601	5	9635607	151	2	et1-1///et2-3,Col,et1-1_et2-3	4,1,1/76,10,2/3,1,1/1,0,1	7.33e-18	CG	CG
flowerDMR1602	5	9640148	203	3	et2-3,et1-1_et2-3///Col///et1-1	44,19,2/6,3,1/86,32,3/76,28,3	9.79e-23	CG	CG
flowerDMR1603	5	9686570	52	2	et1-1_et2-3,(Col)///et2-3,et1-1	13,7,3/46,19,5/45,16,3/4,6,3	2.13e-10	CG,CHG	CG
flowerDMR1604	5	9703548	44	2	et1-1,(et1-1_et2-3)///Col,(et2-3)	77,2,1/1,0,0/92,0,1/31,0,0	9.61e-05	CG	-
flowerDMR1605	5	9763591	210	2	et2-3///et1-1_et2-3,et1-1,Col	78,49,9/88,58,8/2,2,1/77,40,8	1.15e-33	CG,CHG	CHG
flowerDMR1606	5	9807030	42	2	Col,et1-1///et2-3,(et1-1_et2-3)	55,14,8/64,4,6/13,1,1/19,3,4	2.58e-07	CG,CHH	-
flowerDMR1607	5	9818841	106	2	Col///et2-3,et1-1,et1-1_et2-3	78,43,6/-,-,-/-,-,-/12,3,1	1.46e-19	CG,CHG	CG,CHG
flowerDMR1608	5	9818841	162	2	et2-3,(et1-1),(et1-1_et2-3)///Col	82,54,9/-,-,-/1,1,1/-,-,-	3.18e-35	CG,CHG	CG,CHG
flowerDMR1609	5	9818841	366	2	Col,(et2-3),(et1-1_et2-3)///et1-1	73,41,10/1,1,1/-,-,-/-,-,-	3.99e-73	CG	CG
flowerDMR1610	5	9822618	74	2	et2-3,Col,et1-1_et2-3///et1-1	73,14,1/3,3,1/91,16,2/88,26,0	3.81e-09	CG	-
flowerDMR1611	5	9823489	35	2	et1-1,(Col),(et2-3)///et1-1_et2-3	-,-,-/7,0,1/-,-,-/52,10,3	8.31e-06	CG,CHG	CG
flowerDMR1612	5	9957583	26	2	et1-1_et2-3,et2-3,(Col)///et1-1	31,7,2/74,26,3/3,0,1/0,0,1	2.05e-07	CG,CHG	-
flowerDMR1613	5	9959296	117	2	et1-1_et2-3,(Col),(et2-3)///et1-1	76,2,1/52,1,1/79,1,2/80,3,1	0.000267401	CHG	-
flowerDMR1614	5	10002781	69	2	Col///et2-3,(et1-1),(et1-1_et2-3)	40,-,2/10,-,1/2,-,2/15,-,2	0.000272186	CG	-
flowerDMR1615	5	10003405	208	2	Col,(et2-3)///et1-1,et1-1_et2-3	46,9,4/-,-,-/-,-,-/84,18,7	7.33e-09	CG	-
flowerDMR1616	5	10031319	93	2	et1-1///Col,(et2-3),(et1-1_et2-3)	82,18,2/86,4,1/87,14,1/88,29,3	2.3e-05	CHG	-
flowerDMR1617	5	10119635	44	2	et2-3,(et1-1_et2-3)///Col,et1-1	-,-,-/-,-,2/-,-,10/-,-,-	6.14e-05	CHH	-
flowerDMR1618	5	10139759	28	2	et1-1///et2-3,et1-1_et2-3,(Col)	13,-,1/62,-,3/4,-,1/0,-,0	8.31e-06	CG	-
flowerDMR1619	5	10167344	157	2	et1-1,(Col)///et1-1_et2-3,(et2-3)	30,-,1/54,-,1/14,-,0/2,-,1	2.89e-05	CG	-
flowerDMR1620	5	10318494	333	2	Col///et2-3,et1-1,(et1-1_et2-3)	49,31,3/91,64,6/90,55,5/82,38,3	5.68e-41	CG	-
flowerDMR1621	5	10318828	40	2	et2-3,et1-1,(Col)///et1-1_et2-3	49,13,1/74,28,3/74,29,2/7,3,1	4.04e-08	CG,CHG	-
flowerDMR1622	5	10331107	50	2	Col,(et1-1),(et2-3)///et1-1_et2-3	42,19,2/-,-,-/-,-,-/82,58,4	1.9e-05	CG,CHG	-
flowerDMR1623	5	10357910	157	2	et1-1///Col,et1-1_et2-3,et2-3	6,4,3/52,19,6/2,2,4/5,2,1	9.66e-12	CG,CHH	CG
flowerDMR1624	5	10509949	94	2	et2-3,(Col),(et1-1_et2-3)///et1-1	-,-,-/61,43,3/13,12,1/-,-,-	0.000185756	CG,CHG	-
flowerDMR1625	5	10510118	49	2	et2-3///Col,et1-1,et1-1_et2-3	58,43,2/73,51,3/9,7,2/67,45,3	1.78e-08	CG,CHG	-
flowerDMR1626	5	10540059	83	2	Col,et1-1///et2-3,et1-1_et2-3	39,-,2/53,-,1/2,-,1/4,-,1	3.59e-08	CG	-
flowerDMR1627	5	10544891	228	2	Col///et1-1_et2-3,(et1-1),(et2-3)	63,8,1/85,18,2/86,18,1/86,22,2	3.92e-06	CHG	-
flowerDMR1628	5	10611836	139	2	et2-3,et1-1_et2-3///et1-1,Col	33,13,1/55,13,2/1,2,0/7,2,1	3.54e-10	CHG	-
flowerDMR1629	5	10613447	60	2	et2-3,et1-1_et2-3///et1-1,(Col)	42,23,5/75,46,9/8,4,2/2,2,2	5.46e-09	CG,CHG	-
flowerDMR1630	5	10613507	170	2	et1-1///et1-1_et2-3,et2-3,(Col)	23,15,3/47,28,8/1,1,1/0,1,1	8.9e-24	CG	-
flowerDMR1631	5	10619148	454	2	et1-1_et2-3,(et1-1),(et2-3)///Col	87,13,4/-,-,-/-,-,-/54,2,2	1.08e-05	CHG	-
flowerDMR1632	5	10631503	148	2	et1-1_et2-3,Col,et2-3///et1-1	63,34,3/2,2,1/73,45,7/68,35,5	2.24e-17	CG,CHG	-
flowerDMR1633	5	10631653	177	2	et1-1,(Col)///et2-3,(et1-1_et2-3)	65,21,3/59,14,3/76,50,7/66,34,5	1.78e-05	CHG	-
flowerDMR1634	5	10646872	89	2	et2-3,(et1-1_et2-3)///et1-1,(Col)	12,10,1/1,5,1/54,26,2/-,-,-	2.57e-05	CG	-
flowerDMR1635	5	10702794	350	2	et1-1_et2-3,et2-3///et1-1,Col	-,-,-/23,2,5/-,-,-/82,12,6	2.21e-10	CHG	-
flowerDMR1636	5	10705742	106	2	et1-1,(Col),(et1-1_et2-3)///et2-3	-,-,-/3,0,0/88,25,0/-,-,-	5.49e-08	CG,CHG	-
flowerDMR1637	5	10772586	314	2	Col///et1-1,et1-1_et2-3,(et2-3)	26,21,2/70,50,6/55,39,5/55,39,5	1.98e-08	CG,CHG	-
flowerDMR1638	5	10806745	142	2	et2-3,et1-1_et2-3///et1-1,Col	66,48,2/65,50,2/12,13,1/11,10,1	1.54e-21	CG	CG
flowerDMR1639	5	10807649	144	2	Col,(et2-3),(et1-1_et2-3)///et1-1	42,21,2/7,6,1/-,-,-/-,-,-	5.98e-05	CG	-
flowerDMR1640	5	10807717	400	2	Col,(et1-1),(et2-3)///et1-1_et2-3	46,21,2/-,-,-/-,-,-/9,3,1	2.68e-17	CG	CG
flowerDMR1641	5	10859193	465	2	Col,(et1-1),(et2-3)///et1-1_et2-3	92,9,2/-,-,-/-,-,-/74,3,1	0.000119613	CHG	-
flowerDMR1642	5	10869058	205	2	et2-3,(Col),(et1-1_et2-3)///et1-1	-,-,-/1,9,1/70,51,3/-,-,-	8.88e-06	CG	-
flowerDMR1643	5	10882654	128	2	et2-3,et1-1_et2-3,(Col)///et1-1	38,13,2/73,25,3/2,1,1/5,7,1	1.16e-06	CG,CHG	-
flowerDMR1644	5	10892221	289	2	et2-3,(Col),(et1-1_et2-3)///et1-1	-,-,-/81,47,4/2,26,2/-,-,-	7.3e-05	CG	-
flowerDMR1645	5	10932003	112	2	et2-3,et1-1_et2-3,(et1-1)///Col	69,37,3/38,5,2/2,6,1/1,0,1	2.97e-16	CG,CHG	CG
flowerDMR1646	5	10942555	92	2	Col///et1-1_et2-3,(et1-1),(et2-3)	66,20,1/92,43,2/83,44,2/86,71,3	0.000278671	CG,CHG	-
flowerDMR1647	5	11598525	73	2	et1-1_et2-3,(et2-3)///Col,et1-1	-,-,-/86,14,5/-,-,-/4,4,2	6.08e-06	CG,CHG	-
flowerDMR1648	5	11614907	86	2	et1-1///Col,et1-1_et2-3,et2-3	-,-,-/63,17,2/-,-,-/2,0,1	2.87e-11	CG	CG
flowerDMR1649	5	12096946	53	2	et1-1_et2-3,Col,et2-3///et1-1	81,23,6/0,3,2/77,27,7/88,40,5	1.45e-11	CG,CHG	-
flowerDMR1650	5	12449247	70	2	et2-3///et1-1_et2-3,(Col),(et1-1)	16,0,0/1,1,1/74,4,1/0,1,0	1.26e-05	CG	-
flowerDMR1651	5	12500171	37	2	Col,(et1-1)///et2-3,(et1-1_et2-3)	86,-,8/83,-,5/4,-,2/22,-,4	6.73e-05	CG	-
flowerDMR1652	5	12597367	22	2	Col///et1-1,(et2-3),(et1-1_et2-3)	5,1,1/56,1,0/32,1,0/56,1,2	5.67e-06	CG	CG
flowerDMR1653	5	12616165	61	2	et1-1_et2-3,et2-3///Col,et1-1	24,19,3/48,23,2/2,1,1/2,1,1	6.15e-11	CG,CHG	CG
flowerDMR1654	5	12675435	475	2	et1-1_et2-3,(et1-1),(et2-3)///Col	39,10,2/-,-,-/-,-,-/88,40,3	3.23e-15	CG	-
flowerDMR1655	5	13094632	164	2	et1-1_et2-3,et2-3///Col,et1-1	71,33,3/79,39,2/1,2,1/17,7,2	1.12e-12	CG	-
flowerDMR1656	5	13361695	79	2	et1-1///Col,et1-1_et2-3,(et2-3)	5,2,2/51,24,7/9,6,3/7,1,0	5.29e-10	CG,CHG	-
flowerDMR1657	5	13361775	433	2	et1-1_et2-3,Col///et1-1,(et2-3)	7,5,2/56,38,9/37,23,8/7,2,3	1.75e-49	CG	CG
flowerDMR1658	5	13462149	294	2	et2-3,et1-1_et2-3///Col,et1-1	5,3,1/3,3,1/66,26,4/71,39,4	6.35e-44	CG	CG
flowerDMR1659	5	13592952	129	2	Col,et2-3,(et1-1_et2-3)///et1-1	63,6,2/24,1,2/59,9,3/64,1,4	3.71e-06	CHG	-
flowerDMR1660	5	13604877	193	2	et1-1,(et2-3),(et1-1_et2-3)///Col	37,19,2/90,48,3/-,-,-/-,-,-	7e-15	CG	-
flowerDMR1661	5	13654074	90	2	et1-1_et2-3,et2-3///et1-1,(Col)	-,29,1/-,4,0/-,63,2/-,48,1	2.54e-07	CHG	CHG
flowerDMR1662	5	13658152	130	2	Col///et2-3,et1-1,et1-1_et2-3	39,24,3/2,3,1/1,1,1/2,2,1	3.29e-08	CG	-
flowerDMR1663	5	13658832	152	2	Col///et2-3,et1-1,et1-1_et2-3	60,6,3/12,4,1/2,3,1/2,3,1	1.36e-08	CG	-
flowerDMR1664	5	13660730	52	2	et1-1///et1-1_et2-3,Col,et2-3	7,7,1/64,38,2/1,7,3/6,15,2	2.34e-06	CG,CHG	-
flowerDMR1665	5	13735743	291	2	et1-1,et1-1_et2-3,et2-3///Col	47,22,3/1,12,1/0,3,1/1,7,1	1.16e-10	CG	-
flowerDMR1666	5	13736041	108	2	et1-1,Col///et2-3,et1-1_et2-3	81,17,5/58,7,3/2,1,1/4,1,1	4.11e-16	CG	CG
flowerDMR1667	5	13741092	31	2	et2-3,(et1-1_et2-3)///et1-1,(Col)	55,4,1/68,6,6/6,1,0/9,2,1	3.47e-05	CG,CHG	-
flowerDMR1668	5	13742550	115	2	et2-3///et1-1,(Col),(et1-1_et2-3)	89,6,0/92,5,2/76,3,0/89,3,1	0.000231479	CHH	-
flowerDMR1669	5	13861836	248	2	et2-3,et1-1_et2-3///et1-1,Col	9,2,1/3,1,1/82,14,2/83,20,1	9.29e-21	CG	CG
flowerDMR1670	5	13932036	250	2	et1-1///et2-3,et1-1_et2-3,(Col)	53,34,6/3,22,4/67,46,7/56,35,5	5.05e-06	CG	-
flowerDMR1671	5	13987458	73	2	et1-1///et1-1_et2-3,Col,et2-3	-,-,-/39,2,1/-,-,-/1,1,1	6.97e-09	CG,CHG	CG
flowerDMR1672	5	14012453	191	2	et1-1///et2-3,et1-1_et2-3,Col	-,-,-/5,15,1/-,-,-/82,68,2	3.88e-09	CG,CHG	CG
flowerDMR1673	5	14027107	274	2	et1-1///et2-3,et1-1_et2-3,Col	-,-,-/18,2,0/-,-,-/90,34,3	4.92e-21	CG,CHG	CG,CHG
flowerDMR1674	5	14042470	128	2	Col///et2-3,et1-1,et1-1_et2-3	57,9,2/1,1,1/2,3,1/1,3,1	1.55e-13	CG,CHG	CG
flowerDMR1675	5	14089017	905	2	et1-1,(et2-3),(et1-1_et2-3)///Col	55,21,4/2,1,1/6,1,1/8,1,1	9.32e-107	CG	CG
flowerDMR1676	5	14104219	40	2	et1-1///et2-3,et1-1_et2-3,Col	85,12,3/9,2,0/77,11,3/82,15,1	9.53e-10	CG	-
flowerDMR1677	5	14104263	146	2	et1-1///et1-1_et2-3,et2-3,(Col)	77,17,1/9,2,1/82,20,2/81,21,2	8.43e-13	CG	CG
flowerDMR1678	5	14142493	142	2	et2-3,(et1-1),(et1-1_et2-3)///Col	50,2,1/-,-,-/78,1,0/-,-,-	0.000103158	CHH	-
flowerDMR1679	5	14220016	57	2	et1-1_et2-3,(Col)///et1-1,et2-3	-,-,-/-,-,-/0,0,1/30,0,6	2.31e-06	CG	-
flowerDMR1680	5	14265959	56	2	Col,(et1-1),(et2-3)///et1-1_et2-3	37,2,3/-,-,-/-,-,-/6,2,0	0.000254645	CG,CHH	-
flowerDMR1681	5	14268469	147	2	et2-3,Col,et1-1_et2-3///et1-1	55,28,4/4,5,1/87,39,6/73,34,5	1.6e-19	CG	CG
flowerDMR1682	5	14273103	155	2	Col,(et1-1),(et1-1_et2-3)///et2-3	14,16,6/-,-,-/0,4,1/-,-,-	4.19e-05	CG	-
flowerDMR1683	5	14549620	14	2	et1-1,(Col),(et1-1_et2-3)///et2-3	75,3,0/87,13,1/10,7,4/68,11,0	0.000132971	CG,CHH	-
flowerDMR1684	5	14594504	60	2	et2-3,et1-1_et2-3,(Col)///et1-1	18,4,3/47,2,6/5,1,2/15,4,3	7.26e-07	CG	CG
flowerDMR1685	5	14606614	122	2	Col,(et2-3),(et1-1_et2-3)///et1-1	83,18,2/34,3,1/-,-,-/-,-,-	1.29e-06	CHG	-
flowerDMR1686	5	14624936	130	2	et1-1,(et2-3)///Col,et1-1_et2-3	10,4,1/79,17,1/79,9,1/6,1,1	2.89e-09	CG	-
flowerDMR1687	5	14696446	116	2	et1-1_et2-3,et2-3///Col,(et1-1)	59,5,0/72,5,0/83,2,1/88,2,1	5.65e-09	CG,CHG	-
flowerDMR1688	5	14715193	65	2	et2-3,et1-1_et2-3///et1-1,Col	18,13,4/10,4,1/51,30,10/54,35,18	6.74e-14	CG	-
flowerDMR1689	5	14715996	175	2	Col///et2-3,et1-1,et1-1_et2-3	60,20,1/-,-,-/-,-,-/22,2,0	1.38e-06	CHG,CHH	CHG
flowerDMR1690	5	14745610	193	2	Col,et1-1///et2-3,et1-1_et2-3	85,48,9/92,50,8/24,9,1/9,3,0	5.06e-36	CG	-
flowerDMR1691	5	14756434	39	2	et1-1_et2-3,(Col),(et2-3)///et1-1	12,6,2/50,16,3/9,2,2/6,4,1	0.00020564	CG,CHG	-
flowerDMR1692	5	14758325	125	2	et2-3,et1-1_et2-3///et1-1,Col	2,0,0/1,1,1/66,4,3/58,5,2	2.02e-20	CHG	-
flowerDMR1693	5	14771124	215	2	et1-1///et2-3,Col,et1-1_et2-3	-,-,-/63,29,2/-,-,-/4,0,1	5.89e-10	CG,CHG	CG
flowerDMR1694	5	14825781	146	2	et1-1_et2-3,et2-3,(Col)///et1-1	24,18,4/60,32,4/4,8,2/0,8,1	3e-09	CG	CG
flowerDMR1695	5	14864487	106	2	et1-1_et2-3,Col,et2-3///et1-1	4,2,1/56,11,3/4,6,2/1,4,1	1.44e-08	CG	-
flowerDMR1696	5	14878471	220	2	et2-3,et1-1_et2-3,Col///et1-1	31,35,8/1,0,1/64,12,13/59,8,15	1.39e-19	CG,CHG	CG
flowerDMR1697	5	14936789	223	2	et1-1,et1-1_et2-3,(et2-3)///Col	41,11,4/1,1,1/6,1,1/10,2,1	8.67e-20	CHH	-
flowerDMR1698	5	14967916	165	2	et1-1_et2-3,(Col),(et1-1)///et2-3	-,-,-/-,-,-/77,37,11/1,1,1	1.13e-27	CG	CG
flowerDMR1699	5	14981204	33	2	et1-1_et2-3,(Col),(et2-3)///et1-1	65,2,0/1,2,1/82,2,3/92,1,0	8.91e-05	CG	-
flowerDMR1700	5	14985284	209	2	et2-3,(et1-1),(et1-1_et2-3)///Col	69,17,3/-,-,-/10,4,1/-,-,-	0.000108828	CG	-
flowerDMR1701	5	15052603	391	2	et1-1,(Col),(et1-1_et2-3)///et2-3	-,-,-/69,21,8/49,9,3/-,-,-	4.22e-10	CHH	-
flowerDMR1702	5	15086152	104	2	et2-3,et1-1_et2-3///et1-1,Col	85,18,1/85,27,1/7,3,1/0,4,1	3.03e-08	CG	-
flowerDMR1703	5	15105406	64	2	Col///et2-3,et1-1_et2-3,(et1-1)	48,-,3/2,-,1/0,-,0/0,-,0	2.1e-06	CG,CHH	-
flowerDMR1704	5	15105406	94	2	Col,(et1-1),(et2-3)///et1-1_et2-3	62,-,2/-,-,-/-,-,-/0,-,0	3.99e-11	CG	CG
flowerDMR1705	5	15120605	231	2	et2-3,(et1-1),(et1-1_et2-3)///Col	65,2,1/-,-,-/78,5,5/-,-,-	0.000120055	CHG	-
flowerDMR1706	5	15154415	203	2	et1-1_et2-3,(Col),(et1-1)///et2-3	46,14,3/3,2,1/76,32,4/28,6,2	8.63e-09	CG	-
flowerDMR1707	5	15188432	125	2	et1-1,(Col),(et2-3)///et1-1_et2-3	-,-,-/75,4,2/-,-,-/94,1,0	1.49e-05	CHG	-
flowerDMR1708	5	15191936	41	2	et1-1_et2-3,(Col),(et2-3)///et1-1	-,-,-/89,10,1/-,-,-/47,5,2	4.38e-05	CHG,CHH	-
flowerDMR1709	5	15201980	51	2	et1-1///et1-1_et2-3,et2-3,(Col)	13,3,1/39,5,1/0,2,1/2,3,1	1.68e-08	CG,CHG	CG
flowerDMR1710	5	15226421	124	2	et1-1,et1-1_et2-3,et2-3///Col	76,56,4/4,3,1/3,5,1/7,5,1	1.26e-34	CG,CHG	CG,CHG
flowerDMR1711	5	15226778	65	2	et1-1,(Col),(et1-1_et2-3)///et2-3	-,-,-/7,3,1/67,6,2/-,-,-	9.57e-05	CG	-
flowerDMR1712	5	15232836	56	2	et2-3,et1-1,et1-1_et2-3///Col	38,1,2/1,2,1/1,0,2/1,2,1	5.3e-07	CG	CG
flowerDMR1713	5	15232893	31	2	et2-3,(Col)///et1-1,et1-1_et2-3	-,-,-/-,-,-/5,2,1/80,3,4	0.000142672	CG	-
flowerDMR1714	5	15245158	28	2	et1-1_et2-3,(Col)///et2-3,(et1-1)	33,7,2/28,2,0/1,2,1/62,9,3	0.00022624	CG,CHH	-
flowerDMR1715	5	15253584	154	2	et1-1_et2-3,(et2-3)///et1-1,Col	51,8,3/-,-,-/-,-,-/2,1,2	5.25e-05	CG,CHG	-
flowerDMR1716	5	15327770	125	2	Col,(et1-1)///et2-3,et1-1_et2-3	30,17,1/-,-,-/-,-,-/82,42,2	4.67e-05	CG	-
flowerDMR1717	5	15404063	140	2	Col,(et1-1),(et1-1_et2-3)///et2-3	67,32,2/-,-,-/11,8,1/-,-,-	0.000159118	CG,CHG	-
flowerDMR1718	5	15408038	102	2	et1-1,Col///et2-3,et1-1_et2-3	62,22,3/64,25,2/10,2,1/14,5,1	1.05e-12	CG,CHG	CHG
flowerDMR1719	5	15431379	173	2	et1-1,(et1-1_et2-3)///et2-3,Col	-,-,-/22,13,3/1,1,1/-,-,-	1.13e-12	CG,CHG	CG
flowerDMR1720	5	15431715	97	2	et2-3,Col,(et1-1_et2-3)///et1-1	-,2,1/-,13,6/-,4,1/-,7,2	1.14e-08	CHG,CHH	-
flowerDMR1721	5	15549818	305	2	et1-1,(Col)///et1-1_et2-3,et2-3	-,-,-/77,15,2/-,-,-/41,4,1	7.66e-07	CHG	-
flowerDMR1722	5	15592437	165	2	et1-1_et2-3,(et2-3)///et1-1,(Col)	6,1,1/2,1,1/63,17,6/41,12,4	1.09e-11	CG	CG
flowerDMR1723	5	15593585	75	2	et2-3,et1-1_et2-3,(Col)///et1-1	38,6,1/82,19,1/5,1,0/1,1,1	2.65e-07	CG	-
flowerDMR1724	5	15599541	234	2	Col,(et1-1_et2-3)///et1-1,et2-3	38,7,5/10,1,1/-,-,-/-,-,-	7.39e-15	CG,CHG,CHH	CG
flowerDMR1725	5	15599987	78	2	Col,et1-1///et1-1_et2-3,et2-3	-,-,-/89,15,3/-,-,-/7,3,1	6.39e-07	CG	-
flowerDMR1726	5	15600067	90	2	et2-3,(Col),(et1-1_et2-3)///et1-1	-,-,-/91,33,4/82,8,2/-,-,-	0.00010847	CHG	CHG
flowerDMR1727	5	15618246	115	2	et2-3,(et1-1),(et1-1_et2-3)///Col	29,12,2/-,-,-/81,36,3/-,-,-	4.12e-05	CG	-
flowerDMR1728	5	15659440	74	2	et2-3,(Col),(et1-1)///et1-1_et2-3	7,1,1/7,1,1/5,1,0/44,7,1	5.42e-06	CG	CG
flowerDMR1729	5	15660146	131	2	et2-3,et1-1,Col///et1-1_et2-3	76,5,5/81,5,6/85,7,6/13,1,2	8.6e-28	CG	CG
flowerDMR1730	5	15663554	198	2	et1-1_et2-3,(Col),(et2-3)///et1-1	-,-,-/52,14,1/-,-,-/79,25,2	2.4e-06	CHG	-
flowerDMR1731	5	15694893	84	2	et1-1_et2-3///Col,et1-1,et2-3	89,9,1/91,11,1/84,11,3/14,3,1	6.58e-09	CG	-
flowerDMR1732	5	15741796	82	2	et1-1_et2-3,et2-3///et1-1,(Col)	30,8,4/51,16,7/9,2,1/2,0,0	6.93e-08	CHG	-
flowerDMR1733	5	15741881	532	3	et1-1_et2-3///Col,et2-3///et1-1	56,21,14/72,31,15/48,17,12/3,1,0	8.35e-81	CG	CG
flowerDMR1734	5	15802046	102	2	et1-1_et2-3,(Col),(et2-3)///et1-1	-,-,-/18,5,1/-,-,-/94,16,1	0.000222958	CG,CHG	-
flowerDMR1735	5	15873563	238	2	et1-1_et2-3,et2-3,(et1-1)///Col	25,21,3/3,10,1/2,3,1/3,3,1	4.97e-09	CHG	-
flowerDMR1736	5	15919266	137	2	et2-3,(Col),(et1-1_et2-3)///et1-1	-,-,-/3,7,2/72,26,5/-,-,-	6.01e-06	CG	-
flowerDMR1737	5	15942181	70	2	Col///et1-1,et1-1_et2-3,et2-3	28,9,1/0,0,1/1,0,1/2,1,1	3.08e-12	CG,CHG	CG
flowerDMR1738	5	15983669	171	2	et1-1///et1-1_et2-3,Col,(et2-3)	53,16,10/58,26,16/53,16,10/28,12,9	6.82e-09	CHG	-
flowerDMR1739	5	15996776	39	2	et1-1,(Col)///et1-1_et2-3,et2-3	-,-,-/1,1,1/-,-,-/67,0,1	5.06e-05	CG	-
flowerDMR1740	5	16043245	45	2	et2-3,(Col)///et1-1,(et1-1_et2-3)	31,3,2/79,0,1/2,1,1/66,1,1	9.08e-13	CG	CG
flowerDMR1741	5	16204185	63	2	et1-1,(Col)///et1-1_et2-3,(et2-3)	24,16,4/41,18,8/3,8,4/6,3,2	2e-05	CG,CHG	-
flowerDMR1742	5	16321460	241	2	Col,(et1-1)///et2-3,(et1-1_et2-3)	43,1,0/43,5,0/74,5,1/81,9,1	3.3e-05	CHG	-
flowerDMR1743	5	16368690	74	2	et1-1///Col,et1-1_et2-3,et2-3	14,1,1/66,1,1/3,2,1/0,0,1	6.1e-10	CG	CG
flowerDMR1744	5	16409769	102	2	et1-1_et2-3,(et1-1),(et2-3)///Col	94,56,19/87,35,10/92,32,11/88,24,9	5.12e-05	CHG	-
flowerDMR1745	5	16473561	28	2	et1-1,(Col)///et1-1_et2-3,(et2-3)	90,2,2/91,1,0/1,2,1/2,1,0	0.000274998	CG	-
flowerDMR1746	5	16501790	23	2	et2-3,(Col),(et1-1_et2-3)///et1-1	61,1,2/0,1,2/85,1,1/78,1,1	0.000286717	CG	-
flowerDMR1747	5	16549670	21	2	et1-1,(Col),(et1-1_et2-3)///et2-3	-,-,-/78,4,3/2,2,1/-,-,-	0.000182176	CG,CHH	-
flowerDMR1748	5	16567163	55	2	et1-1///et2-3,Col,et1-1_et2-3	-,-,-/2,0,1/-,-,-/65,2,0	4.35e-11	CG,CHG	CG
flowerDMR1749	5	16586086	126	2	et2-3,(Col),(et1-1_et2-3)///et1-1	-,-,-/1,0,0/66,6,1/-,-,-	4.52e-15	CG	CG
flowerDMR1750	5	16602741	143	2	Col,et1-1_et2-3///et1-1,(et2-3)	28,21,4/83,55,5/72,47,6/39,30,3	3.47e-09	CG,CHG	-
flowerDMR1751	5	16602741	352	2	et1-1,(et2-3),(et1-1_et2-3)///Col	23,9,2/83,30,4/-,-,-/-,-,-	2.39e-22	CG	CG
flowerDMR1752	5	16604774	185	2	et2-3,(Col),(et1-1_et2-3)///et1-1	28,5,1/66,9,2/2,2,1/34,3,1	6.29e-16	CG,CHG	CG
flowerDMR1753	5	16653378	113	2	et1-1,(et2-3),(et1-1_et2-3)///Col	10,3,0/59,9,2/52,6,2/66,13,3	4.47e-11	CG	CG
flowerDMR1754	5	16699147	154	2	et1-1_et2-3,(et1-1),(et2-3)///Col	47,17,4/-,-,-/-,-,-/0,5,2	0.000261118	CG	-
flowerDMR1755	5	16821088	50	2	Col///et2-3,et1-1_et2-3,(et1-1)	76,4,5/28,2,2/24,0,1/17,1,4	4.99e-07	CHG	-
flowerDMR1756	5	16833184	31	2	Col,(et2-3)///et1-1,(et1-1_et2-3)	2,0,1/43,1,0/19,2,1/49,0,0	1.31e-06	CG	CG
flowerDMR1757	5	16835667	49	2	et2-3,(et1-1_et2-3)///et1-1,(Col)	55,0,0/85,1,1/18,1,0/51,0,1	1.71e-08	CG	CG
flowerDMR1758	5	16850748	101	2	Col///et1-1_et2-3,et1-1,et2-3	62,21,1/6,2,0/19,2,0/1,1,0	3.16e-19	CG	CG
flowerDMR1759	5	16917173	37	2	et1-1///et2-3,et1-1_et2-3,Col	85,3,1/2,0,0/89,2,0/91,1,1	4.16e-12	CG	CG
flowerDMR1760	5	16954493	26	2	et1-1,(Col)///et1-1_et2-3,et2-3	-,-,-/91,-,0/-,-,-/1,-,1	0.000112936	CG	-
flowerDMR1761	5	17145897	168	2	et2-3,et1-1,et1-1_et2-3///Col	50,-,17/0,-,1/0,-,2/0,-,4	1.16e-18	CG	-
flowerDMR1762	5	17170856	37	2	et1-1_et2-3,et2-3///et1-1,(Col)	45,1,1/88,0,0/0,0,0/1,1,1	1.34e-09	CG	CG
flowerDMR1763	5	17173959	264	2	Col///et1-1,(et2-3),(et1-1_et2-3)	-,4,1/-,9,6/-,7,4/-,10,5	1.17e-06	CHG,CHH	-
flowerDMR1764	5	17327187	87	2	et1-1_et2-3,(et1-1),(et2-3)///Col	-,-,16/-,-,-/-,-,-/-,-,2	5.93e-10	CHH	-
flowerDMR1765	5	17327577	77	2	et1-1_et2-3,et2-3///Col,et1-1	-,-,-/64,19,5/-,-,-/18,3,1	1.32e-09	CG,CHG,CHH	-
flowerDMR1766	5	17430023	131	2	et2-3,Col,et1-1///et1-1_et2-3	91,14,3/91,15,3/89,17,3/4,1,0	6.22e-32	CG,CHG	CG
flowerDMR1767	5	17437528	108	2	et1-1,(Col)///et1-1_et2-3,(et2-3)	55,7,2/45,3,1/79,14,2/76,10,3	1.28e-05	CHH	-
flowerDMR1768	5	17488631	108	2	et1-1_et2-3,et1-1///Col,et2-3	65,21,2/1,3,1/63,12,2/8,5,1	1.5e-12	CG	-
flowerDMR1769	5	17524358	119	2	Col///et1-1_et2-3,et1-1,et2-3	8,2,1/-,-,-/-,-,-/55,5,8	3.24e-13	CG,CHG	CG
flowerDMR1770	5	17540319	31	2	et2-3,(Col),(et1-1_et2-3)///et1-1	54,0,0/2,0,0/89,4,1/79,0,0	4.47e-05	CG	-
flowerDMR1771	5	17631632	15	2	et1-1///et2-3,et1-1_et2-3,(Col)	24,0,0/65,1,2/6,1,2/4,4,2	1.36e-07	CG	CG
flowerDMR1772	5	17652771	20	2	et2-3,(Col),(et1-1_et2-3)///et1-1	38,0,6/67,6,2/7,0,1/32,3,1	8.66e-06	CG	CG
flowerDMR1773	5	17728939	305	2	Col///et1-1_et2-3,et1-1,(et2-3)	18,8,1/73,30,12/76,26,14/78,27,10	3.81e-31	CG	CG
flowerDMR1774	5	17795902	110	2	et1-1_et2-3,(et2-3)///Col,et1-1	-,-,-/78,49,3/-,-,-/14,12,1	9.58e-05	CG,CHG	-
flowerDMR1775	5	17827314	260	2	Col///et1-1,(et2-3),(et1-1_et2-3)	26,3,1/58,12,3/58,13,1/59,26,3	9.25e-06	CHG	-
flowerDMR1776	5	17891700	67	2	et1-1,Col,et1-1_et2-3///et2-3	60,1,2/65,2,1/2,0,0/57,1,0	1.5e-15	CG	CG
flowerDMR1777	5	17926227	136	2	et1-1_et2-3,(Col),(et2-3)///et1-1	58,0,3/14,5,1/67,0,2/72,3,1	0.000192181	CG	CG
flowerDMR1778	5	17945625	39	2	et1-1///et2-3,Col,et1-1_et2-3	92,63,6/10,12,1/91,53,4/88,60,5	1.24e-08	CG,CHG	-
flowerDMR1779	5	17970193	115	2	Col,(et2-3),(et1-1_et2-3)///et1-1	7,3,1/74,13,3/-,-,-/-,-,-	8.02e-07	CG,CHG	CG
flowerDMR1780	5	17976881	141	2	et2-3,et1-1,et1-1_et2-3///Col	73,44,5/6,1,0/3,1,1/1,0,0	5.45e-41	CG,CHG	CG,CHG
flowerDMR1781	5	17989390	226	2	et1-1_et2-3,et2-3,(Col)///et1-1	31,15,5/69,45,17/1,1,1/1,2,1	5.99e-44	CG	CG
flowerDMR1782	5	18037530	105	2	et1-1_et2-3,et2-3///Col,(et1-1)	80,18,11/79,2,2/40,2,1/4,0,1	9.92e-28	CHG,CHH	-
flowerDMR1783	5	18065168	60	2	Col,(et2-3),(et1-1_et2-3)///et1-1	0,2,1/65,13,2/25,2,2/21,3,2	9.03e-06	CG	CG
flowerDMR1784	5	18065168	97	2	Col,(et2-3),(et1-1_et2-3)///et1-1	2,1,1/69,17,3/-,-,-/-,-,-	2.37e-09	CG,CHG	CG
flowerDMR1785	5	18065267	298	2	et1-1,(et2-3),(et1-1_et2-3)///Col	19,2,1/83,30,4/70,19,4/52,15,4	1.08e-31	CG	CG
flowerDMR1786	5	18065571	117	2	Col,(et1-1_et2-3)///et2-3,et1-1	67,4,1/92,44,5/-,-,-/-,-,-	1.14e-07	CHG,CHH	-
flowerDMR1787	5	18065689	169	2	Col,(et1-1)///et2-3,et1-1_et2-3	62,12,1/-,-,-/-,-,-/83,33,4	1.42e-09	CHG,CHH	CHG
flowerDMR1788	5	18136837	262	2	et2-3///Col,et1-1,et1-1_et2-3	-,-,-/75,13,8/0,1,0/-,-,-	1.73e-44	CG,CHG	CG
flowerDMR1789	5	18142164	236	2	et1-1,et1-1_et2-3,et2-3///Col	70,46,16/4,2,2/4,1,1/4,2,2	1.84e-60	CG,CHG	CG,CHG
flowerDMR1790	5	18142401	25	2	Col///et2-3,et1-1,et1-1_et2-3	87,64,10/3,3,1/12,0,0/24,11,2	4.94e-10	CG,CHG	-
flowerDMR1791	5	18171128	97	2	et1-1,(et2-3),(et1-1_et2-3)///Col	33,25,5/1,12,1/4,13,2/3,9,2	4.71e-05	CG	-
flowerDMR1792	5	18204938	50	2	et1-1,(Col),(et1-1_et2-3)///et2-3	-,-,-/48,1,1/81,3,1/-,-,-	6.91e-05	CHG	-
flowerDMR1793	5	18216723	277	2	et2-3,(et1-1_et2-3)///Col,(et1-1)	85,29,6/80,20,5/69,9,4/-,-,-	1.13e-06	CG,CHG	CHG
flowerDMR1794	5	18260069	78	2	Col,(et2-3),(et1-1_et2-3)///et1-1	40,16,1/99,44,3/-,-,-/-,-,-	0.000294504	CG	-
flowerDMR1795	5	18260069	139	2	et1-1,(et2-3),(et1-1_et2-3)///Col	42,13,1/93,44,3/-,-,-/-,-,-	1.66e-12	CG	-
flowerDMR1796	5	18284665	25	2	et1-1_et2-3,(Col),(et2-3)///et1-1	33,4,2/1,1,0/62,2,1/54,0,1	0.000202307	CG	CG
flowerDMR1797	5	18284695	102	2	et2-3,(Col),(et1-1_et2-3)///et1-1	48,0,1/90,1,0/19,1,1/48,1,1	3.59e-11	CG	CG
flowerDMR1798	5	18399961	114	2	Col,(et2-3),(et1-1_et2-3)///et1-1	74,0,0/57,2,1/92,1,1/85,0,1	0.00028836	CHG	-
flowerDMR1799	5	18411859	133	2	Col///et1-1_et2-3,et2-3,(et1-1)	63,1,1/31,1,1/1,1,1/1,1,1	3.09e-19	CG	CG
flowerDMR1800	5	18420592	26	2	et2-3///et1-1,Col,et1-1_et2-3	69,13,3/78,16,1/3,0,1/76,8,0	9.19e-09	CG,CHG	-
flowerDMR1801	5	18533469	287	2	et2-3,(Col),(et1-1)///et1-1_et2-3	-,-,-/-,-,-/3,5,1/32,15,5	3.28e-13	CG	CG
flowerDMR1802	5	18534279	86	2	et1-1,(Col),(et2-3)///et1-1_et2-3	58,-,3/69,-,5/55,-,5/6,-,2	5.03e-05	CG	-
flowerDMR1803	5	18540365	270	2	et1-1,(Col)///et2-3,(et1-1_et2-3)	30,25,5/8,6,1/62,43,3/65,47,8	2.83e-06	CG,CHG	-
flowerDMR1804	5	18545446	65	2	et1-1,(et2-3),(et1-1_et2-3)///Col	63,3,1/94,1,1/-,-,-/-,-,-	0.000282483	CHG	-
flowerDMR1805	5	18637136	414	2	et1-1///Col,et2-3,(et1-1_et2-3)	4,5,4/8,12,10/6,6,4/5,8,7	5.92e-21	CHG	-
flowerDMR1806	5	18648512	131	2	et2-3,et1-1_et2-3///et1-1,Col	6,1,1/2,0,1/80,37,9/77,45,11	1.1e-36	CG,CHG	CG,CHG
flowerDMR1807	5	18776897	63	2	et1-1,(Col),(et2-3)///et1-1_et2-3	-,-,-/55,20,7/-,-,-/4,0,3	1.16e-07	CG	CG
flowerDMR1808	5	18927307	153	2	et1-1_et2-3,(Col),(et2-3)///et1-1	-,-,-/52,46,13/-,-,-/0,4,1	6.33e-14	CG,CHG,CHH	-
flowerDMR1809	5	18929717	75	2	et1-1///et1-1_et2-3,Col,et2-3	-,-,-/23,33,5/-,-,-/0,11,3	7.23e-07	CG,CHG	CHG
flowerDMR1810	5	18931539	112	2	Col///et2-3,(et1-1),(et1-1_et2-3)	35,10,9/70,35,32/55,25,26/60,21,23	4.87e-10	CHH	CHH
flowerDMR1811	5	19001328	174	2	et2-3,et1-1_et2-3,et1-1///Col	28,26,10/8,6,2/0,3,2/6,5,3	4.65e-20	CHH	-
flowerDMR1812	5	19016564	40	2	Col,(et2-3),(et1-1_et2-3)///et1-1	42,1,2/87,0,0/40,2,0/41,0,1	4.48e-07	CG	-
flowerDMR1813	5	19024111	236	2	Col,(et2-3),(et1-1_et2-3)///et1-1	87,49,4/8,8,1/-,-,-/-,-,-	1.14e-13	CG	CG
flowerDMR1814	5	19056479	205	2	et2-3///et1-1,Col,(et1-1_et2-3)	78,34,4/79,39,5/31,1,4/87,39,5	5.26e-10	CHG	-
flowerDMR1815	5	19056458	313	2	et2-3,(Col),(et1-1_et2-3)///et1-1	-,-,-/82,35,5/25,2,3/-,-,-	1.18e-13	CHG	CHG
flowerDMR1816	5	19060807	197	2	Col,et1-1_et2-3,et2-3///et1-1	15,9,2/55,17,2/1,3,2/1,4,1	4.75e-10	CG	CG
flowerDMR1817	5	19174569	138	2	et1-1///et1-1_et2-3,et2-3,(Col)	43,22,1/3,3,0/70,32,2/74,48,1	1.65e-13	CG	CG
flowerDMR1818	5	19198108	176	2	Col,(et2-3),(et1-1_et2-3)///et1-1	27,19,9/3,4,1/-,-,-/-,-,-	2.89e-11	CG	CG
flowerDMR1819	5	19198287	123	3	et1-1///et1-1_et2-3,Col///et2-3	-,-,-/-,-,-/92,69,17/83,67,31	1.38e-13	CG	-
flowerDMR1820	5	19198413	90	2	et1-1///et2-3,Col,et1-1_et2-3	-,-,-/9,17,2/-,-,-/74,54,6	6.97e-09	CG,CHG	CG
flowerDMR1821	5	19198627	193	2	Col,(et1-1)///et2-3,et1-1_et2-3	35,30,5/-,-,-/-,-,-/3,8,2	5.37e-07	CHG	-
flowerDMR1822	5	19198825	154	2	et1-1,(Col)///et1-1_et2-3,et2-3	-,-,-/91,61,9/-,-,-/21,18,7	2.5e-16	CG	CG
flowerDMR1823	5	19198979	187	2	et1-1,(Col)///et1-1_et2-3,et2-3	-,-,-/68,46,5/-,-,-/9,2,1	6.05e-21	CHG	CHG
flowerDMR1824	5	19280182	473	2	et1-1,Col,et2-3///et1-1_et2-3	71,57,20/79,60,21/77,60,24/12,12,3	9.15e-86	CG	CG
flowerDMR1825	5	19364610	27	2	Col///et1-1_et2-3,et2-3,(et1-1)	-,48,11/-,7,6/-,6,2/-,5,4	3.41e-06	CHG	CHG
flowerDMR1826	5	19364637	213	2	et1-1_et2-3,et1-1,et2-3///Col	68,57,17/1,3,1/2,5,2/0,4,1	4.31e-45	CG,CHG	CG
flowerDMR1827	5	19401019	61	2	Col,et1-1///et1-1_et2-3,(et2-3)	22,1,2/10,1,1/63,1,1/75,0,0	2.32e-11	CG,CHH	CG
flowerDMR1828	5	19427155	47	2	et1-1,Col///et1-1_et2-3,et2-3	27,-,1/6,-,1/80,-,3/69,-,2	6.35e-11	CG	CG
flowerDMR1829	5	19531389	348	2	et2-3,et1-1_et2-3,et1-1///Col	49,11,2/0,1,0/0,0,0/0,0,1	8.33e-51	CG	CG
flowerDMR1830	5	19549253	263	2	et1-1,Col///et1-1_et2-3,et2-3	10,3,2/2,2,1/81,23,9/89,27,7	1.42e-49	CG	CG
flowerDMR1831	5	19688892	35	2	Col,(et1-1_et2-3)///et1-1,(et2-3)	1,1,0/22,1,1/19,0,1/11,0,1	0.000102994	CG	CG
flowerDMR1832	5	19795718	280	2	et2-3,et1-1_et2-3///Col,et1-1	60,9,1/41,5,1/89,27,2/87,32,2	2.11e-15	CHG	-
flowerDMR1833	5	19830053	195	2	Col,(et2-3)///et1-1_et2-3,et1-1	39,23,15/79,36,22/50,13,8/86,49,26	2.32e-39	CG	-
flowerDMR1834	5	19830033	292	2	et1-1_et2-3,(et1-1),(et2-3)///Col	37,21,9/-,-,-/-,-,-/77,39,15	1.97e-32	CG	-
flowerDMR1835	5	19841717	37	2	Col,(et1-1),(et2-3)///et1-1_et2-3	47,1,0/-,-,-/-,-,-/0,0,0	0.000116603	CG	CG
flowerDMR1836	5	19868110	37	2	et1-1_et2-3///et2-3,Col,(et1-1)	16,13,0/1,10,2/56,13,2/87,62,4	1.23e-06	CG,CHG,CHH	CHG
flowerDMR1837	5	19887727	73	2	et1-1_et2-3///et1-1,(Col),(et2-3)	92,1,1/93,7,1/91,5,1/76,1,1	0.000263788	CHG	-
flowerDMR1838	5	19903249	75	2	Col,(et1-1)///et1-1_et2-3,(et2-3)	89,3,1/87,1,1/38,2,1/39,1,1	5.1e-05	CHG	-
flowerDMR1839	5	19951993	81	2	et1-1,(Col),(et1-1_et2-3)///et2-3	-,-,-/4,0,0/62,13,3/-,-,-	2.4e-07	CG,CHG,CHH	-
flowerDMR1840	5	20076214	506	2	Col///et1-1_et2-3,et1-1,et2-3	6,4,1/53,46,12/44,43,14/42,34,12	5.56e-65	CG	CG
flowerDMR1841	5	20219125	75	2	Col,(et2-3),(et1-1_et2-3)///et1-1	40,5,2/1,3,4/-,-,-/-,-,-	8.84e-05	CG	CG
flowerDMR1842	5	20296744	150	3	et1-1///et2-3///et1-1_et2-3,Col	-,-,-/-,-,-/80,2,2/43,5,1	6.31e-16	CG,CHG	CG
flowerDMR1843	5	20313083	105	2	et1-1_et2-3,(et1-1),(et2-3)///Col	-,5,4/-,14,8/-,12,9/-,12,10	0.00017593	CHG,CHH	-
flowerDMR1844	5	20393948	37	2	et1-1_et2-3,et1-1///et2-3,(Col)	12,4,1/62,43,2/3,5,1/64,38,3	4e-07	CG,CHG	-
flowerDMR1845	5	20393987	347	2	Col,(et1-1),(et1-1_et2-3)///et2-3	16,3,1/-,-,-/76,19,7/-,-,-	2.34e-26	CG	CG
flowerDMR1846	5	20433521	51	2	et1-1_et2-3,(Col),(et2-3)///et1-1	63,5,1/6,0,1/39,8,1/76,6,1	0.000267857	CG	-
flowerDMR1847	5	20472781	68	2	et1-1,(Col),(et2-3)///et1-1_et2-3	-,-,-/67,31,8/-,-,-/15,5,2	3.24e-07	CG,CHG,CHH	-
flowerDMR1848	5	20519832	33	2	et2-3///et1-1_et2-3,(Col),(et1-1)	54,13,2/70,24,3/6,0,0/67,27,6	6.8e-05	CG,CHG,CHH	-
flowerDMR1849	5	20659889	125	2	et1-1///et2-3,Col,et1-1_et2-3	2,1,1/47,14,1/12,2,1/1,1,0	3.02e-13	CG	CG
flowerDMR1850	5	20735618	22	2	et1-1///et2-3,(Col),(et1-1_et2-3)	79,1,1/1,1,2/91,2,3/88,1,2	0.000153021	CG	-
flowerDMR1851	5	20856791	33	2	et2-3,Col,et1-1_et2-3///et1-1	32,12,3/4,4,1/44,0,0/36,5,1	9.57e-08	CG	CG
flowerDMR1852	5	20975749	89	2	et2-3,(et1-1_et2-3)///Col,(et1-1)	88,2,2/90,1,0/56,0,1/51,1,1	8.58e-05	CHG	-
flowerDMR1853	5	20979379	129	2	et2-3///et1-1_et2-3,(Col),(et1-1)	28,6,1/1,2,1/68,13,2/1,1,2	0.000134253	CG,CHG	-
flowerDMR1854	5	21096176	336	2	et1-1_et2-3///Col,et1-1,et2-3	41,26,13/43,26,13/45,27,18/12,5,5	1.1e-51	CG	CG
flowerDMR1855	5	21107136	66	2	et1-1_et2-3,(Col),(et2-3)///et1-1	11,1,0/58,1,0/10,0,1/2,1,0	2.69e-08	CG	CG
flowerDMR1856	5	21155928	42	2	et1-1_et2-3,(et1-1),(et2-3)///Col	44,12,3/-,-,-/-,-,-/2,2,2	2.79e-06	CG	CG
flowerDMR1857	5	21222856	134	2	et2-3,(et1-1),(et1-1_et2-3)///Col	50,2,1/-,-,-/88,12,3/-,-,-	3.66e-07	CG	-
flowerDMR1858	5	21224317	403	2	Col///et1-1,et1-1_et2-3,et2-3	16,5,1/88,54,4/87,48,5/88,45,5	7.82e-36	CG,CHG	CG,CHG
flowerDMR1859	5	21224722	121	2	et1-1,et2-3///Col,et1-1_et2-3	-,-,-/-,-,-/64,19,6/11,2,3	4.73e-05	CG,CHG	-
flowerDMR1860	5	21224317	733	2	Col,(et2-3),(et1-1_et2-3)///et1-1	11,5,1/69,47,5/-,-,-/-,-,-	7.1e-50	CHG	CHG
flowerDMR1861	5	21225283	120	2	Col,(et1-1_et2-3)///et1-1,et2-3	67,5,2/2,2,1/-,-,-/-,-,-	3.42e-08	CG,CHG	CG
flowerDMR1862	5	21316484	177	2	et1-1_et2-3,et1-1,(et2-3)///Col	29,13,1/89,48,2/85,41,2/88,42,1	4.69e-16	CG	-
flowerDMR1863	5	21321749	110	2	et2-3,(Col),(et1-1)///et1-1_et2-3	51,1,1/73,0,1/63,1,2/86,1,0	1.02e-05	CHH	-
flowerDMR1864	5	21373509	70	2	et1-1_et2-3,(Col),(et2-3)///et1-1	-,-,-/6,0,1/-,-,-/64,10,3	0.000229852	CG,CHG	-
flowerDMR1865	5	21456137	309	2	Col///et2-3,et1-1_et2-3,(et1-1)	80,17,4/21,5,4/1,2,2/2,3,2	8.92e-40	CG	CG
flowerDMR1866	5	21547241	135	2	et1-1,et2-3///et1-1_et2-3,(Col)	-,23,10/-,62,24/-,62,27/-,8,2	4.63e-24	CHG	CHG
flowerDMR1867	5	21633209	51	2	et1-1_et2-3,et2-3,(Col)///et1-1	46,0,1/94,0,1/2,1,1/1,0,0	1.02e-07	CG	CG
flowerDMR1868	5	21669902	78	2	et2-3,(et1-1_et2-3)///et1-1,(Col)	43,10,3/19,2,1/70,16,4/62,16,3	0.000129474	CG,CHG	-
flowerDMR1869	5	21696240	120	2	et1-1,et1-1_et2-3,et2-3///Col	82,27,4/1,2,1/2,2,1/3,1,1	3.18e-26	CG	CG
flowerDMR1870	5	21709392	87	2	et1-1,(et1-1_et2-3)///et2-3,(Col)	62,1,1/92,1,2/56,0,1/86,1,1	7.55e-08	CHG	-
flowerDMR1871	5	21846578	199	2	et1-1,(Col),(et1-1_et2-3)///et2-3	-,-,-/8,11,11/2,5,4/-,-,-	3.09e-07	CHH	-
flowerDMR1872	5	21855555	157	2	et1-1_et2-3,(Col),(et1-1)///et2-3	-,-,-/-,-,-/28,16,1/0,2,1	0.000230694	CG,CHG	-
flowerDMR1873	5	21922853	61	2	et1-1_et2-3,(et1-1)///Col,et2-3	-,-,-/-,-,-/23,2,0/76,7,2	1.11e-05	CG	CG
flowerDMR1874	5	21922853	275	2	Col,(et2-3),(et1-1_et2-3)///et1-1	47,0,1/66,7,3/-,-,-/-,-,-	7.52e-07	CHG	-
flowerDMR1875	5	22093512	37	2	et1-1_et2-3,Col,et2-3///et1-1	7,3,0/27,6,6/0,0,1/1,0,0	1.05e-14	CHG,CHH	-
flowerDMR1876	5	22235046	35	2	et2-3,(et1-1_et2-3)///Col,(et1-1)	52,0,1/52,0,0/88,0,0/76,0,1	0.000232464	CG	-
flowerDMR1877	5	22402963	21	2	et2-3,(et1-1),(et1-1_et2-3)///Col	7,1,1/54,1,1/82,2,2/81,0,0	3.15e-05	CG	CG
flowerDMR1878	5	22442004	174	2	et2-3,(Col),(et1-1_et2-3)///et1-1	5,11,9/9,19,11/4,8,6/3,9,7	5.26e-06	CG,CHG	-
flowerDMR1879	5	22513472	115	2	et1-1,(et1-1_et2-3)///et2-3,Col	-,-,-/55,42,3/2,5,1/-,-,-	1.95e-07	CG,CHG	-
flowerDMR1880	5	22618311	115	2	et2-3,et1-1,et1-1_et2-3///Col	41,30,6/4,5,2/5,6,3/4,5,3	1.03e-19	CG	CG
flowerDMR1881	5	22640527	114	2	et1-1,(Col),(et1-1_et2-3)///et2-3	-,-,-/69,4,0/92,1,2/-,-,-	2.32e-06	CHG,CHH	-
flowerDMR1882	5	22702430	188	2	et1-1_et2-3,(et1-1),(et2-3)///Col	19,17,3/2,4,1/3,4,1/4,5,1	0.000260838	CG,CHG	-
flowerDMR1883	5	22705778	197	2	et2-3,(et1-1_et2-3)///Col,et1-1	-,-,-/53,18,10/4,2,4/-,-,-	1.8e-08	CG,CHG	-
flowerDMR1884	5	22706802	104	2	et1-1_et2-3,(Col),(et1-1)///et2-3	-,-,-/-,-,-/2,2,3/7,11,10	0.000205332	CHG	-
flowerDMR1885	5	22706906	265	3	et1-1_et2-3,Col///et1-1///et2-3	44,32,22/76,50,23/12,13,10/47,26,14	1.33e-31	CG,CHG,CHH	CG,CHG
flowerDMR1886	5	22707171	32	2	et1-1///et1-1_et2-3,et2-3,(Col)	14,11,10/37,16,12/4,7,9/7,2,5	1.08e-05	CG,CHH	CG
flowerDMR1887	5	22804904	146	2	et1-1_et2-3,(et1-1),(et2-3)///Col	57,17,11/79,19,14/81,20,11/84,26,19	1.59e-06	CG	-
flowerDMR1888	5	22848951	169	2	Col,(et1-1)///et2-3,(et1-1_et2-3)	73,21,2/51,9,2/24,3,1/44,5,1	3.99e-12	CHG	CHG
flowerDMR1889	5	22965192	66	2	et1-1_et2-3,et2-3,et2-3///et1-1,Col,Col	85,1,1/90,2,2/40,1,0/33,2,1	1.2e-22	CG	-
flowerDMR1890	5	22965192	102	2	et1-1,(Col),(et1-1_et2-3)///et2-3	-,-,-/88,1,1/39,1,1/-,-,-	2.83e-15	CG	-
flowerDMR1891	5	23011391	67	2	et1-1,(Col),(et1-1_et2-3)///et2-3	-,-,-/4,1,0/93,1,1/-,-,-	1.03e-07	CG	CG
flowerDMR1892	5	23037506	206	2	et1-1_et2-3,(et1-1),(et2-3)///Col	55,1,4/-,-,-/-,-,-/10,0,1	1.59e-07	CG	CG
flowerDMR1893	5	23046906	67	2	et1-1_et2-3,(Col),(et2-3)///et1-1	-,-,-/62,15,3/-,-,-/4,2,1	3.55e-06	CG	CG
flowerDMR1894	5	23075644	20	2	et1-1,(Col)///et2-3,(et1-1_et2-3)	19,3,1/0,1,0/85,1,1/83,0,1	8.8e-05	CG	-
flowerDMR1895	5	23083239	31	2	et1-1///et1-1_et2-3,(Col),(et2-3)	59,1,1/87,0,3/50,2,0/53,1,0	0.000295729	CHH	-
flowerDMR1896	5	23148131	23	2	et1-1///et2-3,(Col),(et1-1_et2-3)	51,0,0/0,1,1/65,0,0/35,1,1	7.22e-07	CG	CG
flowerDMR1897	5	23199567	58	2	et1-1///et1-1_et2-3,et2-3,(Col)	67,2,1/87,4,2/37,1,1/60,0,0	9.43e-08	CHG	-
flowerDMR1898	5	23459857	40	2	et1-1,Col///et1-1_et2-3,et2-3	83,0,2/94,0,1/0,2,0/0,0,0	9.41e-10	CG	-
flowerDMR1899	5	23763435	266	2	Col///et1-1,et1-1_et2-3,et2-3	53,24,4/-,-,-/-,-,-/2,2,1	5.24e-16	CG,CHG	CG
flowerDMR1900	5	23807991	83	2	et1-1_et2-3,et1-1,(Col)///et2-3	80,2,1/85,1,1/32,3,1/81,0,1	3.03e-08	CHG	-
flowerDMR1901	5	24019417	152	2	et1-1///et2-3,et1-1_et2-3,Col	14,3,2/70,9,4/6,2,2/21,3,2	1.74e-09	CG	CG
flowerDMR1902	5	24034691	57	2	et1-1///Col,et1-1_et2-3,et2-3	91,1,0/35,1,1/90,2,0/87,1,2	2.44e-12	CG	-
flowerDMR1903	5	24105980	134	2	et2-3,(Col),(et1-1_et2-3)///et1-1	-,-,-/94,1,0/77,2,2/-,-,-	4.83e-05	CHH	-
flowerDMR1904	5	24500147	22	2	Col,(et1-1)///et1-1_et2-3,et2-3	49,0,0/47,2,2/1,1,1/0,0,2	4.09e-09	CG	CG
flowerDMR1905	5	24530365	114	2	et1-1///Col,et1-1_et2-3,et2-3	4,36,2/52,69,4/6,40,3/2,22,2	4.39e-08	CG,CHG	-
flowerDMR1906	5	24628178	224	2	et1-1_et2-3,(Col)///et2-3,et1-1	-,-,-/-,-,-/83,3,1/91,0,1	4.84e-06	CHG	-
flowerDMR1907	5	24715096	102	2	et1-1,(Col)///et2-3,(et1-1_et2-3)	92,2,1/89,2,2/73,1,1/72,1,1	9.77e-05	CHG	-
flowerDMR1908	5	24787044	111	2	Col///et1-1,et2-3,(et1-1_et2-3)	11,0,1/86,5,2/74,5,2/79,14,2	3.39e-16	CG,CHG	CG
flowerDMR1909	5	24942738	74	2	et1-1_et2-3,Col,(et2-3)///et1-1	2,-,1/54,-,4/15,-,2/1,-,1	1.3e-06	CG	-
flowerDMR1910	5	24942738	462	3	et1-1///et1-1_et2-3,Col///et2-3	-,-,-/60,75,8/-,-,-/1,20,4	7.08e-34	CG,CHG	CG,CHG
flowerDMR1911	5	24971217	78	2	et1-1,(Col),(et1-1_et2-3)///et2-3	-,-,-/15,7,4/35,27,12/-,-,-	5.72e-05	CG,CHG,CHH	-
flowerDMR1912	5	25014433	20	2	et2-3,(Col),(et1-1_et2-3)///et1-1	-,-,-/77,2,1/4,2,2/-,-,-	0.000169088	CG	-
flowerDMR1913	5	25165802	35	2	et2-3,et1-1_et2-3///et1-1,Col	78,0,0/88,0,1/2,2,1/2,0,0	2.36e-08	CG	-
flowerDMR1914	5	25229056	27	2	et2-3,et1-1,et1-1_et2-3///Col	43,2,0/1,0,0/1,0,0/1,0,1	6.37e-08	CG	CG
[truncated: 11 more rows]
