# Supplementary material for: EFFECTOR OF TRANSCRIPTION factors are novel plant‐specific regulators associated with genomic DNA methylation in Arabidopsis
Source: New Phytol. 2018 Sep 25;221(1):261–78. doi: 10.1111/nph.15439 (PMC6585611; doi:10.1111/nph.15439)
Supplement: Supplementary file 4 — Table S3 DEGs. [file NPH-221-261-s004.xlsx]

## Sheet: Info
	New Phytologist Supporting Information
	Article title: EFFECTOR OF TRANSCRIPTION factors are novel plant-specific regulators associated with genomic DNA methylation in Arabidopsis
	Authors: Francesca Tedeschi, Paride Rizzo, Bui Thi Mai Huong, Andreas Czihal, Twan Rutten, Lothar Altschmied, Sarah Scharfenberg, Ivo Grosse, Claude Becker, Detlef Weigel, Helmut Bäumlein and Markus Kuhlmann
	Article acceptance date: 1 July 2018
	Legend:
	Supplementary Table 3
	List of differential expressed genes (DEGs)
	sense	List of all reads derived from the RNA sequencing of Col-0, et1-1 et2-3 and et1-1/et2-3 flower and seedlings mapping in sense orientation to TAIR10
	antisense	List of all reads derived from the RNA sequencing of Col-0, et1-1 et2-3 and et1-1/et2-3 flower and seedlings mapping in antisense orientation to TAIR10
	sense flower	List of all reads derived from the RNA sequencing of Col-0, et1-1 et2-3 and et1-1/et2-3 flower mapping in sense orientation to TAIR10 with padj-2 and logFC1
	sense seedlings	List of all reads derived from the RNA sequencing of Col-0, et1-1 et2-3 and et1-1/et2-3 seedlings mapping in sense orientation to TAIR10 with padj-2 and logFC1
	antisense flower	List of all reads derived from the RNA sequencing of Col-0, et1-1 et2-3 and et1-1/et2-3 flower mapping in antisense orientation to TAIR10 with padj-2 and logFC1
	antisense seedlings	List of all reads derived from the RNA sequencing of Col-0, et1-1 et2-3 and et1-1/et2-3 seedlings mapping in antisense orientation to TAIR10 with padj-2 and logFC1

## Sheet: sense
locus	lfcFet1_vs_Fcol	padjFet1_vs_Fcol	lfcFet2_vs_Fcol	padjFet2_vs_Fcol	lfcFet1et2_vs_Fcol	padjFet1et2_vs_Fcol	lfcFet2_vs_Fet1	padjFet2_vs_Fet1	lfcFet1et2_vs_Fet1	padjFet1et2_vs_Fet1	lfcFet1et2_vs_Fet2	padjFet1et2_vs_Fet2	lfcSet1_vs_Scol	padjSet1_vs_Scol	lfcSet2_vs_Scol	padjSet2_vs_Scol	lfcSet1et2_vs_Scol	padjSet1et2_vs_Scol	lfcSet2_vs_Set1	padjSet2_vs_Set1	lfcSet1et2_vs_Set1	padjSet1et2_vs_Set1	lfcSet1et2_vs_Set2	padjSet1et2_vs_Set2	lfcFcol_vs_Scol	padjFcol_vs_Scol	lfcFet1_vs_Set1	padjFet1_vs_Set1	lfcFet2_vs_Set2	padjFet2_vs_Set2	lfcFet1et2_vs_Set1et2	padjFet1et2_vs_Set1et2	counts_ColC	counts_ColD	counts_ColE	counts_et1C	counts_et1D	counts_et1E	counts_et2C	counts_et2D	counts_et2E	counts_et1et2C	counts_et1et2D	counts_et1et2E	counts_ColF	counts_ColG	counts_ColH	counts_et1F	counts_et1G
AT1G01010	-0.214676	0.71603	-0.495591	0.229294	-0.172631	0.737506	-0.280915	0.610991	0.0420449	0.960572	0.32296	0.92364	-0.156768	0.945781	-0.493117	0.454366	-0.247559	0.735773	-0.336349	0.748743	-0.0907911	0.959447	0.245558	NA	0.211104	0.490813	0.153196	0.640791	0.20863	0.520679	0.286032	0.366105	31	18	26	26	21	19	19	19	26	27	24	14	96	84	91	74	57
AT1G01020	0.301568	0.606394	0.166936	0.849644	0.22364	0.685323	-0.134632	0.859694	-0.0779282	0.925036	0.0567042	0.997118	-0.26524	0.855545	0.192141	0.848713	0.134045	0.893086	0.457381	0.595054	0.399284	0.597627	-0.0580967	NA	-0.232016	0.482076	0.334792	0.316599	-0.257221	0.411733	-0.14242	0.672423	31	33	15	21	24	21	34	25	55	55	19	21	57	68	90	86	69
AT1G01030	-0.311686	0.534587	0.164245	0.826488	0.155956	0.767238	0.475931	0.267458	0.467642	0.269974	-0.00828886	0.999829	-0.707567	0.23921	0.0645907	0.977078	-0.425065	0.439698	0.772157	0.164867	0.282502	0.748795	-0.489656	0.558169	0.151068	0.615677	0.546948	0.0796357	0.250722	0.377045	0.732089	0.0114019	55	21	32	18	20	26	30	30	82	35	34	13	120	106	145	84	85
AT1G01040	0.0456322	0.883925	-0.128153	0.560813	-0.133197	0.449397	-0.173785	0.345727	-0.178829	0.322998	-0.00504397	0.999607	0.0941948	0.865144	0.161054	0.544112	0.0546699	0.885075	0.0668591	0.908488	-0.0395249	0.947566	-0.106384	0.818583	0.0194995	0.884125	-0.0290631	0.826702	-0.269707	0.015861	-0.168367	0.163569	178	131	203	167	177	198	183	171	358	243	165	144	566	501	559	491	467
AT1G01046	0.749251	NA	1.21953	NA	0.377068	NA	0.470276	NA	-0.372183	NA	-0.842459	NA	0.0297281	NA	-0.902072	NA	-0.833085	NA	-0.9318	NA	-0.862813	NA	0	NA	-0.329711	NA	0.389812	NA	1.79189	NA	0.880442	NA	0	0	1	1	0	0	0	0	0	0	0	0	0	1	1	2	2
AT1G01050	-0.479593	0.00245131	-0.238751	0.284258	-0.347841	0.0400339	0.240843	0.284493	0.131753	0.652445	-0.10909	0.980117	-0.332678	0.378139	0.103359	0.845581	0.235884	0.434194	0.436038	0.156439	0.568562	0.0227416	0.132524	0.845142	2.25675	9.59963e-54	2.10984	5.56077e-43	1.91464	1.11647e-41	1.67303	2.52897e-31	120	78	113	80	91	72	112	116	178	186	120	79	1513	1459	1707	1022	972
AT1G01060	-1.092	0.0103179	-1.22249	0.00255094	-0.965421	0.0229134	-0.13049	0.897887	0.126577	0.897548	0.257067	0.987871	-0.561274	0.797857	-0.715705	0.59511	0.668616	0.490342	-0.154432	0.993096	1.22989	0.208455	1.38432	NA	3.44001	1.69181e-14	2.90929	9.10953e-09	2.93323	2.48187e-09	1.80597	1.43958e-05	3	7	7	4	2	5	2	6	4	26	5	1	176	213	250	92	74
AT1G01070	0.232686	0.690049	-0.00329295	1	0.32109	0.457121	-0.235979	NA	0.0884043	NA	0.324383	0.921138	-0.449938	0.65828	-1.47041	0.00569651	-1.31229	0.0128255	-1.02047	0.167023	-0.862356	0.24209	0.158117	NA	0.0578296	0.867285	0.740454	0.0240041	1.52495	2.56143e-05	1.69121	3.92089e-06	30	13	17	13	10	20	9	9	7	9	9	6	49	70	75	65	64
AT1G01073	NA	NA	NA	NA	NA	NA	NA	NA	NA	NA	NA	NA	NA	NA	NA	NA	NA	NA	NA	NA	NA	NA	NA	NA	NA	NA	NA	NA	NA	NA	NA	NA	0	0	0	0	0	0	0	0	0	0	0	0	0	0	0	0	0
AT1G01080	-0.0715819	0.899749	0.15392	0.744897	0.326232	0.214401	0.225502	0.530327	0.397814	0.147893	0.172312	0.97627	-0.120072	0.885559	-0.173146	0.687602	-0.0587117	0.922045	-0.0530744	0.979164	0.0613604	0.937188	0.114435	0.886445	-1.73548	6.97548e-25	-1.68699	1.4798e-22	-1.40841	4.7733e-17	-1.35054	1.32782e-15	236	204	258	258	189	189	219	207	330	298	214	185	194	216	249	145	197
AT1G01090	-0.115133	0.422478	-0.0599762	0.78802	-0.115516	0.36664	0.0551568	0.777025	-0.000382693	0.999346	-0.0555395	0.989325	0.241745	0.0767592	0.0785175	0.721714	0.0782034	0.669459	-0.163227	0.34742	-0.163542	0.286622	-0.000314153	1	0.478963	2.50033e-09	0.122085	0.153133	0.340469	2.1549e-05	0.285244	0.000517007	997	578	795	849	932	976	882	815	1315	1179	756	654	3404	3447	3412	2915	2666
AT1G01100	-0.0282683	0.953273	0.235917	0.328517	0.0524245	0.868491	0.264185	0.251118	0.0806928	0.826838	-0.183492	0.906543	-0.10925	0.905852	-0.171871	0.676882	0.237875	0.415952	-0.0626213	0.963625	0.347125	0.238649	0.409746	0.214675	0.886015	3.53903e-09	0.966996	2.26511e-10	1.2938	1.19889e-18	0.700564	2.33119e-06	101	107	143	103	118	104	103	100	185	204	119	114	698	611	752	627	589
AT1G01110	0.374316	0.0801738	0.690415	2.86702e-05	0.663845	6.42858e-05	0.316099	0.179462	0.289529	0.2292	-0.0265703	0.997118	0.17573	0.951345	0.965004	0.053403	0.544607	0.382167	0.789274	0.181786	0.368878	0.659679	-0.420397	0.636854	2.93506	1.37914e-24	3.13365	3.03499e-30	2.66047	1.72208e-36	3.0543	1.34166e-35	10	7	14	7	11	17	18	13	47	24	8	16	263	221	290	290	293
AT1G01115	NA	NA	NA	NA	NA	NA	NA	NA	NA	NA	NA	NA	NA	NA	NA	NA	NA	NA	NA	NA	NA	NA	NA	NA	NA	NA	NA	NA	NA	NA	NA	NA	0	0	0	0	0	0	0	0	0	0	0	0	0	0	0	0	0
AT1G01120	0.79018	0.0534871	-0.2069	0.818563	-0.118359	0.863308	-0.99708	0.0119798	-0.908539	0.0236884	0.0885403	0.997118	-0.196245	0.9018	0.271156	0.731012	-0.895809	0.0316529	0.467401	0.521511	-0.699564	0.175197	-1.16696	0.0137888	-0.0901289	0.79064	0.896296	0.00301025	-0.568184	0.0641768	0.68732	0.0276868	342	128	219	108	214	263	153	264	654	168	135	70	685	642	633	995	1178
AT1G01130	0.231073	0.903298	0.298917	NA	-0.231658	0.871382	0.0678433	NA	-0.462731	NA	-0.530575	0.978432	-0.152215	1	1.21686	NA	-0.384278	NA	1.36908	0.395958	-0.232063	NA	-1.60114	NA	0.338815	0.672513	0.722103	0.361101	-0.57913	0.37422	0.491435	0.562095	4	0	3	0	4	2	3	6	13	1	2	2	9	10	9	9	7
AT1G01140	-0.179617	0.776271	0.103049	0.910108	0.110496	0.842596	0.282666	0.588108	0.290114	0.577121	0.00744741	0.999994	-0.687972	0.0785389	0.432643	0.330327	-0.248941	0.612289	1.12061	0.000359984	0.439031	0.334598	-0.681584	0.127378	-1.87884	1.77074e-15	-1.37049	1.62121e-08	-2.20843	3.24593e-21	-1.5194	1.98435e-10	529	218	566	276	230	272	333	656	1222	496	370	251	352	376	341	292	243
AT1G01150	-0.48306	NA	-0.525576	NA	0.411497	NA	0	NA	0.894558	NA	0.937073	NA	-0.780198	NA	-0.816712	NA	-0.0940416	NA	0	NA	0.686156	NA	0.72267	NA	-0.482348	NA	0	NA	0	NA	0.0231904	NA	0	0	1	0	0	0	0	0	0	1	0	0	1	0	0	0	0
AT1G01160	0.254258	0.493349	0.363976	0.263832	0.135718	0.735616	0.109718	0.826137	-0.11854	0.817017	-0.228257	0.941479	-0.230579	0.783555	-0.0715675	0.955053	-0.281391	0.532522	0.159011	0.878484	-0.0508119	0.981748	-0.209823	0.815158	0.832232	8.93959e-05	1.31707	7.26983e-10	1.26777	6.30142e-10	1.24934	5.95636e-09	62	48	94	41	55	77	58	67	114	72	46	54	417	313	414	375	433
AT1G01170	-0.540065	0.223469	-0.165657	0.847299	-0.448424	0.297654	0.374408	0.494969	0.0916406	0.913056	-0.282767	0.96991	-0.472765	0.463324	-0.305511	0.641244	-0.368351	0.472034	0.167254	0.89792	0.104414	0.932729	-0.0628403	0.991657	-1.05469	9.25407e-05	-1.12199	8.68127e-05	-0.914839	0.00084311	-1.13477	5.28336e-05	90	61	92	58	55	59	50	72	121	93	52	51	108	99	157	87	78
AT1G01180	-0.22801	0.91397	0.287076	0.890809	0.152454	0.921737	0.515086	NA	0.380464	NA	-0.134621	0.997118	0.879027	0.283387	0.144861	0.946616	0.0664732	0.991819	-0.734166	0.413419	-0.812554	0.276105	-0.078388	NA	-3.54838	7.71133e-12	-4.65542	2.01311e-17	-3.40617	3.51055e-12	-3.4624	2.5454e-11	26	14	21	56	19	35	27	27	23	27	18	20	4	7	3	2	4
AT1G01183	NA	NA	NA	NA	NA	NA	NA	NA	NA	NA	NA	NA	NA	NA	NA	NA	NA	NA	NA	NA	NA	NA	NA	NA	NA	NA	NA	NA	NA	NA	NA	NA	0	0	0	0	0	0	0	0	0	0	0	0	0	0	0	0	0
AT1G01190	0.452853	NA	0.740191	NA	0.322609	NA	0.287338	NA	-0.130244	NA	-0.417582	NA	-1.26237	NA	-1.4071	NA	-1.29141	NA	0	NA	0	NA	0	NA	0.89395	0.410535	2.60917	0.0166679	3.04124	0.00416625	2.50797	0.0216645	1	0	1	0	0	0	0	0	0	0	0	0	8	2	3	6	6
AT1G01200	-0.452657	0.704572	0.0214244	NA	-0.0364759	0.981037	0.474082	NA	0.416182	NA	-0.0579003	0.997118	0.886442	0.794086	1.15512	NA	0.782002	NA	0.26868	0.972916	-0.10444	NA	-0.37312	NA	2.68678	0.000930942	1.34768	0.0708304	1.55308	0.0182949	1.8683	0.0101882	2	0	0	0	2	3	1	2	5	5	0	0	21	21	20	9	12
AT1G01210	-0.248316	0.7451	-0.288144	0.724564	-0.30264	0.612408	-0.0398277	0.968428	-0.0543238	0.958734	-0.0144961	0.999607	-0.044008	1	0.237768	0.857659	0.439129	0.59076	0.281776	0.876923	0.483137	0.610968	0.201361	NA	1.35418	0.000266372	1.14987	0.002643	0.828271	0.0218387	0.612413	0.0995973	19	12	9	14	20	4	9	20	30	35	11	13	99	111	118	79	85
AT1G01220	-0.0475684	0.933144	-0.00260038	0.999623	-0.058146	0.883229	0.044968	0.931176	-0.0105777	0.985309	-0.0555457	0.997118	-0.197478	0.751018	-0.255041	0.516392	-0.0656502	0.916668	-0.0575626	0.978853	0.131828	0.815975	0.18939	0.774091	-0.701412	5.55895e-05	-0.551503	0.00264498	-0.448972	0.011617	-0.693908	9.09856e-05	103	104	86	88	85	83	87	93	119	124	103	67	188	185	198	156	167
AT1G01225	-0.115481	0.879346	0.225423	0.714787	0.0641754	0.915438	0.340904	NA	0.179657	NA	-0.161247	0.991538	-0.596033	0.536473	-0.108266	0.955748	-0.35072	0.656274	0.487767	0.65239	0.245313	0.854475	-0.242454	NA	0.382255	0.237617	0.862806	0.0157466	0.715943	0.0168988	0.79715	0.0164946	15	8	22	7	11	11	12	10	30	14	9	13	57	54	73	50	50
AT1G01230	-0.0379632	0.944027	0.049383	0.936448	-0.0425394	0.912368	0.0873462	0.831858	-0.00457617	0.992765	-0.0919224	0.992005	-0.0134176	1	0.139781	0.842804	0.22189	0.638746	0.153199	0.878028	0.235308	0.669461	0.0821091	0.960243	1.04858	7.82057e-08	1.02404	2.48159e-07	0.958184	1.72717e-07	0.784152	4.0704e-05	46	33	41	36	36	46	39	51	72	60	46	39	234	243	307	206	235
AT1G01240	0.432134	0.542374	0.488493	0.49286	0.375804	0.566394	0.0563595	NA	-0.0563299	NA	-0.112689	0.997118	0.134352	0.982111	-0.152459	0.935061	-0.160729	0.905339	-0.28681	0.872627	-0.29508	0.812742	-0.00826996	NA	-0.476647	0.244401	-0.178865	0.675168	0.164305	0.69876	0.0598857	0.895833	21	16	10	10	18	24	17	17	16	12	11	19	23	37	46	35	36
AT1G01250	-0.534811	0.26782	-0.752616	0.0678709	-0.840984	0.0251897	-0.217805	0.766078	-0.306173	0.648387	-0.0883686	0.997118	0.643976	0.753723	1.05326	0.326495	0.768476	0.492335	0.409287	0.847409	0.124499	0.977051	-0.284788	NA	3.74344	7.74138e-14	2.56465	9.21467e-09	1.93756	8.90294e-07	2.13398	9.56363e-07	3	3	3	6	3	6	5	11	9	4	9	4	162	149	125	75	92
AT1G01260	0.177015	0.690049	0.148683	0.783583	-0.303922	0.33839	-0.0283319	0.96164	-0.480937	0.102482	-0.452605	0.513695	-0.397695	0.374907	-0.169774	0.760518	-0.427208	0.192024	0.227921	0.72583	-0.0295135	1	-0.257435	0.699732	-1.00735	2.30794e-07	-0.432636	0.0416059	-0.68889	0.000418328	-0.88406	2.27446e-05	103	69	92	46	70	83	78	75	135	90	58	55	161	125	122	145	134
AT1G01270	NA	NA	NA	NA	NA	NA	NA	NA	NA	NA	NA	NA	NA	NA	NA	NA	NA	NA	NA	NA	NA	NA	NA	NA	NA	NA	NA	NA	NA	NA	NA	NA	0	0	0	0	0	0	0	0	0	0	0	0	0	0	0	0	0
AT1G01280	0.843338	NA	1.03052	NA	0.0918924	NA	0.187185	NA	-0.751446	NA	-0.938631	NA	0	NA	0	NA	0	NA	0	NA	0	NA	0	NA	0.253412	NA	1.10076	NA	1.32962	NA	0.348227	NA	0	0	0	0	0	0	0	0	0	0	0	0	0	0	1	2	0
AT1G01290	-0.432233	0.30091	-0.015508	0.989896	-0.0447366	0.943018	0.416725	0.348436	0.387496	0.396353	-0.0292287	0.997118	-0.407222	0.676062	-0.139924	0.906882	-0.163972	0.853853	0.267299	0.832603	0.243251	0.807024	-0.0240479	NA	0.362827	0.217828	0.337817	0.300047	0.487243	0.0870746	0.482062	0.106819	25	23	24	13	18	23	19	23	39	35	19	14	88	81	125	73	71
AT1G01300	0.209463	0.382273	0.2679	0.228624	0.156931	0.514774	0.0584364	0.880833	-0.0525322	0.890927	-0.110969	0.980117	-0.338902	0.170287	-0.637808	0.000221984	-0.785297	7.95858e-07	-0.298905	0.274672	-0.446394	0.0292553	-0.147489	0.768584	0.726856	5.56947e-08	1.27522	7.55339e-22	1.63256	4.65143e-35	1.66908	8.67577e-36	730	651	1008	616	615	649	542	462	899	671	384	397	4221	3906	4371	4431	3934
AT1G01305	0.0074987	NA	0.452607	NA	0.653313	NA	0.445108	NA	0.645814	NA	0.200706	NA	-0.741527	NA	0.767584	NA	-0.760432	NA	1.50911	NA	0	NA	-1.52802	NA	0.520292	0.689683	1.26932	0.310322	0.205314	0.877016	1.93404	0.109673	0	0	1	0	0	0	2	0	1	0	0	0	0	2	4	0	5
AT1G01310	0.281421	0.482425	0.0178227	0.985999	0.197963	0.625253	-0.263598	0.531624	-0.083458	0.889405	0.18014	0.979196	0	1	0.466125	0.892987	0.34242	0.919433	0.456948	0.931524	0.333243	0.943227	-0.123705	1	8.74679	4.27632e-32	9.01904	5.12729e-34	8.29849	1.92827e-39	8.60233	3.8649e-36	0	0	0	0	0	0	2	0	0	1	0	0	1392	1034	1097	1323	1458
AT1G01320	-0.467789	0.000243872	-0.325687	0.0230123	-0.291825	0.040834	0.142102	0.514372	0.175964	0.374803	0.0338619	0.997118	0.27096	0.152262	0.572103	7.08966e-06	0.768299	3.88437e-11	0.301143	0.0911519	0.497339	0.000201732	0.196196	0.460135	-0.700709	3.76538e-11	-1.43946	5.19854e-43	-1.5985	1.02489e-53	-1.76083	1.1619e-64	1977	1688	1851	2008	2466	2192	2857	2688	4574	4673	3150	2198	3411	3636	3696	2175	2244
AT1G01340	-0.427691	0.300597	-0.345016	0.460836	-0.362439	0.351837	0.082675	0.912312	0.0652517	0.931892	-0.0174233	0.999607	-0.318678	0.676706	0.0215519	1	-0.567459	0.156562	0.34023	0.623332	-0.248781	0.727138	-0.589011	NA	-0.960575	6.11695e-05	-1.06959	4.11854e-05	-1.32714	1.96552e-08	-0.755555	0.00465037	63	42	40	37	37	41	49	45	88	38	34	28	78	89	64	38	49
AT1G01350	0.178185	0.790534	0.189475	0.795471	0.223863	0.656168	0.01129	0.98973	0.0456784	0.957428	0.0343885	0.997118	0.118033	0.969107	-0.149439	0.896484	-0.113069	0.916746	-0.267472	0.816035	-0.231102	0.804908	0.0363701	NA	-0.245398	0.431267	-0.185247	0.557965	0.0935155	0.771282	0.0915339	0.784563	27	29	17	23	22	35	24	13	47	32	19	20	49	61	86	66	56
AT1G01355	-0.592069	0.59782	0.248834	NA	-0.671761	0.46537	0.840902	NA	-0.0796922	NA	-0.920595	0.777732	1.05909	0.789301	1.67692	NA	1.66723	NA	0.617835	0.885497	0.608142	NA	-0.00969265	NA	3.71318	6.91564e-05	2.06203	0.0171121	2.28509	0.00153565	1.37419	0.0852124	0	0	0	0	1	1	1	0	4	2	1	1	16	22	19	14	9
AT1G01360	-0.467093	0.529633	0.030379	0.985968	0.282498	0.688891	0.497472	NA	0.749591	NA	0.252119	0.987871	0.381207	0.855559	0.11231	0.975901	-0.263531	0.855338	-0.268897	0.901158	-0.644738	0.55431	-0.375841	NA	0.470141	0.313348	-0.378159	0.41877	0.38821	0.383323	1.01617	0.0280096	9	6	8	11	8	11	7	4	21	4	5	10	41	25	35	16	29
AT1G01370	0.324656	0.357284	0.536739	0.0485966	0.309208	0.336909	0.212082	0.620188	-0.0154478	0.982292	-0.22753	0.946331	-0.66831	0.451437	0.0269144	1	-0.022714	1	0.695225	0.400428	0.645596	0.399428	-0.0496284	1	1.63743	8.36287e-09	2.6304	6.28389e-16	2.14726	3.10356e-16	1.96935	2.4287e-12	16	17	11	8	11	8	15	13	28	27	7	12	166	134	139	154	151
AT1G01380	-0.456688	NA	-0.044707	NA	-0.173737	NA	0.411981	NA	0.282951	NA	-0.12903	NA	0	NA	0	NA	0	NA	0	NA	0	NA	0	NA	0.878134	NA	0.425999	NA	0.875592	NA	0.706743	NA	0	0	0	0	0	0	0	0	0	0	0	0	2	0	1	0	0
AT1G01390	-1.14378	0.152944	-2.0938	0.00237274	-2.70048	0.000227277	-0.950012	NA	-1.55669	NA	-0.606681	0.979764	0.66753	0.657105	1.53153	NA	0.756717	NA	0.864	0.389178	0.0891865	NA	-0.774813	NA	-0.366269	0.511459	-2.17758	5.00355e-05	-3.9916	1.41912e-13	-3.82346	1.71343e-09	10	4	10	10	14	14	26	23	36	17	15	10	18	12	27	10	0
AT1G01400	NA	NA	NA	NA	NA	NA	NA	NA	NA	NA	NA	NA	NA	NA	NA	NA	NA	NA	NA	NA	NA	NA	NA	NA	NA	NA	NA	NA	NA	NA	NA	NA	0	0	0	0	0	0	0	0	0	0	0	0	0	0	0	0	0
AT1G01410	NA	NA	NA	NA	NA	NA	NA	NA	NA	NA	NA	NA	NA	NA	NA	NA	NA	NA	NA	NA	NA	NA	NA	NA	NA	NA	NA	NA	NA	NA	NA	NA	0	0	0	0	0	0	0	0	0	0	0	0	0	0	0	0	0
AT1G01420	-0.858714	0.247602	-0.792623	0.297518	-0.455307	0.567643	0.066091	0.964252	0.403407	0.725659	0.337316	0.987871	0.177549	0.945562	0.285409	0.77298	0.326319	0.67177	0.107861	0.979454	0.14877	0.918588	0.0409091	NA	-2.37568	2.88321e-10	-3.41194	6.25565e-16	-3.45371	2.24848e-18	-3.1573	7.81553e-16	25	26	52	32	35	50	38	35	88	69	37	32	27	11	22	13	3
AT1G01430	0.409206	0.0337415	0.280413	0.241583	0.468455	0.00769431	-0.128793	0.696412	0.0592493	0.883238	0.188042	0.914273	0.390543	0.127025	0.270312	0.328394	0.204636	0.451586	-0.120231	0.832487	-0.185907	0.571643	-0.0656756	0.9413	-0.781098	8.43989e-08	-0.762435	9.7313e-08	-0.770997	4.81899e-08	-0.517279	0.000390032	257	214	215	263	288	352	261	253	532	368	251	210	473	408	375	484	537
AT1G01440	-0.0288007	0.958936	0.0523055	0.933607	0.0425776	0.913303	0.0811062	0.851955	0.0713783	0.872712	-0.00972786	0.999607	0.224434	0.630037	0.228959	0.521679	0.0471131	0.945979	0.00452497	1	-0.177321	0.660611	-0.181846	0.748546	-0.478551	0.00378843	-0.731785	6.42572e-06	-0.655204	3.48175e-05	-0.483086	0.00358137	189	127	152	177	163	202	181	178	315	220	115	163	378	340	330	305	322
AT1G01448	-0.0960282	0.832132	0.224835	0.497282	-0.0195433	0.966536	0.320863	0.245755	0.0764848	0.868275	-0.244378	0.864575	-0.161415	0.821695	-0.179511	0.696725	-0.216228	0.543458	-0.018096	1	-0.0548129	0.955604	-0.036717	0.995049	-0.173077	0.350795	-0.10769	0.583878	0.231269	0.200081	0.0236074	0.910238	151	97	119	103	90	132	118	107	166	129	79	113	362	343	309	298	269
AT1G01450	0	NA	0.358102	NA	0.617561	NA	0.348682	NA	0.608141	NA	0.259459	NA	0	NA	0	NA	0	NA	0	NA	0	NA	0	NA	0	NA	0	NA	0.265573	NA	0.502206	NA	0	0	0	0	0	0	0	0	0	0	0	0	0	0	0	0	0
AT1G01453	0	NA	0.418839	NA	0	NA	0.38474	NA	0	NA	-0.401708	NA	0	NA	0	NA	0	NA	0	NA	0	NA	0	NA	0	NA	0	NA	0.278917	NA	0	NA	0	0	0	0	0	0	0	0	0	0	0	0	0	0	0	0	0
AT1G01460	0.473712	0.0774689	0.17234	0.732919	0.398019	0.141347	-0.301372	0.387295	-0.0756926	0.889166	0.225679	0.940688	0	1	0	1	0	1	0	1	0	1	0	1	8.19494	2.74088e-27	8.65953	2.66328e-30	8.59032	1.10009e-30	8.63436	2.87023e-30	0	0	0	0	0	0	0	0	0	0	0	0	808	631	764	906	1022
AT1G01470	-0.552777	0.497439	-0.588379	0.493238	-1.25627	0.0211481	-0.0356022	0.979329	-0.703498	0.369942	-0.667895	0.853198	0.27825	0.888641	-0.265021	0.834153	-0.59788	0.409027	-0.543272	0.624915	-0.87613	0.219571	-0.332859	0.845142	-1.7829	1.19136e-05	-2.61392	1.42392e-10	-2.10625	2.55488e-07	-2.44129	6.2854e-09	157	67	140	138	102	191	84	119	148	93	91	53	113	102	95	85	57
AT1G01471	NA	NA	NA	NA	NA	NA	NA	NA	NA	NA	NA	NA	NA	NA	NA	NA	NA	NA	NA	NA	NA	NA	NA	NA	NA	NA	NA	NA	NA	NA	NA	NA	0	0	0	0	0	0	0	0	0	0	0	0	0	0	0	0	0
AT1G01480	-0.0904432	0.984383	-0.0952313	NA	0.608703	NA	-0.00478805	NA	0.699146	NA	0.703934	NA	1.18381	NA	1.63785	NA	-1.38871	NA	0.454038	NA	-2.57252	NA	-3.02655	NA	-0.149391	0.909298	-1.42364	0.216336	-1.88247	0.0893812	1.84802	0.123119	0	0	3	4	1	4	13	0	1	0	0	0	6	2	0	2	3
AT1G01490	0.328202	0.542804	0.26281	0.700295	0.0842472	0.897307	-0.065392	0.936724	-0.243955	0.701445	-0.178563	0.991538	-0.10787	0.960835	-0.0916051	0.938694	-0.0703987	0.945979	0.0162645	1	0.0374709	1	0.0212064	1	-2.07766	3.7226e-16	-1.64159	1.99784e-10	-1.72324	8.14849e-12	-1.92301	8.19076e-14	153	88	88	128	75	95	137	104	112	128	90	99	83	67	89	78	91
AT1G01500	-0.122684	0.79018	-0.536502	0.0211242	-0.524254	0.0198975	-0.413818	0.131693	-0.40157	0.141049	0.0122484	0.999607	-0.52405	0.177647	-0.795769	0.00674397	-0.866371	0.00188135	-0.271718	0.677457	-0.342321	0.469363	-0.0706025	0.976638	1.85518	4.17109e-23	2.25655	8.43941e-31	2.11445	4.69422e-27	2.1973	2.03902e-27	98	74	126	70	48	87	75	45	87	65	49	52	1223	1067	1108	948	955
AT1G01510	-0.0152931	0.979385	0.18197	0.546241	0.0844751	0.78462	0.197263	0.477161	0.0997682	0.786881	-0.097495	0.991538	0.195952	0.695252	0.154513	0.714504	0.200513	0.521521	-0.041439	0.991115	0.00456126	1	0.0460003	0.98004	0.282899	0.0783539	0.0716538	0.679444	0.310356	0.044048	0.166861	0.309123	137	109	129	117	149	163	174	109	230	237	111	111	532	468	433	426	396
AT1G01520	-0.841213	0.509154	-1.05792	NA	-1.13507	NA	-0.216709	NA	-0.29386	NA	-0.077151	NA	-2.1482	NA	-1.55924	NA	-1.44239	NA	0.588959	NA	0.705808	NA	0.116849	NA	0.880805	0.249625	2.18779	0.0234603	1.38212	0.121176	1.18812	0.198851	0	6	3	1	0	0	2	0	1	3	0	0	16	15	25	8	10
AT1G01530	0	NA	0	NA	0	NA	0	NA	0	NA	0	NA	0	NA	1.19107	NA	0	NA	1.19113	NA	0	NA	-1.19205	NA	0	NA	0	NA	-1.24545	NA	0	NA	0	0	0	0	0	0	0	0	4	0	0	0	0	0	0	0	0
AT1G01540	0.488823	0.0109584	-0.132291	0.749196	-0.272435	0.24717	-0.621113	0.000984486	-0.761258	1.42629e-05	-0.140145	0.977387	0.147928	0.808555	0.147098	0.726664	0.111041	0.778809	-0.000829739	1	-0.036887	0.975825	-0.0360572	0.991657	-0.614154	9.26371e-05	-0.27326	0.0914767	-0.893543	4.30444e-09	-0.997631	1.56191e-10	166	151	197	177	178	215	191	205	298	207	177	181	386	324	348	467	452
AT1G01550	0.169509	0.376781	0.0128772	0.980752	0.0239333	0.930844	-0.156632	0.449258	-0.145576	0.495618	0.0110561	0.998939	-0.0997732	0.854337	-0.0687476	0.867346	-0.192297	0.381036	0.0310257	0.992759	-0.0925234	0.807293	-0.123549	0.787044	0.248194	0.0379342	0.517477	9.71991e-06	0.329819	0.00454424	0.464424	8.67381e-05	310	179	275	220	240	241	228	255	401	323	203	168	951	912	960	895	955
AT1G01560	0.101088	0.979385	-0.0310266	NA	1.06533	0.505553	-0.132115	NA	0.964246	NA	1.09636	0.937276	-0.489148	0.941038	1.33158	NA	0.970015	NA	1.82073	0.315293	1.45916	NA	-0.361567	NA	-1.64409	0.087565	-1.05385	0.309023	-3.0067	0.000583081	-1.54877	0.0787847	2	0	6	4	0	1	7	3	19	1	4	10	2	1	3	1	2
AT1G01570	-0.187574	0.672121	0.526273	0.0368628	0.419979	0.11051	0.713847	0.00377849	0.607553	0.0190649	-0.106293	0.992005	0.0688947	1	0.195431	0.907958	-0.763798	0.404947	0.126536	0.983313	-0.832693	0.420516	-0.959229	NA	2.71033	8.29057e-15	2.45386	1.80478e-12	3.04117	3.7156e-23	3.89411	8.45731e-21	7	6	8	4	5	13	12	5	13	2	5	5	157	142	152	123	99
AT1G01580	0.178803	0.821654	-0.87477	0.0276245	-0.267031	0.644011	-1.05357	0.00711419	-0.445834	0.416496	0.607739	0.657844	0.0139041	1	0.547802	0.77298	-0.24131	0.931364	0.533898	0.847409	-0.255214	0.943675	-0.789113	NA	4.45181	1.90543e-15	4.61671	1.63049e-16	3.02924	1.88817e-10	4.42609	4.5276e-14	3	1	2	2	1	3	4	3	5	3	1	1	165	166	182	155	165
AT1G01590	-0.0420726	0.947993	0.0326923	0.969328	-0.131696	0.732877	0.0747649	0.890889	-0.089623	0.863878	-0.164388	0.977387	0	1	0.245174	0.975894	0.42893	0.896663	0.236434	0.996417	0.420189	0.922486	0.183755	NA	6.70411	5.46898e-17	6.65329	1.0743e-16	6.49162	3.4465e-19	6.14348	7.23572e-17	0	0	0	0	0	0	0	1	0	1	0	0	191	229	211	197	144
AT1G01600	0.00539355	1	-0.664892	0.056716	-1.06106	0.000196915	-0.670285	0.0660766	-1.06645	0.000350682	-0.396166	0.838534	0.298305	0.929192	0.351323	0.818258	0.00847302	1	0.0530183	1	-0.289832	0.871496	-0.34285	0.878751	6.93788	4.95378e-65	6.64497	3.12723e-67	5.92166	7.05409e-61	5.86835	9.87176e-48	2	3	10	1	11	7	13	0	12	9	5	2	2109	2127	2599	2249	1655
AT1G01610	-0.143557	0.589545	-0.172254	0.518705	-0.51145	0.000531551	-0.0286972	0.942113	-0.367893	0.0385969	-0.339196	0.344236	-0.030981	1	-0.0534253	0.933459	-0.248153	0.29837	-0.0224444	1	-0.217172	0.465101	-0.194728	0.653644	1.74061	1.10775e-40	1.62803	1.84441e-35	1.62178	4.95147e-36	1.47731	1.16816e-28	361	213	293	252	293	290	289	281	434	323	241	186	3179	2837	3026	2645	2153
AT1G01620	0.731541	0.00738437	0.343457	0.405621	0.513621	0.0842842	-0.388084	0.306474	-0.217921	0.654304	0.170163	0.987378	0.375462	0.430551	-0.144873	0.828266	-0.333527	0.370246	-0.520334	0.183667	-0.708989	0.0211934	-0.188655	0.821419	-0.843111	8.95034e-05	-0.487031	0.0277144	-0.354781	0.115026	0.0040365	0.98793	1088	839	1496	1300	1414	1706	930	827	2244	1030	611	1050	2272	1683	1987	2823	3192
AT1G01630	0.31763	0.199537	-0.0667479	0.909018	0.0731047	0.835144	-0.384378	0.109016	-0.244525	0.395521	0.139853	0.977387	-0.152703	0.829699	-0.295151	0.395646	-0.285089	0.354333	-0.142448	0.84411	-0.132386	0.806231	0.0100626	1	1.17863	6.02596e-13	1.64896	7.98353e-24	1.40703	7.61397e-18	1.53682	1.64357e-20	201	134	178	154	132	170	142	119	258	221	135	89	1266	1183	1191	1282	1575
AT1G01640	0.491302	0.389148	0.66455	0.176291	0.252366	0.696602	0.173248	NA	-0.238936	NA	-0.412184	0.911435	-0.0916833	1	0.110544	0.970333	-0.585861	0.527565	0.202228	0.937613	-0.494177	0.686431	-0.696405	NA	0.265582	0.540498	0.848567	0.0390411	0.819588	0.0275788	1.10381	0.0124628	9	6	13	5	10	11	11	10	16	9	7	3	34	34	38	51	47
AT1G01650	-0.208814	0.369367	0.0470556	0.925428	-0.0397553	0.89968	0.25587	0.250843	0.169059	0.528239	-0.0868109	0.991538	-0.117415	0.891468	0.192092	0.614921	0.0995039	0.821435	0.309507	0.389411	0.216919	0.5665	-0.0925884	0.911781	1.15784	4.90504e-15	1.06644	2.3407e-12	1.01281	8.09922e-13	1.01858	4.28953e-12	122	59	122	101	84	88	110	92	229	156	102	78	671	684	749	524	552
AT1G01660	-0.332706	0.820865	-0.268237	NA	0.024723	0.989376	0.0644691	NA	0.357429	NA	0.29296	0.992005	-0.45329	0.96033	-0.219958	NA	0.625214	NA	0.233332	0.997609	1.0785	NA	0.845172	NA	2.42523	0.00416187	2.54581	0.00540771	2.37695	0.00485961	1.82474	0.0192184	1	0	1	0	0	1	1	0	1	2	2	0	16	17	14	15	9
AT1G01670	0.114356	0.938262	-0.353123	0.772207	-0.486946	0.548549	-0.467479	NA	-0.601302	NA	-0.133823	0.997118	-0.236717	0.974679	-0.441252	NA	-0.00205776	NA	-0.204535	0.981913	0.234659	NA	0.439194	NA	1.22385	0.0312495	1.57492	0.00745492	1.31198	0.0254995	0.738962	0.216279	3	6	3	5	4	1	0	4	7	8	2	3	32	24	38	43	27
AT1G01680	-0.291904	NA	-0.303326	NA	-0.297787	NA	0	NA	0	NA	0	NA	0	NA	0.530267	NA	0.563644	NA	0.530324	NA	0.563701	NA	0.0333771	NA	0.199915	NA	0	NA	-0.633678	NA	-0.661516	NA	0	0	0	0	0	0	1	0	0	0	1	0	0	1	0	0	0
AT1G01690	-0.155547	0.896578	0.190328	0.879579	0.333906	0.642533	0.345874	NA	0.489452	NA	0.143578	0.997118	0.426443	0.858166	0.456098	0.749402	0.463366	0.698213	0.0296552	1	0.0369237	1	0.00726849	NA	1.04806	0.0345325	0.466076	0.347296	0.782295	0.0808719	0.918604	0.0461536	3	8	5	13	5	4	5	7	17	10	11	3	23	45	42	29	32
AT1G01695	-0.0574531	0.981995	0.273522	NA	0.376727	0.773948	0.330975	NA	0.43418	NA	0.103205	0.997118	-0.655458	0.856892	0.246668	NA	-0.725937	NA	0.902126	0.716611	-0.0704784	NA	-0.972604	NA	0.554924	0.472049	1.15293	0.154657	0.581778	0.423929	1.65759	0.0348045	1	1	7	4	1	0	0	5	9	2	2	1	11	13	19	13	7
AT1G01700	0.240811	0.934031	0.544198	NA	0.169231	NA	0.303386	NA	-0.0715804	NA	-0.374967	NA	-0.912433	NA	0.239605	NA	0.375676	NA	1.15204	NA	1.28811	NA	0.136072	NA	-0.523477	0.606437	0.629767	0.566001	-0.218884	0.826122	-0.729922	0.454797	2	1	2	0	2	0	0	2	6	3	2	2	5	3	2	4	5
AT1G01710	-0.148467	0.327956	0.0581143	0.826936	-0.0159105	0.944811	0.206581	0.127808	0.132556	0.422257	-0.0740248	0.979196	0.053164	0.953157	0.145594	0.560754	0.119591	0.612504	0.0924303	0.832527	0.0664274	0.866751	-0.0260029	0.991162	0.821903	2.85717e-16	0.620272	1.25419e-09	0.734423	1.70078e-14	0.686401	5.69691e-12	223	151	196	182	189	215	210	231	324	289	176	178	1075	1031	1049	802	866
AT1G01720	-0.674443	0.00482131	-0.265291	0.496914	-0.804661	0.000264108	0.409153	0.193138	-0.130218	0.797661	-0.53937	0.273075	-0.530947	0.130071	-0.00464711	1	-0.284787	0.430645	0.5263	0.139108	0.24616	0.6045	-0.28014	0.638629	0.0237892	0.917453	-0.119707	0.59472	-0.236855	0.250319	-0.496085	0.015293	229	116	233	94	132	166	146	205	356	184	165	126	647	582	579	261	326
AT1G01725	-0.521336	0.3154	-0.0743689	0.951998	-0.387454	0.452116	0.446967	NA	0.133882	NA	-0.313085	0.968229	0.769183	0.46285	0.353659	0.7891	0.0854969	0.983613	-0.415524	0.768503	-0.683686	0.4541	-0.268162	NA	1.66696	3.86505e-05	0.376443	0.343917	1.23893	0.000788466	1.19401	0.00352606	8	5	9	10	18	10	4	6	27	16	6	3	67	72	88	45	40
AT1G01730	-0.26169	0.355622	-0.0591584	0.922573	0.0349112	0.931059	0.202531	0.534335	0.296601	0.28018	0.0940696	0.992005	0.17808	0.784942	-0.05612	0.956263	-0.185838	0.633994	-0.2342	0.64239	-0.363918	0.276105	-0.129718	0.876701	-0.0593346	0.761039	-0.499104	0.00451594	-0.062373	0.747153	0.161415	0.397442	94	71	121	104	96	121	91	110	128	111	83	66	270	281	309	205	199
AT1G01740	-0.0667812	0.92261	-0.105078	0.88202	-0.147491	0.735414	-0.0382964	0.954251	-0.0807098	0.896587	-0.0424134	0.997118	-0.41975	0.517302	-0.187583	0.798167	-0.45571	0.302751	0.232166	0.81343	-0.0359603	1	-0.268127	NA	-0.352817	0.143937	0.000151402	1	-0.270311	0.268941	-0.0445981	0.879334	53	25	31	22	28	30	29	32	56	46	18	19	99	72	94	69	77
AT1G01750	0.601189	0.245401	-0.105205	0.935572	0.613431	0.188725	-0.706394	NA	0.0122418	NA	0.718636	0.539415	0	1	0	1	0	1	0	1	0	1	0	NA	5.44302	2.17372e-10	6.03632	1.65132e-12	5.53544	6.05137e-11	6.09268	8.92258e-13	0	0	0	0	0	0	0	0	0	0	0	0	66	88	72	109	119
AT1G01760	-0.334737	0.593125	-0.10479	0.924157	-0.479522	0.311523	0.229947	NA	-0.144785	NA	-0.374732	0.930495	-0.834659	0.213766	-0.0860248	0.966245	-0.646496	0.250221	0.748635	0.289973	0.188164	0.89677	-0.560471	NA	-0.697098	0.025804	-0.197176	0.619903	-0.715864	0.0202144	-0.530125	0.143377	28	19	24	7	20	12	23	18	42	16	16	14	52	36	48	32	27
AT1G01770	0.405094	0.083693	0.41115	0.077449	0.474517	0.0221102	0.00605628	0.991202	0.0694225	0.880751	0.0633663	0.997118	-0.0129916	1	-0.133696	0.785672	-0.0627008	0.914973	-0.120705	0.873454	-0.0497091	0.958297	0.0709957	0.950643	-0.869947	1.84134e-07	-0.451861	0.00861371	-0.3251	0.0578613	-0.33273	0.0560506	180	123	160	140	142	173	182	94	244	215	122	125	232	301	256	315	296
AT1G01780	0.040289	0.936554	-0.0764459	0.880749	-0.117252	0.697684	-0.116735	0.745212	-0.157541	0.632724	-0.040806	0.997118	-0.0852808	0.996792	-0.0025119	1	0.00991138	1	0.0827689	0.989406	0.0951922	0.952662	0.0124233	1	3.83473	5.56164e-59	3.9603	4.12629e-60	3.7608	8.91899e-64	3.70757	2.88207e-56	22	9	24	17	14	20	22	17	28	22	20	15	870	847	793	843	729
AT1G01790	-0.704139	5.48745e-05	-0.923376	1.3413e-08	-0.863681	1.41788e-07	-0.219238	0.463409	-0.159542	0.643921	0.0596954	0.997118	0.0372008	1	0.227163	0.467105	0.0112427	1	0.189962	0.660831	-0.0259581	0.996234	-0.21592	0.628269	-0.533606	0.000428669	-1.27495	1.3686e-17	-1.68415	1.92002e-30	-1.40853	3.53831e-21	583	363	640	611	404	578	645	644	913	681	505	441	1139	1091	1167	621	619
AT1G01800	-0.31305	0.0224512	0.125316	0.581972	0.204633	0.17232	0.438366	0.000636952	0.517683	1.4418e-05	0.0793163	0.987871	-0.0355868	0.996437	0.228913	0.330327	0.218913	0.30283	0.264499	0.296249	0.254499	0.27157	-0.00999994	1	1.03448	1.3908e-19	0.757016	1.09571e-10	0.930883	1.62542e-17	1.0202	6.30267e-20	224	154	181	175	179	186	205	234	362	293	214	168	1118	1114	1370	821	830
AT1G01810	0.317693	0.910799	0.739707	NA	0.131009	NA	0.422014	NA	-0.186684	NA	-0.608698	NA	0.577012	NA	0.280567	NA	-0.0796656	NA	-0.296444	NA	-0.656677	NA	-0.360233	NA	-0.966486	0.326584	-1.2258	0.187239	-0.507347	0.589976	-0.755812	0.455435	3	2	0	2	1	5	0	3	5	3	1	1	2	3	2	1	2
AT1G01820	-0.238934	0.425483	0.120106	0.788451	0.244215	0.331753	0.35904	0.161695	0.483149	0.0299802	0.124109	0.985265	-0.240138	0.668047	-0.344772	0.327104	-0.361207	0.243289	-0.104633	0.912565	-0.121068	0.853086	-0.0164349	1	-0.328087	0.066509	-0.326883	0.0861427	0.136791	0.471745	0.277335	0.141839	98	60	84	66	66	70	66	44	128	74	55	63	177	196	229	154	128
AT1G01830	-0.298138	0.47369	0.0919085	0.906304	-0.137031	0.766584	0.390046	0.305952	0.161107	0.775538	-0.228939	0.968229	0.23203	0.864591	1.03201	0.00687374	0.752497	0.0723139	0.799976	0.0711133	0.520467	0.326465	-0.27951	0.749679	0.974575	0.000287277	0.444407	0.108584	0.0344769	0.898402	0.0850475	0.761639	32	19	14	21	24	31	32	55	78	52	36	27	111	143	150	93	86
AT1G01840	0.532907	0.70312	0.0925572	NA	0.698394	0.509472	-0.44035	NA	0.165487	NA	0.605837	0.970072	-0.972496	0.713709	0.291443	NA	-1.01496	NA	1.26394	0.532038	-0.0424612	NA	-1.3064	NA	0.317063	0.683965	1.82247	0.0225153	0.118178	0.878193	2.03041	0.0100163	0	5	4	1	2	1	3	0	13	1	3	0	16	14	7	16	16
AT1G01860	-0.235005	0.645395	0.221705	0.700295	0.3591	0.315088	0.45671	0.241902	0.594105	0.0785682	0.137394	0.992005	-0.325424	0.642991	-0.417572	0.379264	-0.233435	0.653511	-0.0921478	0.964984	0.0919894	0.933058	0.184137	0.867391	-0.836459	0.000370676	-0.74604	0.00280921	-0.197182	0.443043	-0.243924	0.339602	70	67	66	46	66	50	44	42	109	72	56	51	102	123	134	81	72
AT1G01870	NA	NA	NA	NA	NA	NA	NA	NA	NA	NA	NA	NA	NA	NA	NA	NA	NA	NA	NA	NA	NA	NA	NA	NA	NA	NA	NA	NA	NA	NA	NA	NA	0	0	0	0	0	0	0	0	0	0	0	0	0	0	0	0	0
AT1G01880	-0.025844	0.981479	0.0679315	0.949915	0.119494	0.838535	0.0937755	NA	0.145338	NA	0.0515622	0.997118	-1.01432	0.492249	-0.378911	0.818981	0.00190146	1	0.635413	0.75768	1.01623	0.413272	0.380812	NA	2.34558	2.13431e-08	3.33406	3.00318e-10	2.79242	4.89046e-11	2.46317	2.83952e-09	7	8	1	5	0	2	6	2	7	10	3	4	85	81	105	61	91
AT1G01890	0.869341	NA	0	NA	0	NA	-0.869428	NA	-0.864432	NA	0	NA	0	NA	0	NA	0	NA	0	NA	0	NA	0	NA	0	NA	0.73495	NA	0	NA	0	NA	0	0	0	0	0	0	0	0	0	0	0	0	0	0	0	2	1
AT1G01900	-0.287599	0.610317	-0.283117	0.656197	-0.421398	0.317803	0.0044823	0.995592	-0.133799	0.85792	-0.138281	0.993362	0.0651242	1	0.460609	0.50145	0.262335	0.726984	0.395485	0.671233	0.19721	0.859269	-0.198275	0.894909	1.19962	7.44918e-05	0.846897	0.00637197	0.455895	0.12746	0.515888	0.0983965	31	19	23	29	28	18	44	36	38	44	27	21	231	163	134	130	110
AT1G01910	0.0017588	1	-0.0841633	0.826338	-0.121313	0.61547	-0.0859221	0.785301	-0.123072	0.671618	-0.0371496	0.997118	-0.240882	0.487538	-0.312842	0.210887	-0.296774	0.199958	-0.0719604	0.929622	-0.0558922	0.931436	0.0160682	1	0.164723	0.250483	0.407364	0.00386713	0.393402	0.00427457	0.340184	0.0171904	228	134	173	151	128	167	149	126	254	200	153	98	662	549	660	541	546
AT1G01920	-0.019283	0.97041	0.129692	0.727391	0.0229851	0.951877	0.148975	0.632191	0.0422681	0.921278	-0.106706	0.987871	-0.00369836	1	-0.386119	0.210754	-0.171405	0.651425	-0.382421	0.280591	-0.167706	0.721714	0.214715	0.718605	0.544094	0.000728407	0.528509	0.00121879	1.0599	2.53504e-11	0.738484	5.57066e-06	114	79	91	84	96	101	71	71	125	98	68	91	455	438	404	361	379
AT1G01930	-0.37678	0.186049	0.18005	0.670854	-0.179204	0.593098	0.55683	0.0256398	0.197576	0.629394	-0.359254	0.644263	0.0775573	0.972962	0.078883	0.934571	0.00159507	1	0.00132579	1	-0.0759622	0.937873	-0.077288	0.963201	-0.138254	0.522107	-0.592592	0.00407139	-0.0370874	0.865504	-0.319053	0.128458	57	49	49	58	43	62	62	45	96	62	47	51	144	150	149	106	97
AT1G01940	-0.0210898	0.981479	0.14834	0.813913	-0.217128	0.595138	0.16943	0.742069	-0.196038	0.705678	-0.365468	0.796388	-0.607533	0.227752	-0.227697	0.731711	-0.029377	1	0.379836	0.587276	0.578156	0.213682	0.19832	0.850756	-0.171488	0.500309	0.414955	0.1168	0.204549	0.414738	-0.359239	0.149586	59	46	35	24	41	26	50	42	51	66	44	34	130	115	147	109	127
AT1G01950	0.126048	0.80151	-0.0805182	0.908602	0.00477936	0.995246	-0.206566	0.618525	-0.121268	0.81012	0.0852976	0.997118	-0.0759059	0.973458	0.48828	0.141472	-0.00130542	1	0.564186	0.0988002	0.0746005	0.937949	-0.489585	0.239413	-0.488309	0.0169505	-0.286356	0.181581	-1.05711	1.94591e-08	-0.482225	0.019551	90	50	100	62	79	83	73	135	207	121	73	56	173	173	184	176	151
AT1G01960	0.21269	0.146769	0.184264	0.260498	0.231156	0.0788301	-0.0284264	0.923002	0.0184656	0.953652	0.0468919	0.994048	0.0787546	0.855998	-0.119981	0.600653	-0.139641	0.440675	-0.198736	0.331679	-0.218395	0.20944	-0.0196593	0.995704	-0.510875	1.38219e-07	-0.376939	0.000125828	-0.20663	0.0398904	-0.140079	0.180202	893	654	880	768	854	924	764	691	1299	1005	660	618	1938	1656	1740	1725	1764
AT1G01970	-0.70166	0.000637192	-0.334089	0.209459	-0.248874	0.351524	0.367572	0.202025	0.452786	0.0797221	0.0852149	0.993362	-0.00148778	1	0.239177	0.536633	0.325973	0.262558	0.240665	0.621491	0.327461	0.329853	0.0867961	0.927723	-0.521343	0.00282169	-1.22151	1.5526e-11	-1.09461	3.303e-11	-1.09619	7.16915e-11	70	87	97	82	82	91	98	106	168	167	106	68	182	172	208	102	99
AT1G01980	0.866841	0.17336	0.361966	0.745002	0.758865	0.220689	-0.504875	0.545666	-0.107976	0.930538	0.396899	0.977387	0	1	0	1	0	1	0	1	0	1	0	1	9.65075	1.76523e-37	10.5099	3.1894e-44	10.2336	5.98782e-43	10.4478	7.60853e-44	0	0	0	0	0	0	0	0	0	0	0	0	4295	2092	2196	5037	5627
AT1G01990	0.216928	0.555554	0.190806	0.669546	-0.0678635	0.873458	-0.0261215	0.962334	-0.284791	0.391117	-0.25867	0.890735	0.0429717	1	-0.0750232	0.925501	-0.287075	0.383547	-0.117995	0.888195	-0.330046	0.362064	-0.212051	0.73629	-0.0648586	0.756926	0.109098	0.594719	0.200971	0.306284	0.154353	0.449306	312	213	344	260	307	318	271	328	367	306	202	218	1059	770	755	863	912
AT1G02000	0.404906	0.363441	-0.163946	0.834708	-0.0279294	0.969328	-0.568853	0.152115	-0.432836	0.328034	0.136017	0.992189	0.00697905	1	-0.494474	0.379131	-0.543431	0.25244	-0.501453	0.449429	-0.55041	0.312872	-0.0489568	1	4.56774	6.07741e-69	4.96567	1.9276e-81	4.89827	4.87927e-77	5.08324	4.25055e-80	66	59	79	68	58	79	44	51	83	56	49	38	7009	4364	4488	7118	6652
AT1G02010	-0.118898	0.747411	-0.196846	0.538779	-0.0841904	0.799284	-0.0779481	0.849706	0.0347075	0.940703	0.112656	0.987871	0.155915	0.901616	-0.121876	0.885523	-0.0299771	1	-0.27779	0.684712	-0.185892	0.784944	0.0918984	0.958685	3.18237	1.89424e-60	2.90756	9.00845e-53	3.1074	3.16833e-60	3.12816	2.65401e-58	49	16	52	29	54	45	26	26	83	61	32	26	1049	1118	1169	973	795
AT1G02020	-0.0657059	0.90218	-0.312475	0.277263	-0.326611	0.189874	-0.246769	0.450427	-0.260905	0.412862	-0.0141366	0.999298	0.151167	0.861649	-0.189016	0.712177	-0.0328178	0.988596	-0.340183	0.447524	-0.183985	0.721886	0.156198	0.852157	0.0425045	0.840916	-0.174369	0.378864	-0.0809545	0.698214	-0.251289	0.205628	76	59	90	77	85	86	69	68	103	97	75	56	288	238	198	192	202
AT1G02030	0.189667	0.944022	0.58949	NA	0.744243	NA	0.399822	NA	0.554576	NA	0.154753	NA	0	NA	0	NA	0	NA	0	NA	0	NA	0	NA	2.4184	0.0244807	2.60286	0.015822	3.1495	0.00256129	3.18754	0.00240423	0	0	0	0	0	0	0	0	0	0	0	0	7	3	5	4	7
AT1G02040	-0.374892	0.530204	-0.0908588	0.94058	-0.34653	0.520877	0.284034	0.678827	0.0283623	0.979393	-0.255671	0.979196	0	1	0	1	0.801696	0.728222	0	1	0.793404	0.787737	1.01101	0.78462	6.96846	9.07108e-18	6.58527	6.26478e-16	7.08691	8.57364e-19	5.82023	1.02574e-16	0	0	0	0	0	0	0	0	0	0	2	0	234	236	340	188	130
AT1G02050	-0.0569098	0.937255	0.178609	0.749995	0.270589	0.446734	0.235518	0.599308	0.327498	0.396353	0.0919801	0.997118	0.0476605	1	-0.0429819	0.984417	-0.220332	0.682049	-0.0906425	0.961312	-0.267993	0.648312	-0.17735	0.870708	-0.27741	0.248191	-0.38198	0.110676	-0.0558191	0.826274	0.213511	0.393243	53	53	47	49	47	63	61	50	69	62	40	36	128	142	129	111	108
AT1G02060	-0.229672	0.474812	0.308866	0.264325	0.301831	0.219003	0.538539	0.0175589	0.531504	0.0173734	-0.00703487	0.999607	0.0858672	0.948603	0.00973693	1	-0.0990887	0.842231	-0.0761303	0.944856	-0.184956	0.674226	-0.108826	0.902267	-0.604312	0.000464456	-0.919852	1.07849e-07	-0.305183	0.0792591	-0.203392	0.270908	134	101	130	123	138	123	127	114	212	179	67	112	243	265	243	181	179
AT1G02065	0.319845	0.603783	-0.0851156	0.944091	-0.154376	0.811894	-0.404961	0.477161	-0.474221	0.369195	-0.0692604	0.997118	1.70878	0.12813	1.057	0.436387	-0.232728	0.938691	-0.651785	0.673709	-1.94151	0.0605006	-1.28973	NA	4.80243	7.13542e-17	3.4135	4.89116e-17	3.66032	4.06709e-17	4.88079	4.38337e-16	1	1	3	1	11	9	1	0	16	0	0	4	232	191	171	261	205
AT1G02070	0.26572	0.817673	0.280253	0.828822	1.08803	0.0459674	0.0145324	NA	0.822311	NA	0.807779	0.68348	0.567094	0.94194	0.760825	NA	0.510545	NA	0.193731	1	-0.0565498	NA	-0.250281	NA	4.27459	1.86194e-06	3.97322	2.19547e-06	3.79402	8.88776e-07	4.85208	4.33591e-09	0	0	0	0	1	0	0	1	1	1	0	0	34	35	24	28	43
AT1G02074	0.499529	NA	0.402235	NA	0.822773	NA	-0.097294	NA	0.323244	NA	0.420538	NA	0	NA	0.527127	NA	0.743579	NA	0.529845	NA	0.746297	NA	0.216452	NA	0	NA	0.316955	NA	-0.310184	NA	-0.106098	NA	0	0	0	0	0	0	0	0	1	0	1	0	0	0	0	1	0
AT1G02080	0.0849427	0.702585	0.0882852	0.726667	0.156216	0.298384	0.00334251	0.991707	0.0712733	0.765878	0.0679308	0.989321	0.172132	0.433613	0.123923	0.573926	0.0544323	0.840013	-0.0482083	0.927696	-0.117699	0.603837	-0.0694911	0.874811	0.762674	7.52071e-16	0.675485	9.73754e-13	0.727036	1.01528e-14	0.864458	4.79664e-20	1208	1045	1330	1211	1373	1458	1289	1226	2371	1807	1106	1008	6608	6430	6159	5705	5850
AT1G02090	0.0897368	0.826081	-0.289133	0.251909	-0.190389	0.464032	-0.37887	0.0933385	-0.280126	0.269812	0.0987444	0.992005	0.0352325	1	-0.0157007	1	-0.127362	0.764278	-0.0509332	0.983162	-0.162594	0.726925	-0.111661	0.891852	0.442124	0.00746751	0.496628	0.00264059	0.168691	0.329673	0.379097	0.0260967	160	106	88	111	121	128	119	117	192	125	115	91	541	436	535	484	492
AT1G02100	-0.13544	0.630555	0.00470933	0.996423	-0.0356811	0.90983	0.140149	0.620172	0.0997586	0.762671	-0.0403904	0.997118	0.192428	0.679856	0.187442	0.594943	0.15762	0.626161	-0.00498608	1	-0.0348078	0.977079	-0.0298218	0.995655	0.117217	0.455338	-0.210651	0.164847	-0.0655156	0.672783	-0.0760842	0.635545	134	84	106	100	129	138	105	109	249	174	102	100	337	371	391	280	272
AT1G02110	-0.0431718	0.940456	0.0333109	0.966067	-0.0170149	0.971678	0.0764827	0.873588	0.0261569	0.96326	-0.0503257	0.997118	-0.0963319	0.938084	-0.101115	0.868005	-0.052911	0.941493	-0.00478318	1	0.0434209	0.974771	0.0482041	0.987635	0.194905	0.29836	0.248065	0.184507	0.329331	0.0676456	0.230801	0.218181	138	152	225	140	170	174	172	148	277	236	118	166	691	607	569	539	506
AT1G02120	-0.0982075	0.798962	-0.0757248	0.876118	-0.172607	0.505553	0.0224827	0.960948	-0.0743997	0.857428	-0.0968824	0.991538	0.102903	0.901308	0.256743	0.388171	-0.0766352	0.865867	0.15384	0.754417	-0.179538	0.62503	-0.333378	0.33722	-0.726509	1.04793e-06	-0.927619	6.15736e-10	-1.05898	8.39644e-14	-0.82248	6.07957e-08	145	117	141	137	156	137	170	137	293	179	117	103	289	201	276	199	225
AT1G02130	0.0989953	0.809204	-0.0188531	0.98034	-0.227405	0.375336	-0.117848	0.753665	-0.3264	0.18886	-0.208552	0.911435	-0.143482	0.866105	-0.346667	0.328394	-0.438913	0.135411	-0.203184	0.738753	-0.29543	0.46925	-0.0922459	0.936617	0.752121	1.15518e-05	0.994599	9.24168e-09	1.07993	2.64853e-10	0.963628	7.61427e-08	122	74	88	92	77	84	78	61	137	94	67	55	502	439	559	481	512
AT1G02140	0.0205536	0.953346	0.166949	0.364742	0.166983	0.286673	0.146396	0.446507	0.146429	0.439285	3.35001e-05	1	-0.106112	0.788189	0.0876257	0.771536	0.131425	0.524436	0.193738	0.425141	0.237537	0.210145	0.0437989	0.950754	0.835121	2.78893e-16	0.961786	6.69031e-21	0.914444	8.0024e-20	0.870679	9.32402e-18	623	411	600	436	522	543	589	530	1017	871	548	450	2761	3083	3271	2749	2522
AT1G02145	0.0117066	0.986916	-0.13464	0.760129	-0.0345559	0.932685	-0.146346	0.698014	-0.0462625	0.925051	0.100084	0.992005	-0.0939131	0.952249	0.315482	0.40402	0.256023	0.480362	0.409395	0.288971	0.349936	0.353662	-0.0594588	0.975007	0.122143	0.540829	0.227762	0.250574	-0.327979	0.0652827	-0.168436	0.381774	73	55	68	46	59	78	76	71	159	124	61	62	195	220	256	193	173
AT1G02150	-0.126448	0.665925	0.0387132	0.942119	-0.0218678	0.949449	0.165161	0.530121	0.10458	0.747311	-0.060581	0.995559	-0.102498	0.851505	-0.349576	0.0750941	-0.304195	0.110036	-0.247078	0.359716	-0.201697	0.439832	0.0453815	0.96726	-1.49912	1.09617e-33	-1.52307	8.55581e-34	-1.11083	6.01856e-19	-1.21679	4.95722e-22	781	503	755	579	611	683	604	507	800	763	466	473	809	734	693	531	630
AT1G02160	-0.207521	0.764615	-0.114142	0.909469	-0.267669	0.609631	0.0933788	0.91014	-0.0601477	0.945852	-0.153526	0.992005	0.203726	0.943524	-0.462224	0.649022	-0.21259	0.857689	-0.66595	0.503384	-0.416316	0.684997	0.249634	NA	1.62911	2.6626e-06	1.21786	0.00042355	1.97719	2.87682e-08	1.57403	1.35168e-05	11	5	21	15	14	13	10	9	13	11	6	15	141	100	123	111	89
AT1G02170	0.317429	0.415184	0.143065	0.827443	0.0695551	0.892168	-0.174364	0.730488	-0.247874	0.582254	-0.0735103	0.997118	-0.158996	0.883993	-0.440859	0.285989	-0.795783	0.00889049	-0.281863	0.670384	-0.636786	0.08471	-0.354924	0.601191	0.457377	0.0431694	0.933803	2.21152e-05	1.0413	1.96832e-06	1.32272	3.51739e-09	203	101	178	126	127	169	120	129	166	114	93	72	883	601	552	852	744
AT1G02180	0.600612	0.00918663	0.595438	0.00823477	0.7766	0.000126933	-0.00517459	0.993076	0.175987	0.655109	0.181162	0.968229	0.298441	0.892986	0.243327	0.863231	-0.2643	0.836991	-0.0551143	1	-0.562741	0.585044	-0.507626	NA	2.31158	2.36664e-11	2.61375	2.33101e-16	2.66369	3.42623e-19	3.35248	1.18114e-20	2	5	14	10	6	10	12	7	12	9	6	3	123	102	117	163	141
AT1G02190	-0.00479369	0.998802	-0.451319	0.0259951	-0.613601	0.000509553	-0.446525	0.0375695	-0.608807	0.00111794	-0.162282	0.968229	0.174223	1	-0.65405	0.742337	-0.677673	0.689195	-0.828273	0.712517	-0.851896	0.635018	-0.0236233	1	9.61896	2.92613e-81	9.43995	2.67812e-85	9.82169	1.58678e-70	9.68303	4.58888e-60	0	0	5	0	1	5	1	0	2	2	0	0	7261	5868	5786	6099	5180
AT1G02205	-0.160829	0.941207	-0.643341	0.68868	-0.611639	0.617618	-0.482513	0.753789	-0.45081	0.781705	0.0317024	0.999607	0.847743	0.630559	0.146841	0.976125	-0.0764073	1	-0.700902	0.720205	-0.92415	0.486171	-0.223249	0.96726	7.33954	9.52844e-33	6.33096	6.08635e-25	6.54935	1.82483e-26	6.8043	3.15789e-28	39	30	55	45	48	150	12	22	179	109	13	19	31653	32216	31940	24958	24548
AT1G02210	NA	NA	NA	NA	NA	NA	NA	NA	NA	NA	NA	NA	NA	NA	NA	NA	NA	NA	NA	NA	NA	NA	NA	NA	NA	NA	NA	NA	NA	NA	NA	NA	0	0	0	0	0	0	0	0	0	0	0	0	0	0	0	0	0
AT1G02220	-0.22838	0.869301	0.791767	0.313353	0.842451	0.202398	1.02015	0.156167	1.07083	0.120881	0.0506834	0.997118	1.41882	0.0292758	0.680274	0.45401	0.601005	0.460834	-0.738544	0.43797	-0.817812	0.290797	-0.0792683	NA	-1.38437	0.00267269	-3.03156	5.08669e-12	-1.27287	0.00320861	-1.14292	0.00978771	27	10	28	63	32	79	39	46	31	56	38	12	18	20	36	16	12
AT1G02228	NA	NA	NA	NA	NA	NA	NA	NA	NA	NA	NA	NA	NA	NA	NA	NA	NA	NA	NA	NA	NA	NA	NA	NA	NA	NA	NA	NA	NA	NA	NA	NA	0	0	0	0	0	0	0	0	0	0	0	0	0	0	0	0	0
AT1G02230	-1.30578	NA	0.647789	NA	-0.898006	NA	1.95357	NA	0.407778	NA	-1.5458	NA	1.41346	NA	0.716734	NA	0.840766	NA	-0.696729	NA	-0.572697	NA	0.124032	NA	1.43446	0.243024	-1.28478	0.316682	1.36552	0.268329	-0.30431	0.826668	0	0	0	2	0	0	1	0	0	0	0	1	3	1	2	1	0
AT1G02250	-0.395404	NA	-0.402454	NA	-0.399093	NA	0	NA	0	NA	0	NA	0	NA	0.893896	NA	0	NA	0.893946	NA	0	NA	-0.89052	NA	0.34071	NA	0	NA	-0.95564	NA	0	NA	0	0	0	0	0	0	0	0	4	0	0	0	0	2	0	0	0
AT1G02260	-0.251209	0.352075	-0.170818	0.630759	-0.109363	0.727818	0.0803911	0.849119	0.141846	0.69933	0.0614552	0.997118	0.0888945	0.944845	0.0372884	0.978794	0.0365685	0.973834	-0.0516061	0.982921	-0.0523261	0.955573	-0.00071995	1	-0.0193057	0.921308	-0.35941	0.0378999	-0.227412	0.18312	-0.165237	0.357829	109	86	94	105	85	116	118	98	142	124	80	101	326	267	304	216	213
AT1G02270	0.0583962	0.930367	-0.0048521	0.998595	0.159554	0.691324	-0.0632483	0.917789	0.101158	0.857156	0.164406	0.980117	-0.247686	0.691892	-0.242279	0.606237	-0.409143	0.21714	0.00540769	1	-0.161456	0.793256	-0.166864	0.847973	-1.28766	6.85667e-11	-0.981578	1.90835e-06	-1.05023	1.22868e-07	-0.718965	0.00056082	124	61	124	92	65	97	82	79	159	103	82	53	105	155	128	111	117
AT1G02280	-0.45012	0.00444323	-0.0408693	0.93381	-0.117002	0.628004	0.40925	0.0186626	0.333117	0.0759798	-0.0761331	0.992005	0.00391643	1	0.219164	0.468245	0.255787	0.295292	0.215248	0.562777	0.251871	0.382721	0.0366229	0.989265	0.203895	0.15961	-0.250141	0.091417	-0.0561387	0.709073	-0.168895	0.243233	145	97	149	132	126	129	168	119	277	219	125	140	448	448	514	288	305
AT1G02290	0.0956306	0.854995	-0.102367	0.865874	-0.396659	0.1381	-0.197997	0.622481	-0.492289	0.0740309	-0.294292	0.846506	-0.193234	0.866017	-0.373652	0.483131	-0.137797	0.844433	-0.180418	0.87438	0.0554376	0.98091	0.235855	0.808572	0.579038	0.00950928	0.867903	0.00014308	0.850323	0.000142273	0.320176	0.184382	36	28	47	33	30	33	23	21	64	43	28	33	192	156	173	148	173
AT1G02300	0.303822	0.477704	0.583195	0.0582473	0.69134	0.0116593	0.279373	0.528415	0.387518	0.306763	0.108145	0.993362	-0.344089	0.663362	-0.446325	0.395143	-0.2763	0.61839	-0.102236	0.964226	0.0677882	0.972139	0.170024	0.898534	-0.112374	0.682449	0.535537	0.041168	0.917146	0.000190629	0.855266	0.000601892	47	44	43	25	32	49	45	28	46	50	27	38	105	145	142	139	164
AT1G02305	-0.0656013	0.891246	0.112944	0.80024	0.212555	0.407884	0.178545	0.580635	0.278156	0.291187	0.0996109	0.992005	0.196537	0.708927	0.232055	0.518165	-0.00364081	1	0.0355181	0.998372	-0.200178	0.608869	-0.235696	0.63528	0.386421	0.0198825	0.124283	0.482113	0.26731	0.105357	0.602617	0.000210305	189	140	185	197	170	218	201	203	335	211	162	152	563	764	786	647	610
AT1G02310	0.482955	0.806724	0.404503	NA	1.08219	NA	-0.0784527	NA	0.599232	NA	0.677685	NA	0.68751	NA	0	NA	0	NA	-0.838809	NA	-0.713685	NA	0	NA	2.69028	0.0105174	2.48572	0.0144688	3.24608	0.00161855	3.79864	0.000204583	0	0	0	0	0	1	0	0	0	0	0	0	12	6	4	7	9
AT1G02320	NA	NA	NA	NA	NA	NA	NA	NA	NA	NA	NA	NA	NA	NA	NA	NA	NA	NA	NA	NA	NA	NA	NA	NA	NA	NA	NA	NA	NA	NA	NA	NA	0	0	0	0	0	0	0	0	0	0	0	0	0	0	0	0	0
AT1G02330	-0.0673919	0.93771	-0.166077	0.827667	-0.181793	0.727291	-0.0986855	0.896574	-0.114401	0.875356	-0.0157152	0.999607	-0.402577	0.62759	0.425382	0.442221	-0.228344	0.733211	0.827959	0.0762757	0.174234	0.869283	-0.653725	NA	-0.552983	0.0450455	-0.217797	0.489963	-1.14444	5.16557e-06	-0.506432	0.0827001	38	22	34	18	25	27	36	36	87	37	28	18	71	56	72	52	52
AT1G02335	0.67742	0.199877	0.117761	0.930155	0.634344	0.201785	-0.559659	0.352006	-0.0430759	0.968629	0.516583	0.851889	0.213403	0.937105	-0.408291	0.694631	-0.664379	0.37343	-0.621694	0.535353	-0.877782	0.243652	-0.256087	NA	0.0390805	0.930304	0.503097	0.190176	0.565133	0.155672	1.3378	0.000833176	18	15	20	27	15	19	8	20	20	24	9	3	71	51	49	74	100
AT1G02340	-1.0626	5.97645e-07	-0.569715	0.01542	-0.306688	0.275455	0.492885	0.0981319	0.755912	0.00184164	0.263028	0.890735	0.371903	0.967123	1.63779	0.275997	1.44791	0.316146	1.26589	0.507571	1.07601	0.549694	-0.189875	NA	6.14638	1.34525e-17	4.71188	2.89133e-12	3.93888	2.43951e-18	4.39178	3.69397e-18	0	0	1	1	1	0	2	0	8	4	2	1	199	218	217	93	80
AT1G02350	-0.175687	0.922265	0.405319	NA	-0.0350355	0.984505	0.581006	NA	0.140652	NA	-0.440354	0.980117	0.0489765	1	-0.387376	NA	-0.515296	NA	-0.436352	0.885302	-0.564273	NA	-0.127921	NA	-0.144152	0.835672	-0.368816	0.59107	0.648542	0.314265	0.336109	0.645669	7	2	4	9	2	2	2	3	7	4	4	1	6	16	14	10	7
AT1G02360	-1.24498	0.619355	-1.41713	NA	-0.722779	NA	0	NA	0.522202	NA	0.694356	NA	-1.22266	NA	0.734851	NA	-2.21441	NA	1.95751	NA	-0.991753	NA	-2.94926	NA	-2.35323	0.031484	-2.37555	0.0505634	-4.50522	4.11612e-05	-0.861598	0.510416	1	2	5	1	1	1	1	4	14	0	0	1	0	3	0	0	0
AT1G02370	-0.159538	0.844735	-0.308864	0.65407	-0.150004	0.812335	-0.149326	NA	0.00953351	NA	0.158859	0.992189	-0.665259	0.408786	-0.134447	0.925662	-0.0857816	0.954346	0.530812	0.573884	0.579477	0.440544	0.0486655	NA	-0.41454	0.207453	0.0911808	0.823749	-0.588957	0.0682553	-0.478763	0.155727	28	16	16	12	10	15	20	19	27	22	23	13	47	40	53	41	36
AT1G02380	-0.340553	0.675791	-0.245165	0.811577	-0.547118	0.349179	0.0953881	NA	-0.206565	NA	-0.301953	0.980117	0.214504	0.960835	-0.451815	NA	-0.0516897	NA	-0.666319	0.65239	-0.266194	NA	0.400125	NA	0.618838	0.184454	0.0637816	0.901679	0.825488	0.0844693	0.12341	0.817685	5	6	8	10	8	4	5	3	9	7	8	4	32	28	33	20	21
AT1G02390	-1.26645	0.541708	-0.410922	NA	-0.166872	NA	0.855533	NA	1.09958	NA	0.244049	NA	0.797322	NA	1.76192	NA	1.15023	NA	0.964597	NA	0.352907	NA	-0.61169	NA	1.47951	0.199297	-0.584271	0.634355	-0.693336	0.536724	0.162403	0.895427	0	0	1	0	0	3	0	2	8	0	4	0	8	4	5	0	2
AT1G02391	NA	NA	NA	NA	NA	NA	NA	NA	NA	NA	NA	NA	NA	NA	NA	NA	NA	NA	NA	NA	NA	NA	NA	NA	NA	NA	NA	NA	NA	NA	NA	NA	0	0	0	0	0	0	0	0	0	0	0	0	0	0	0	0	0
AT1G02400	0.122342	0.955789	0.0558122	0.985968	0.410618	0.754957	-0.0665295	NA	0.288276	NA	0.354806	0.992005	-1.41432	0.268907	0.610679	0.690047	-1.41108	0.157156	2.025	0.0445179	0.00324245	1	-2.02175	NA	-1.36786	0.0320605	0.168802	0.82626	-1.92272	0.00177568	0.453836	0.531898	19	1	44	7	1	13	13	25	95	6	11	4	27	12	30	22	23
AT1G02405	0.688074	NA	0.426786	NA	-0.25904	NA	-0.261289	NA	-0.947114	NA	-0.685825	NA	1.58182	NA	1.22953	NA	-0.78779	NA	-0.352292	NA	-2.36961	NA	-2.01732	NA	-0.132539	0.92369	-1.02629	0.391228	-0.935284	0.438558	0.396211	0.770504	0	0	1	2	2	1	2	2	0	0	0	0	2	0	1	3	2
AT1G02410	-0.0659143	0.883925	-0.234863	0.395614	-0.00923872	0.985247	-0.168949	0.592263	0.0566756	0.894648	0.225624	0.854623	-0.504542	0.173827	-0.388989	0.274426	-0.585674	0.0433448	0.115553	0.909678	-0.0811323	0.931622	-0.196686	0.802778	0.73508	1.8021e-05	1.17371	1.80298e-10	0.889206	3.30097e-07	1.31152	9.19254e-13	66	58	77	35	48	58	41	39	115	59	47	33	362	342	350	307	293
AT1G02420	-0.260279	0.902146	0.102962	0.972757	0.585447	0.632903	0.363241	NA	0.845726	NA	0.482485	0.987871	0.249843	0.969283	0.172187	NA	-0.59598	NA	-0.0776561	1	-0.845822	NA	-0.768166	NA	-1.03227	0.133272	-1.54239	0.024665	-1.10149	0.0976158	0.149157	0.850981	13	4	4	14	5	5	4	10	15	8	4	2	6	4	20	9	4
AT1G02430	0	NA	0	NA	0.481683	NA	0	NA	0.447584	NA	0.481538	NA	0	NA	0	NA	0	NA	0	NA	0	NA	0	NA	0	NA	0	NA	0	NA	0.318934	NA	0	0	0	0	0	0	0	0	0	0	0	0	0	0	0	0	0
AT1G02440	0	NA	0.408012	NA	0	NA	0.373913	NA	0	NA	-0.390881	NA	0	NA	0	NA	0	NA	0	NA	0	NA	0	NA	0	NA	0	NA	0.26809	NA	0	NA	0	0	0	0	0	0	0	0	0	0	0	0	0	0	0	0	0
AT1G02450	-1.06276	NA	-1.7145	NA	-0.997807	NA	-0.651744	NA	0.0649496	NA	0.716694	NA	0.787708	NA	0	NA	1.61337	NA	-0.912599	NA	0.825666	NA	1.73826	NA	2.78626	0.0119392	0.935793	0.437505	1.19665	0.324909	0.175077	0.888276	0	0	0	1	0	0	0	0	0	3	0	0	9	3	8	1	5
AT1G02460	-0.534011	0.381264	-0.436854	0.535188	-0.693773	0.16196	0.0971561	NA	-0.159763	NA	-0.256919	0.987871	-0.88808	0.569308	-0.637716	NA	0.00734166	NA	0.250363	0.956423	0.895421	NA	0.645058	NA	1.23667	0.00613146	1.59074	0.00390933	1.43753	0.00315391	0.535553	0.272296	8	4	6	2	3	4	3	2	9	11	3	5	40	51	44	35	19
AT1G02470	0.451271	0.416802	0.296471	0.704915	0.892036	0.0206296	-0.154801	0.853279	0.440765	0.440738	0.595566	0.68348	0.342499	0.842615	-0.190272	0.907958	0.319921	0.736618	-0.532771	0.645699	-0.0225778	1	0.510193	0.698211	2.90239	1.24638e-15	3.01116	5.51863e-18	3.38913	2.80926e-21	3.4745	1.09357e-23	15	9	17	15	17	20	17	18	5	19	27	7	305	305	403	363	452
AT1G02475	-0.154494	0.654609	0.0869085	0.862544	0.316914	0.149677	0.241402	0.40735	0.471407	0.0256628	0.230005	0.864136	0.191751	0.678695	0.0307017	0.980621	0.164626	0.601736	-0.161049	0.741986	-0.0271248	0.994373	0.133924	0.824261	-1.09066	6.46319e-13	-1.43691	3.67279e-21	-1.03446	4.90217e-12	-0.938376	4.77693e-10	314	172	252	235	261	335	238	280	380	399	264	196	342	345	385	251	310
AT1G02480	NA	NA	NA	NA	NA	NA	NA	NA	NA	NA	NA	NA	NA	NA	NA	NA	NA	NA	NA	NA	NA	NA	NA	NA	NA	NA	NA	NA	NA	NA	NA	NA	0	0	0	0	0	0	0	0	0	0	0	0	0	0	0	0	0
AT1G02490	NA	NA	NA	NA	NA	NA	NA	NA	NA	NA	NA	NA	NA	NA	NA	NA	NA	NA	NA	NA	NA	NA	NA	NA	NA	NA	NA	NA	NA	NA	NA	NA	0	0	0	0	0	0	0	0	0	0	0	0	0	0	0	0	0
AT1G02500	-0.2215	0.274876	0.149064	0.582064	-0.048602	0.862897	0.370563	0.0287489	0.172898	0.460007	-0.197666	0.826075	0.33386	0.0927735	0.137852	0.627376	0.236045	0.217039	-0.196008	0.494586	-0.0978155	0.774472	0.0981922	0.844048	-0.256579	0.0397295	-0.811939	7.96342e-12	-0.245368	0.0493718	-0.541225	7.11582e-06	3423	2659	3148	3885	3571	4135	3485	3620	5120	4315	3496	3253	8594	7994	7709	5897	5797
AT1G02510	-0.138943	NA	-0.274268	NA	-0.578695	NA	-0.135326	NA	-0.439753	NA	-0.304427	NA	0	NA	0	NA	0	NA	0	NA	0	NA	0	NA	0.461992	NA	0.323107	NA	0.2144	NA	0	NA	0	0	0	0	0	0	0	0	0	0	0	0	1	1	0	0	0
AT1G02520	0.789333	0.14027	-0.46953	0.568795	0.565223	0.319989	-1.25886	NA	-0.22411	NA	1.03475	0.270991	-0.109996	1	-1.03065	NA	-1.21992	NA	-0.920659	0.647723	-1.10993	NA	-0.189271	NA	1.42019	0.00783001	2.31952	1.19921e-05	1.98132	0.00136419	3.20534	9.09412e-07	5	5	1	7	2	1	2	0	4	1	1	2	26	40	31	49	60
AT1G02530	1.10446	0.0563524	0.841039	0.220412	1.30393	0.0109445	-0.263422	NA	0.199464	NA	0.462886	0.942031	-0.572377	0.941849	0.23411	NA	-0.0453156	NA	0.806487	0.860986	0.527062	NA	-0.279425	NA	2.97226	0.000529694	4.6491	2.28218e-07	3.57919	3.46511e-06	4.32151	2.20134e-07	0	0	1	0	0	0	1	1	0	1	0	0	18	21	13	40	27
AT1G02540	NA	NA	NA	NA	NA	NA	NA	NA	NA	NA	NA	NA	NA	NA	NA	NA	NA	NA	NA	NA	NA	NA	NA	NA	NA	NA	NA	NA	NA	NA	NA	NA	0	0	0	0	0	0	0	0	0	0	0	0	0	0	0	0	0
AT1G02550	NA	NA	NA	NA	NA	NA	NA	NA	NA	NA	NA	NA	NA	NA	NA	NA	NA	NA	NA	NA	NA	NA	NA	NA	NA	NA	NA	NA	NA	NA	NA	NA	0	0	0	0	0	0	0	0	0	0	0	0	0	0	0	0	0
AT1G02560	-0.0478443	0.890684	-0.124672	0.637814	-0.0887816	0.694054	-0.0768279	0.784964	-0.0409373	0.899558	0.0358906	0.997118	-0.0183583	1	-0.187785	0.363515	-0.127706	0.53935	-0.169426	0.521207	-0.109348	0.683091	0.0600784	0.915408	-1.953	6.55661e-77	-1.98249	6.01836e-78	-1.88989	7.92131e-72	-1.91408	8.35465e-73	1909	1238	1403	1479	1439	1514	1203	1418	2256	1872	1437	1004	1201	1121	1348	1034	1040
AT1G02570	-0.207041	NA	-0.572119	NA	-0.567357	NA	-0.365078	NA	-0.360315	NA	0	NA	0	NA	0	NA	0	NA	0	NA	0	NA	0	NA	0.447324	NA	0.240332	NA	0	NA	0	NA	0	0	0	0	0	0	0	0	0	0	0	0	2	0	0	0	1
AT1G02575	0.52323	NA	0	NA	0	NA	-0.522064	NA	-0.506099	NA	0	NA	0	NA	0	NA	0	NA	0	NA	0	NA	0	NA	0	NA	0.357551	NA	0	NA	0	NA	0	0	0	0	0	0	0	0	0	0	0	0	0	0	0	0	0
AT1G02580	0.481551	0.790072	0.200108	NA	0.288249	NA	-0.281443	NA	-0.193302	NA	0.0881404	NA	1.17531	NA	0.289973	NA	0.388822	NA	-0.885337	NA	-0.786488	NA	0.0988494	NA	1.85996	0.0599709	1.16621	0.190427	1.7701	0.0568839	1.75939	0.0642747	0	1	0	3	0	1	2	0	0	2	0	0	5	4	13	8	11
AT1G02590	0	NA	0	NA	0	NA	0	NA	0	NA	0	NA	-1.11255	NA	-1.13445	NA	-1.11548	NA	0	NA	0	NA	0	NA	-1.20883	NA	0	NA	0	NA	0	NA	0	0	3	0	0	0	0	0	0	0	0	0	0	0	0	0	0
AT1G02600	NA	NA	NA	NA	NA	NA	NA	NA	NA	NA	NA	NA	NA	NA	NA	NA	NA	NA	NA	NA	NA	NA	NA	NA	NA	NA	NA	NA	NA	NA	NA	NA	0	0	0	0	0	0	0	0	0	0	0	0	0	0	0	0	0
AT1G02610	0.428948	0.814835	-0.047884	NA	0.111282	NA	-0.476832	NA	-0.317666	NA	0.159166	NA	0.572281	NA	-0.721498	NA	0.544236	NA	-1.29378	NA	-0.0280448	NA	1.26573	NA	0.495466	0.579599	0.352132	0.681385	1.16908	0.193322	0.0625109	0.945787	2	2	1	3	3	2	3	0	0	3	0	5	7	4	13	15	9
AT1G02620	1.90512	NA	0.630064	NA	1.15254	NA	-1.27506	NA	-0.752583	NA	0.522475	NA	0.47335	NA	0.982627	NA	0.535058	NA	0.509277	NA	0.061707	NA	-0.44757	NA	-2.05748	0.0967351	-0.625709	0.619197	-2.41004	0.0387034	-1.44	0.238467	1	0	1	1	2	0	1	1	4	0	0	3	0	0	0	1	2
AT1G02630	0.120708	0.943271	0.253294	NA	0.0981465	0.938273	0.132587	NA	-0.0225614	NA	-0.155148	0.997118	0	1	0	NA	1.04694	NA	0	1	1.04015	NA	1.22171	NA	3.82293	5.07734e-05	3.93685	3.22138e-05	4.251	4.53363e-06	2.87413	0.000642532	0	0	0	0	0	0	0	0	0	2	0	0	25	13	18	16	21
AT1G02640	1.03057	0.00757091	1.67761	3.69897e-07	1.58251	1.95591e-06	0.647043	0.180228	0.551935	0.277576	-0.0951074	0.997118	0.0813961	1	-0.196814	0.843385	-0.122912	0.904517	-0.27821	0.811827	-0.204308	0.838647	0.073902	0.991162	-0.937206	0.0030072	0.0119695	0.974525	0.937223	0.00244012	0.768213	0.0150191	70	63	102	91	73	83	85	54	112	83	39	94	162	115	104	201	200
AT1G02650	-0.112809	0.966829	0.294727	NA	0.90488	0.446698	0.407536	NA	1.01769	NA	0.610154	0.977387	-0.615708	0.791502	0.064143	NA	0.260279	NA	0.679851	0.732312	0.875986	NA	0.196136	NA	-2.632	9.05051e-05	-2.1291	0.00430766	-2.40142	0.000184762	-1.9874	0.00150155	7	4	13	6	3	6	11	11	6	11	7	11	3	5	2	1	3
AT1G02660	0.185993	0.834112	0.0640829	0.965982	0.0233062	0.981481	-0.12191	0.898442	-0.162687	0.854727	-0.0407768	0.997118	-0.59998	0.402888	-1.02206	0.0352872	-1.3501	0.0013772	-0.422081	0.661983	-0.750122	0.206236	-0.328041	0.797368	0.220779	0.534597	1.00675	0.00241794	1.30692	6.98267e-05	1.59419	1.77025e-06	164	102	143	131	59	69	98	51	82	40	31	78	532	510	440	516	471
AT1G02670	0.343285	0.635195	0.823281	0.0702102	0.520585	0.316859	0.479995	NA	0.177299	NA	-0.302696	0.977387	0.202854	0.935361	-0.647956	0.408477	-0.931319	0.142922	-0.850809	0.261318	-1.13417	0.0827511	-0.283364	NA	-0.638927	0.0860746	-0.498495	0.178407	0.83231	0.0252312	0.812977	0.047342	19	8	28	23	17	22	11	8	24	14	6	9	27	44	37	38	44
AT1G02680	-0.171113	0.760242	-0.102034	0.896441	0.0234556	0.970516	0.0690786	0.919364	0.194568	0.718528	0.12549	0.992005	0.0446591	1	-0.216393	0.787596	-0.0998666	0.91816	-0.261052	0.791801	-0.144526	0.891825	0.116526	0.94985	0.498205	0.0563701	0.282433	0.302811	0.612563	0.0175359	0.621527	0.0179645	27	30	44	36	32	36	26	18	68	47	23	29	156	158	137	119	117
AT1G02690	0.226058	0.725784	0.176793	0.829687	0.382907	0.389851	-0.0492654	0.952833	0.156848	0.828539	0.206114	0.987871	0.798616	0.217936	0.524739	0.465776	0.507721	0.418563	-0.273877	0.825162	-0.290895	0.743028	-0.0170185	1	1.68929	1.17852e-07	1.11674	0.000188674	1.34135	5.63533e-06	1.56448	2.03478e-07	14	20	22	28	31	41	19	16	75	60	12	18	186	177	228	208	216
AT1G02700	-0.481405	0.809034	0.661594	NA	-0.27711	NA	1.143	NA	0.204295	NA	-0.938704	NA	1.61344	NA	1.29308	NA	0.368963	NA	-0.320368	NA	-1.24448	NA	-0.924114	NA	1.54422	0.104404	-0.550627	0.53884	0.91274	0.27014	0.89815	0.349796	0	1	1	4	5	0	2	2	5	0	0	3	3	13	11	6	6
AT1G02710	NA	NA	NA	NA	NA	NA	NA	NA	NA	NA	NA	NA	NA	NA	NA	NA	NA	NA	NA	NA	NA	NA	NA	NA	NA	NA	NA	NA	NA	NA	NA	NA	0	0	0	0	0	0	0	0	0	0	0	0	0	0	0	0	0
AT1G02720	0.0439218	0.95314	0.0882424	0.9091	-0.240371	0.532192	0.0443206	0.945594	-0.284293	0.503725	-0.328613	0.851889	0.141157	0.937105	-0.0591	0.977078	-0.310216	0.563753	-0.200257	0.852065	-0.451373	0.397405	-0.251116	0.804924	0.616104	0.011793	0.518869	0.0347837	0.763446	0.00123718	0.685949	0.00732007	41	26	52	34	46	50	25	32	89	40	28	30	182	192	197	164	204
AT1G02730	0.440293	0.459209	-0.0130308	0.995695	0.321183	0.591828	-0.453324	0.45757	-0.11911	0.895833	0.334214	0.968229	0.144405	0.957188	0.145626	0.908981	0.396995	0.524157	0.00122032	1	0.252589	0.788646	0.251369	0.856374	0.420556	0.219877	0.716444	0.0308371	0.2619	0.455152	0.344744	0.317478	49	84	102	60	111	97	77	51	236	217	58	81	378	315	330	406	412
AT1G02740	-0.443101	0.389486	-0.000935476	1	-0.165503	0.78498	0.442166	0.411151	0.277598	0.684168	-0.164568	0.992005	0.135724	0.946846	-0.172409	0.846325	-0.527516	0.264918	-0.308133	0.717985	-0.66324	0.175823	-0.355107	NA	-1.24725	5.2469e-06	-1.82608	1.11602e-10	-1.07578	8.64154e-05	-0.88524	0.00286048	59	27	59	46	51	59	38	33	90	46	21	35	55	71	60	36	40
AT1G02750	-0.341863	0.357284	0.0447084	0.960772	0.0754229	0.87397	0.386572	0.290233	0.417286	0.230523	0.0307144	0.997118	0.469445	0.545767	0.868705	0.0446582	0.712818	0.110966	0.39926	0.568018	0.243373	0.752832	-0.155888	NA	0.98854	0.000301007	0.177231	0.536637	0.164543	0.512638	0.351145	0.169947	22	11	20	22	23	28	41	23	56	43	21	27	104	90	139	75	70
AT1G02760	-0.372549	NA	0.443356	NA	-0.382466	NA	0.815904	NA	0	NA	-0.825821	NA	0	NA	0	NA	0.546325	NA	0	NA	0.546394	NA	0.575395	NA	0.243258	NA	0	NA	0.715684	NA	-0.685532	NA	0	0	0	0	0	0	0	0	0	1	0	0	1	0	0	0	0
AT1G02770	-0.0637083	0.976282	0.29685	NA	0.210975	0.864183	0.360559	NA	0.274683	NA	-0.0858754	0.997118	0.99053	0.649609	-1.71377	NA	-1.12799	NA	-2.7043	0.063361	-2.11852	NA	0.585777	NA	1.26106	0.0846602	0.206819	0.774781	3.27168	0.000140785	2.60002	0.00181697	4	2	0	4	1	8	0	1	0	1	0	1	13	15	21	14	12
AT1G02780	-0.128436	0.616021	0.0710101	0.852955	0.00790493	0.984301	0.199446	0.355041	0.136341	0.590816	-0.0631052	0.992219	0.0739129	0.914192	-0.0260981	0.978416	0.308365	0.0761772	-0.100011	0.831435	0.234452	0.28381	0.334463	0.140166	0.137053	0.285367	-0.0652959	0.627663	0.234161	0.0585583	-0.163407	0.198588	1202	997	1192	1148	1284	1123	1204	1009	1909	2362	1243	952	3590	3929	4279	3106	3138
AT1G02790	0.0903784	0.809371	0.103006	0.805569	0.0711295	0.821742	0.0126273	0.979017	-0.0192488	0.967417	-0.0318761	0.997118	0	1	0	1	0	1	0	1	0	1	0	1	13.8171	1.86288e-103	13.8973	1.51558e-104	14.1676	2.48917e-111	13.9343	1.80629e-105	0	0	0	0	0	0	0	0	0	0	0	0	57949	55708	64846	54832	54524
AT1G02800	0.461475	0.084911	0.139913	0.797124	0.432788	0.0941448	-0.321562	0.333822	-0.0286868	0.963305	0.292875	0.844731	0.658634	0.765787	0.648229	0.672786	1.70928	0.0321243	-0.010405	1	1.05065	0.25241	1.06106	0.336456	6.20335	3.60518e-35	6.0062	1.06034e-45	5.69504	1.21677e-47	4.92686	6.66399e-53	0	4	2	0	7	4	4	2	8	18	7	2	730	620	545	747	751
AT1G02810	0.285434	0.787606	0.137482	0.931852	-0.0867402	0.934492	-0.147952	NA	-0.372175	NA	-0.224222	0.992189	2.1532	0.192652	0.549563	NA	-0.573649	NA	-1.60363	0.342026	-2.72685	NA	-1.12321	NA	3.723	6.53057e-06	1.85524	0.00129569	3.31092	3.73229e-06	4.20991	2.02699e-06	1	0	0	3	2	5	2	1	0	0	0	0	45	31	20	31	36
AT1G02813	NA	NA	NA	NA	NA	NA	NA	NA	NA	NA	NA	NA	NA	NA	NA	NA	NA	NA	NA	NA	NA	NA	NA	NA	NA	NA	NA	NA	NA	NA	NA	NA	0	0	0	0	0	0	0	0	0	0	0	0	0	0	0	0	0
AT1G02816	0.423001	0.398073	-0.0345103	0.979995	0.431402	0.330083	-0.457511	0.363306	0.00840098	0.992743	0.465912	0.805624	0.199047	0.902363	0.0698328	0.976055	0.021604	1	-0.129214	0.944801	-0.177443	0.86416	-0.0482288	NA	-0.606481	0.045545	-0.382528	0.211183	-0.710824	0.0155884	-0.196684	0.542163	44	24	41	44	35	44	41	41	54	33	34	42	83	64	74	95	89
AT1G02820	-2.97076	4.59344e-12	-4.12513	1.28122e-19	-3.70973	6.16422e-17	-1.15437	NA	-0.738972	NA	0.415402	0.985265	1.47431	0.139994	-0.284237	0.912152	0.393296	0.803668	-1.75855	0.0545826	-1.08101	0.267545	0.677533	NA	3.50104	1.44143e-11	-0.944025	0.053467	-0.339854	0.612114	-0.601985	0.313415	5	3	3	15	9	8	1	4	6	3	9	3	144	119	160	10	20
AT1G02830	-1.16977	NA	1.01864	NA	0.708712	NA	2.18841	NA	1.87848	NA	-0.309928	NA	0	NA	0	NA	0.804241	NA	0	NA	0.800949	NA	0.905374	NA	1.38556	0.254376	0.2125	0.877673	2.50534	0.0307071	1.29004	0.293425	0	0	0	0	0	0	0	0	0	1	0	0	2	2	1	0	0
AT1G02840	-0.334421	0.122984	-0.0593683	0.91385	-0.0720525	0.823773	0.275053	0.273559	0.262369	0.295386	-0.0126841	0.999119	0.106448	0.8963	0.148251	0.716357	-0.00443718	1	0.0418025	0.990294	-0.110885	0.819988	-0.152688	0.792023	0.722283	1.74047e-06	0.281413	0.0768782	0.514664	0.00063975	0.654668	1.72991e-05	239	200	235	193	222	315	242	206	505	318	167	216	1174	1081	1266	794	817
AT1G02850	-0.424507	0.234336	-0.424862	0.241583	-0.26445	0.487839	-0.000355156	0.999917	0.160057	0.78127	0.160412	0.987871	-0.272424	0.582185	0.0970734	0.884173	0.347158	0.251922	0.369497	0.346444	0.619582	0.0222162	0.250084	0.660577	-3.60263	4.58887e-78	-3.75472	3.79155e-77	-4.12457	2.41432e-98	-4.21424	2.57033e-102	713	470	473	397	540	417	568	704	816	1011	741	464	127	128	166	101	92
AT1G02860	0.442631	0.348314	0.412673	0.416713	0.41779	0.330297	-0.0299579	0.972692	-0.0248402	0.979393	0.00511773	1	0.747519	0.145027	0.410139	0.518309	0.43242	0.417829	-0.33738	0.674074	-0.315098	0.634166	0.0222811	NA	-0.69488	0.0202809	-0.999768	0.000235337	-0.692346	0.0112557	-0.70951	0.0117979	25	20	34	47	44	41	30	38	62	38	42	29	53	49	50	70	49
AT1G02870	-0.452337	0.0384745	-0.0932423	0.852476	-0.287191	0.231175	0.359095	0.162825	0.165146	0.656661	-0.193949	0.937276	-0.0400113	1	0.0997515	0.907651	0.298217	0.463624	0.139763	0.888737	0.338228	0.463401	0.198466	0.806008	1.0328	1.10623e-07	0.620474	0.00264059	0.839806	6.12134e-06	0.447391	0.022266	55	29	41	33	43	44	44	44	76	65	44	49	248	258	296	173	188
AT1G02880	-0.127924	0.831801	0.326098	0.427356	0.0609447	0.908296	0.454021	0.199473	0.188868	0.72071	-0.265153	0.930495	-0.430321	0.472518	0.381064	0.428661	-0.165414	0.792454	0.811384	0.0326637	0.264907	0.680863	-0.546478	0.309333	-0.0530301	0.843914	0.249367	0.346375	-0.107996	0.663333	0.173329	0.507105	76	39	53	30	31	62	74	61	136	61	46	45	154	165	184	136	153
AT1G02890	0.248577	0.136288	0.24451	0.154259	0.3837	0.00390294	-0.00406669	0.991209	0.135123	0.552589	0.13919	0.92364	-0.0169062	1	0.0521595	0.911564	-0.0790646	0.794841	0.0690658	0.901477	-0.0621584	0.891825	-0.131224	0.749658	-0.398955	0.000620577	-0.133472	0.283835	-0.206605	0.0793068	0.063809	0.624863	354	260	301	296	329	270	321	306	540	383	278	236	784	657	737	724	752
AT1G02900	-0.192832	0.935388	-0.0399789	NA	-1.17855	NA	0.152853	NA	-0.985723	NA	-1.13858	NA	0.770911	NA	1.16852	NA	0.459251	NA	0.397612	NA	-0.311659	NA	-0.709272	NA	-0.0703669	0.940134	-1.03411	0.18408	-1.27887	0.0668827	-1.70817	0.0411702	2	2	2	3	2	6	4	3	12	4	2	3	5	7	6	5	1
AT1G02910	-0.0434525	0.953238	-0.350743	0.3623	-0.172359	0.680418	-0.30729	0.458392	-0.128907	0.822673	0.178384	0.980117	0.134656	0.892986	-0.206154	0.677066	-0.0764837	0.906706	-0.34081	0.454615	-0.21114	0.661385	0.12967	0.890913	-1.63492	9.96873e-17	-1.81303	1.52714e-19	-1.77951	8.29013e-19	-1.7308	1.33417e-17	123	69	99	94	101	120	72	94	140	150	67	73	105	69	116	89	87
AT1G02920	-0.118551	0.975886	-0.385393	0.918278	0.695654	0.708999	0	1	0.814205	0.725479	1.08105	0.953771	0.324601	0.816301	-0.435586	0.607644	-0.742526	0.199541	-0.760187	0.302392	-1.06713	0.0580667	-0.30694	0.840065	-9.11293	5.27897e-38	-9.55608	6.87122e-36	-9.06273	2.88035e-33	-7.67475	1.06741e-32	303	203	208	448	194	231	253	142	216	170	192	74	1	0	0	0	0
AT1G02930	-0.139478	0.958852	-1.30078	0.376841	1.34743	0.226225	-1.1613	0.450849	1.4869	0.222268	2.64821	0.0676137	-0.273221	0.964126	-0.3041	0.907958	-0.656902	0.646567	-0.0308795	1	-0.383681	0.871184	-0.352801	0.923941	-7.28166	1.11184e-25	-7.14792	4.81359e-24	-8.27834	1.05586e-29	-5.27733	1.32065e-14	988	629	600	835	448	475	635	526	1005	521	575	286	14	6	5	0	6
AT1G02940	1.01647	0.331124	0.9161	NA	0.890681	0.369601	-0.100366	NA	-0.125785	NA	-0.0254193	0.999607	1.39828	0.651373	2.62511	NA	0.538051	NA	1.22684	0.602317	-0.860224	NA	-2.08706	NA	2.69006	0.00607356	2.30825	0.00560522	0.981049	0.166577	3.04269	0.000846909	0	0	0	0	0	3	0	4	7	1	0	0	6	12	10	24	10
AT1G02950	0.0778152	0.962449	0.207508	0.899161	0.443847	0.611435	0.129693	NA	0.366032	NA	0.236339	0.992941	-0.13036	1	-0.0610742	NA	0.408806	NA	0.0692856	1	0.539165	NA	0.46988	NA	0.903974	0.129763	1.11215	0.0676296	1.17256	0.0389961	0.939015	0.0930734	0	6	6	4	5	2	4	2	9	10	6	2	28	19	29	29	24
AT1G02952	0.100903	NA	-0.0363505	NA	-0.308624	NA	-0.137254	NA	-0.409528	NA	-0.272274	NA	0	NA	0	NA	0	NA	0	NA	0	NA	0	NA	0.19823	NA	0.299182	NA	0.187686	NA	0	NA	0	0	0	0	0	0	0	0	0	0	0	0	0	1	0	0	0
AT1G02960	-0.161009	0.660639	0.203681	0.553756	0.214432	0.433096	0.36469	0.15582	0.375441	0.133165	0.0107516	0.999607	0.368221	0.448134	0.208494	0.699316	0.0259774	1	-0.159727	0.847758	-0.342244	0.422318	-0.182517	0.825	0.637632	0.00108484	0.108402	0.60601	0.632819	0.000510583	0.826087	1.59663e-05	58	38	49	65	67	53	54	47	108	66	49	38	217	244	247	190	178
AT1G02965	0.519949	NA	0.721749	NA	0.521028	NA	0.2018	NA	0.00107879	NA	-0.200721	NA	0	NA	0	NA	0	NA	0	NA	0	NA	0	NA	0.307347	NA	0.829284	NA	1.07758	NA	0.830467	NA	0	0	0	0	0	0	0	0	0	0	0	0	0	1	0	1	1
AT1G02970	0.304027	0.747966	0.10636	0.946756	0.558242	0.366292	-0.197667	NA	0.254214	NA	0.451881	0.937321	1.03332	0.335116	0.908501	0.354406	1.37621	0.0546612	-0.12482	0.988497	0.342893	0.790775	0.467713	NA	0.696649	0.176645	-0.0326447	0.948812	-0.105491	0.826441	-0.121323	0.79505	7	4	5	5	17	12	13	12	12	21	21	4	29	28	27	22	26
AT1G02980	0.774871	NA	0.301641	NA	0.78656	NA	-0.47323	NA	0.0116888	NA	0.484919	NA	0	NA	0	NA	0	NA	0	NA	0	NA	0	NA	2.00204	0.0818231	2.77293	0.0137553	2.42772	0.0320808	2.80927	0.0123448	0	0	0	0	0	0	0	0	0	0	0	0	7	1	3	1	9
AT1G02990	-0.303009	0.271076	-0.109899	0.820433	0.0279318	0.9475	0.19311	0.582721	0.330941	0.225456	0.137831	0.979196	-0.00978655	1	-0.082407	0.92655	0.206994	0.626161	-0.0726205	0.968519	0.21678	0.663196	0.289401	0.626834	0.0997277	0.631657	-0.193495	0.353843	0.0722354	0.729499	-0.0793343	0.702798	53	41	59	48	41	62	42	37	103	83	51	50	166	176	172	126	112
AT1G03000	-0.00281838	1	0.0616924	0.918278	0.0622748	0.867428	0.0645108	0.891823	0.0650932	0.889166	0.000582378	1	-0.0487548	0.999257	-0.157749	0.748761	-0.0359289	0.977631	-0.108994	0.899334	0.0128259	1	0.12182	0.886869	-0.210321	0.251084	-0.164385	0.386712	0.00912041	0.964881	-0.112117	0.561547	134	75	91	78	107	101	97	89	138	130	76	94	293	238	276	230	227
AT1G03010	-0.216713	0.876406	-0.0653563	0.975466	0.213595	0.830983	0.151356	NA	0.430308	NA	0.278952	0.992005	-0.0741713	1	0.198943	0.925297	0.557477	0.560324	0.273114	0.910065	0.631648	0.561202	0.358534	NA	-0.402144	0.440251	-0.544686	0.303059	-0.666443	0.17401	-0.746025	0.122302	17	11	8	3	21	10	13	4	39	22	16	17	17	28	40	27	18
AT1G03020	0.295627	0.914621	-0.10039	NA	0.412433	NA	-0.396017	NA	0.116807	NA	0.512823	NA	1.65224	NA	1.99072	NA	2.68346	NA	0.33848	NA	1.03122	NA	0.692742	NA	0.732379	0.510152	-0.624233	0.524622	-1.35873	0.129059	-1.53865	0.0693323	0	0	1	1	3	2	2	2	6	7	3	4	1	1	7	0	7
AT1G03022	NA	NA	NA	NA	NA	NA	NA	NA	NA	NA	NA	NA	NA	NA	NA	NA	NA	NA	NA	NA	NA	NA	NA	NA	NA	NA	NA	NA	NA	NA	NA	NA	0	0	0	0	0	0	0	0	0	0	0	0	0	0	0	0	0
AT1G03030	0.150956	0.652674	0.197395	0.537817	0.467726	0.0121472	0.0464393	0.919362	0.31677	0.183074	0.27033	0.755066	-0.0142026	1	-0.146215	0.781921	0.0163594	1	-0.132013	0.872707	0.0305621	0.998858	0.162575	0.82272	0.382627	0.0290235	0.547786	0.0016188	0.726238	1.36219e-05	0.833993	6.19688e-07	91	78	80	68	73	106	69	85	122	115	97	52	354	282	392	363	315
AT1G03040	0.283789	0.124843	0.218309	0.316888	0.21183	0.27023	-0.0654799	0.842614	-0.071959	0.830029	-0.00647917	0.999607	-0.117898	0.833214	-0.198879	0.493334	-0.142024	0.621424	-0.0809808	0.901084	-0.0241254	0.996114	0.0568553	0.950643	-0.711887	3.88113e-08	-0.3102	0.0234442	-0.294699	0.0264717	-0.358033	0.00814077	171	135	197	138	167	155	136	155	247	232	129	118	365	285	312	343	336
AT1G03050	0.413996	0.0104393	0.120343	0.718257	0.338265	0.0430323	-0.293653	0.136542	-0.0757318	0.82342	0.217921	0.793641	0	1	0	1	0	1	0	1	0	1	0	1	8.91557	6.63888e-34	9.32008	6.55746e-37	9.26437	1.56651e-37	9.29654	6.65773e-37	0	0	0	0	0	0	0	0	0	0	0	0	1272	1254	1325	1485	1593
AT1G03055	-1.41031	0.253205	-3.05241	NA	-2.32773	0.0182741	-1.6421	NA	-0.91742	NA	0.724684	0.97921	-1.31448	0.517302	-1.49584	NA	-0.724544	NA	-0.181357	1	0.589935	NA	0.771291	NA	0.349232	0.679121	0.253406	0.792655	-1.20734	0.191678	-1.25395	0.151432	1	7	14	1	4	3	0	3	6	12	1	2	29	28	34	15	10
AT1G03060	0.0031557	0.998188	0.0356471	0.918278	0.0770005	0.67029	0.0324914	0.905067	0.0738448	0.741233	0.0413533	0.997118	0.191312	0.376166	0.242004	0.141041	0.131857	0.48347	0.0506915	0.921294	-0.0594554	0.860936	-0.110147	0.743175	1.00345	8.26353e-27	0.815294	2.55674e-18	0.797094	3.73832e-18	0.948594	2.23817e-24	553	394	552	544	584	565	566	574	1050	687	483	509	3079	3185	3149	2661	2609
AT1G03070	-0.225354	0.764131	-0.0421868	0.975466	0.135515	0.834847	0.183168	NA	0.36087	NA	0.177702	0.992005	1.59155	0.417832	0.474735	0.890837	-0.0370065	1	-1.11681	0.610151	-1.62855	0.329853	-0.511742	NA	5.01022	5.892e-11	3.19332	1.02531e-08	4.4933	8.55359e-12	5.18274	1.1287e-11	1	0	0	0	2	5	0	3	0	0	1	0	89	74	103	65	80
AT1G03080	0.268253	0.217467	0.253477	0.276547	0.397466	0.0211079	-0.0147765	0.973522	0.129213	0.68209	0.143989	0.968229	0.240188	0.470746	0.280875	0.271109	0.119878	0.70792	0.0406873	0.984504	-0.120309	0.76021	-0.160996	0.731813	-0.496827	0.000434014	-0.468761	0.000842833	-0.524225	0.000124521	-0.21924	0.13447	302	184	275	312	242	331	312	263	572	405	261	197	504	546	630	548	580
AT1G03090	0.685617	0.286057	1.79652	3.04372e-05	1.55788	0.000419415	1.11091	0.0392629	0.872264	0.134346	-0.238643	0.992005	-0.109831	0.991351	-0.84913	0.178986	-1.03909	0.0489695	-0.739299	0.342574	-0.929264	0.131907	-0.189965	0.927723	-2.70732	2.81752e-13	-1.91187	3.33098e-07	-0.0616666	0.890392	-0.110345	0.802334	845	475	568	746	478	463	409	272	570	292	119	446	301	264	288	328	490
AT1G03100	-0.615363	0.614112	-0.10305	0.967085	-0.331921	0.781435	0.512312	NA	0.283441	NA	-0.228871	0.997118	-0.766653	0.680175	-0.121142	NA	0.33576	NA	0.645511	0.74243	1.10241	NA	0.456902	NA	-0.880413	0.129879	-0.729122	0.284675	-0.862321	0.136583	-1.54809	0.0064495	11	9	3	4	6	3	4	10	12	15	7	9	10	16	12	6	7
AT1G03103	NA	NA	NA	NA	NA	NA	NA	NA	NA	NA	NA	NA	NA	NA	NA	NA	NA	NA	NA	NA	NA	NA	NA	NA	NA	NA	NA	NA	NA	NA	NA	NA	0	0	0	0	0	0	0	0	0	0	0	0	0	0	0	0	0
AT1G03106	0.956038	0.427766	0.207893	NA	0.0632002	NA	-0.748145	NA	-0.892838	NA	-0.144693	NA	0.681908	NA	0	NA	0	NA	-0.839345	NA	-0.709595	NA	0	NA	3.03946	0.00282169	3.31359	0.00056301	3.40479	0.000688929	3.13035	0.00217651	0	0	0	0	0	1	0	0	0	0	0	0	8	8	13	18	14
AT1G03110	-0.149575	0.742241	-0.241968	0.538858	-0.19619	0.571271	-0.0923932	0.860375	-0.0466149	0.936009	0.0457783	0.997118	-0.285309	0.742715	0.00828197	1	0.208562	0.706057	0.293591	0.708906	0.493871	0.296614	0.20028	0.842265	0.844719	0.000148888	0.980453	3.0991e-05	0.594469	0.0068313	0.439967	0.0516737	38	23	48	21	40	27	36	30	70	75	36	23	190	187	238	150	160
AT1G03120	-0.324953	0.834285	-0.117724	NA	0.14403	NA	0.207229	NA	0.468982	NA	0.261754	NA	0.0266102	NA	-1.26568	NA	-0.0346631	NA	-1.29229	NA	-0.0612734	NA	1.23101	NA	2.36516	0.00612183	2.0136	0.022916	3.51312	0.000214926	2.54386	0.00314757	2	0	0	2	0	0	0	0	0	1	1	0	19	8	17	11	11
AT1G03130	-0.150549	0.745502	-0.406621	0.17638	-0.422548	0.111724	-0.256072	0.494206	-0.271999	0.454616	-0.0159268	0.999298	-0.506328	0.0997644	-1.259	1.30056e-09	-1.54569	9.87669e-15	-0.752671	0.00340087	-1.03936	3.11818e-06	-0.286687	0.600851	-1.87761	2.7542e-25	-1.52183	8.76803e-17	-1.02523	3.37393e-08	-0.754472	7.19661e-05	1460	968	1906	1128	766	1086	614	638	878	648	367	482	1365	1121	1141	915	929
AT1G03140	-0.0540219	0.92343	5.96553e-05	1	0.103016	0.778311	0.0540815	0.917486	0.157038	0.699471	0.102957	0.992005	-0.11156	0.915053	-0.209663	0.619482	-0.237147	0.490342	-0.0981027	0.914098	-0.125588	0.828735	-0.0274848	1	-0.975954	1.40602e-08	-0.918416	2.84375e-07	-0.766232	9.13562e-06	-0.63579	0.000408123	123	67	100	89	76	99	87	71	150	111	73	69	164	119	175	128	133
AT1G03150	-0.0142909	0.9831	0.106494	0.822735	0.0342601	0.932041	0.120785	0.754036	0.0485509	0.919161	-0.0722337	0.99633	0.0154604	1	-0.327724	0.355823	-0.595728	0.026384	-0.343185	0.396726	-0.611188	0.0336931	-0.268004	0.656699	-0.477537	0.00602786	-0.507288	0.00421808	-0.0433188	0.826944	0.152451	0.453893	90	52	93	78	73	83	63	55	112	64	48	47	172	170	183	162	135
AT1G03160	-0.225639	0.291531	-0.0478853	0.918503	-0.0788962	0.770074	0.177754	0.475796	0.146743	0.590816	-0.0310109	0.997118	-0.198041	0.505223	-0.145545	0.605632	-0.205885	0.32311	0.0524959	0.947592	-0.00784429	1	-0.0603402	0.930516	-1.52806	8.02828e-38	-1.55566	3.07349e-36	-1.4304	1.85577e-33	-1.40107	1.27411e-30	412	272	392	306	299	320	338	311	535	407	308	245	431	324	408	311	256
AT1G03170	0.249679	0.639127	-0.337388	0.507823	-0.300878	0.486557	-0.587067	0.119271	-0.550557	0.146012	0.0365097	0.997118	-0.624269	0.892954	-0.00648503	1	0.426471	0.851603	0.617784	0.876923	1.05074	0.606585	0.432956	0.916425	5.97575	1.51485e-21	6.8497	1.24962e-21	5.64485	7.40274e-22	5.2484	1.19762e-20	1	1	1	0	1	0	1	2	1	0	2	3	305	294	350	373	288
AT1G03180	0.0747422	0.956191	-0.0555109	0.975466	0.081568	0.93446	-0.130253	NA	0.00682574	NA	0.137079	0.997118	1.75408	0.229504	0.572155	NA	1.41376	NA	-1.18193	0.448849	-0.340329	NA	0.8416	NA	3.16963	6.09825e-06	1.49029	0.0045563	2.54197	2.14243e-05	1.83745	0.000742144	1	1	1	7	2	5	2	0	5	2	4	5	41	51	30	29	29
AT1G03190	0.148208	0.596099	0.137851	0.667924	0.0793576	0.782817	-0.0103574	0.980566	-0.0688505	0.853036	-0.0584931	0.997118	0.0286834	1	-0.0363848	0.978794	-0.439328	0.108109	-0.0650682	0.961586	-0.468012	0.118252	-0.402943	0.318399	0.161017	0.335682	0.280541	0.085112	0.335252	0.0293587	0.679702	4.29977e-05	71	71	80	74	68	84	61	74	135	76	52	43	276	226	282	248	256
AT1G03200	0.36173	0.845231	0.0521943	NA	0.637196	NA	-0.309536	NA	0.275466	NA	0.585002	NA	-0.858902	NA	0.0438747	NA	0.81595	NA	0.902776	NA	1.67485	NA	0.772075	NA	1.19534	0.18046	2.41597	0.0111181	1.20366	0.159831	1.01658	0.206293	0	3	0	0	0	1	3	0	1	5	0	2	11	5	11	13	7
AT1G03210	-0.0857183	0.867936	0.309868	0.297133	0.0776661	0.842243	0.395587	0.143688	0.163384	0.692147	-0.232202	0.904841	0.534697	0.127193	0.523731	0.0966533	0.464897	0.129078	-0.0109654	1	-0.0697992	0.936373	-0.0588338	0.976638	0.108572	0.613197	-0.511843	0.0071764	-0.105291	0.596483	-0.278659	0.153741	63	54	67	85	88	93	70	78	191	112	78	74	196	197	233	172	166
AT1G03220	1.52744	0.000202816	1.04085	0.0275484	1.36575	0.000910085	-0.486588	0.444903	-0.16169	0.860307	0.324899	0.977387	0.569838	0.357432	-0.128444	0.912072	-0.665163	0.138476	-0.698282	0.200341	-1.235	0.00142757	-0.536719	0.478117	-4.99264	8.87731e-54	-4.03504	5.55329e-41	-3.82335	3.03707e-36	-2.96173	4.54927e-22	299	181	381	364	296	612	261	311	332	284	129	151	34	13	31	45	84
AT1G03230	0.379986	0.425483	0.168711	0.832014	0.346222	0.431287	-0.211275	0.72917	-0.0337637	0.968529	0.177512	0.991538	-0.349557	0.599696	-0.31462	0.561639	-0.621114	0.0913534	0.0349372	1	-0.271557	0.659679	-0.306494	0.7075	-2.10731	7.76823e-18	-1.37777	4.47574e-08	-1.62398	3.50113e-11	-1.13998	8.39957e-06	130	68	103	63	89	79	93	70	127	79	61	57	76	76	60	92	80
AT1G03240	1.0258	NA	0.274351	NA	0	NA	-0.75145	NA	-1.02052	NA	-0.269073	NA	0	NA	0	NA	0	NA	0	NA	0	NA	0	NA	0	NA	0.916613	NA	0.18891	NA	0	NA	0	0	0	0	0	0	0	0	0	0	0	0	0	0	0	2	0
AT1G03250	-0.195867	0.623397	-0.236162	0.544678	-0.22996	0.472774	-0.0402947	0.945068	-0.034093	0.956774	0.0062017	0.999829	-0.307449	0.527633	-0.2967	0.458583	-0.395184	0.208114	0.0107495	1	-0.0877348	0.915099	-0.0984843	0.929204	-0.860367	3.28927e-06	-0.748785	0.000141591	-0.799829	2.15096e-05	-0.695143	0.000423236	120	69	111	70	71	98	62	90	148	127	57	56	156	192	163	135	115
AT1G03260	-0.0904672	0.895945	0.296413	0.492097	0.0584655	0.913131	0.38688	0.308195	0.148933	0.795496	-0.237948	0.959561	0.016022	1	-0.210273	0.806597	-0.290241	0.645741	-0.226295	0.848612	-0.306263	0.67744	-0.0799681	NA	0.297095	0.277121	0.190606	0.50595	0.803781	0.00151578	0.645802	0.0186506	28	19	32	26	26	27	17	22	46	24	23	19	98	89	118	97	66
AT1G03270	-0.140888	0.843688	-0.235627	0.71993	-0.0711902	0.907669	-0.0947392	NA	0.0696977	NA	0.164437	0.992005	-0.218387	0.939081	0.165272	0.91384	0.348784	0.678911	0.383659	0.779702	0.567171	0.502218	0.183512	NA	1.02099	0.0026918	1.09849	0.00242447	0.620095	0.0564198	0.60102	0.0687403	11	10	12	8	11	9	13	11	22	27	6	12	70	77	66	66	53
AT1G03280	0.16944	0.664732	0.238398	0.505105	0.495054	0.0245372	0.0689579	0.892137	0.325614	0.26041	0.256656	0.865305	-0.265581	0.6089	-0.0180489	1	0.184346	0.636469	0.247532	0.641033	0.449926	0.157031	0.202395	0.749658	-0.450485	0.0149597	-0.0154641	0.943934	-0.194038	0.309435	-0.139777	0.474794	128	107	145	117	80	117	135	92	248	229	118	112	301	262	312	280	252
AT1G03290	-0.00560633	1	0.11147	0.882894	0.20417	0.632903	0.117077	0.844483	0.209776	0.687619	0.0926994	0.997118	0.350135	0.618418	0.167786	0.833942	-0.0128317	1	-0.182349	0.86549	-0.362966	0.503327	-0.180617	0.875733	0.115444	0.671748	-0.240297	0.349152	0.0591282	0.826379	0.332445	0.196742	46	40	48	68	46	56	44	47	99	46	46	43	149	137	173	133	110
AT1G03300	0.528418	0.363441	-0.207592	0.846823	-0.571072	0.293692	-0.73601	NA	-1.09949	NA	-0.36348	0.968229	-0.361076	0.812546	-0.453075	0.623248	0.0617692	0.990017	-0.0919996	0.996197	0.422845	0.658691	0.514845	NA	-0.230299	0.563075	0.659195	0.0891689	0.0151847	0.972966	-0.86314	0.023436	19	16	26	14	13	20	24	7	23	30	12	24	47	52	64	95	67
AT1G03310	-0.322284	0.122746	-0.677368	1.75007e-05	-0.577941	0.000409005	-0.355084	0.115789	-0.255657	0.32279	0.0994265	0.991538	0.211589	0.624507	0.187239	0.596732	0.437902	0.0404691	-0.0243506	1	0.226313	0.466383	0.250664	0.523649	-0.409292	0.00637873	-0.943166	1.79604e-10	-1.2739	6.61792e-19	-1.42514	4.07543e-23	109	87	114	106	125	126	128	111	194	186	152	99	233	250	249	171	163
AT1G03320	-0.911111	0.622652	0.21217	NA	-1.45949	NA	1.12328	NA	-0.548383	NA	-1.67166	NA	-1.00376	NA	-0.556191	NA	-2.20955	NA	0.447568	NA	-1.20579	NA	-1.65336	NA	0.43908	0.663894	0.531727	0.640566	1.20744	0.215167	1.18914	0.311443	0	3	2	0	2	0	2	0	2	0	0	0	11	7	4	4	5
AT1G03330	-0.117233	0.790534	-0.13787	0.766526	0.0515496	0.898673	-0.0206371	0.969908	0.168783	0.660937	0.18942	0.957821	-0.126859	0.952481	-0.0787892	0.958536	-0.165322	0.817076	0.0480702	1	-0.0384629	1	-0.0865331	0.973917	1.70172	1.0657e-14	1.71134	5.72207e-14	1.64263	1.45638e-14	1.91859	1.65175e-17	28	20	37	23	25	29	27	21	52	37	28	14	301	275	298	239	263
AT1G03340	-0.701016	0.606488	0.653246	0.629945	-0.410977	0.753401	1.35426	NA	0.290039	NA	-1.06422	0.763924	0.0682723	1	0.105216	NA	-0.219154	NA	0.0369439	1	-0.287427	NA	-0.324371	NA	-1.14332	0.0692544	-1.91261	0.00372701	-0.59529	0.337094	-1.33514	0.0432154	5	11	6	7	6	11	4	6	23	13	2	6	6	7	18	7	2
AT1G03350	0.121355	0.886799	-0.179255	0.833314	-0.11287	0.860026	-0.300609	0.622481	-0.234225	0.734496	0.0663842	0.997118	-0.0734305	1	0.225678	0.761363	-0.247657	0.694015	0.299109	0.722786	-0.174226	0.855917	-0.473335	NA	-1.34839	7.71382e-07	-1.1536	4.38073e-05	-1.75332	2.82163e-11	-1.2136	2.44817e-05	28	32	45	24	40	36	40	40	73	37	34	21	49	32	48	36	41
AT1G03360	0.336091	0.781436	0.335488	0.805618	-0.0163631	0.992802	-0.00060297	NA	-0.352454	NA	-0.351851	0.987871	0.45377	0.829313	-0.00263767	1	0.793753	0.377577	-0.456407	0.812341	0.339983	0.825759	0.79639	NA	-0.344441	0.538385	-0.462121	0.383303	-0.00631598	0.992042	-1.15456	0.0195851	7	14	4	14	5	17	15	5	11	22	11	15	29	9	26	20	24
AT1G03365	0.122048	0.88877	-0.0940182	0.933236	0.214074	0.706963	-0.216067	0.752423	0.0920259	0.912525	0.308093	0.966393	-0.262329	0.845787	0.0156042	1	-0.23286	0.760107	0.277933	0.81343	0.0294693	1	-0.248464	NA	-0.417418	0.183926	-0.0330407	0.927464	-0.527041	0.0833944	0.0295159	0.935399	49	29	24	25	25	34	33	33	61	36	32	21	92	88	56	80	54
AT1G03370	0.34049	0.153824	0.241936	0.414371	0.372425	0.0778244	-0.0985536	0.801265	0.031935	0.949448	0.130489	0.979196	-0.115788	0.885203	0.172311	0.659755	-0.566562	0.0129662	0.288099	0.428129	-0.450774	0.106702	-0.738873	0.00264462	-1.14047	4.04847e-13	-0.684189	2.35862e-05	-1.07084	1.1745e-12	-0.20148	0.260564	144	96	149	110	113	132	130	140	275	95	90	81	196	173	180	195	208
AT1G03380	-0.113348	0.766625	0.0882008	0.85409	0.332436	0.112303	0.201548	0.498215	0.445783	0.0305717	0.244235	0.823485	0.125402	0.841892	0.125642	0.763028	-2.23372e-05	1	0.000239618	1	-0.125424	0.767306	-0.125664	0.838162	-0.68723	4.30836e-06	-0.92598	4.72502e-10	-0.724671	9.38046e-07	-0.354772	0.0217803	511	367	488	440	439	606	525	527	728	543	448	397	894	874	884	661	681
AT1G03390	0	NA	0	NA	0	NA	0	NA	0	NA	0	NA	0	NA	0.768721	NA	0	NA	0.768771	NA	0	NA	-0.771702	NA	0	NA	0	NA	-0.91129	NA	0	NA	0	0	0	0	0	0	0	0	2	0	0	0	0	0	0	0	0
AT1G03400	-0.67078	0.258684	-0.742573	0.202248	-0.478481	0.43471	-0.0717929	0.950405	0.192299	0.849489	0.264092	0.987871	0.0358852	1	-0.0792765	0.977416	-0.570788	0.359563	-0.115162	0.975179	-0.606674	0.392424	-0.491512	0.653862	-0.871074	0.0163927	-1.57774	1.16535e-05	-1.53437	1.67616e-05	-0.778767	0.038486	105	51	121	120	66	87	58	103	157	32	49	87	157	147	154	90	77
AT1G03410	0.119752	0.807217	0.123853	0.827443	0.0475768	0.918558	0.00410128	0.994664	-0.0721749	0.892262	-0.0762762	0.997118	-0.108395	0.94268	-0.454475	0.22212	-0.571612	0.0700475	-0.34608	0.507768	-0.463217	0.237425	-0.117137	0.922438	0.62671	0.00178211	0.854857	1.98781e-05	1.20504	1.17564e-09	1.2459	1.15537e-09	85	83	124	91	69	111	69	72	122	73	62	65	555	446	423	463	465
AT1G03420	0.110468	0.902562	0.0382171	0.976605	-0.424325	0.383144	-0.0722509	0.934416	-0.534793	0.294471	-0.462542	0.840361	0.219782	0.893179	0.641732	0.236741	0.579063	0.256609	0.421951	0.603253	0.359282	0.617134	-0.0626692	NA	-0.512177	0.1103	-0.621491	0.0486148	-1.11569	7.25247e-05	-1.51557	4.06476e-07	15	20	32	27	28	23	34	39	56	43	22	39	47	45	56	53	39
AT1G03430	-0.151108	0.787606	-0.072741	0.931662	0.0802766	0.872051	0.0783672	0.903485	0.231385	0.625344	0.153018	0.987871	-0.282695	0.736914	0.159865	0.834769	-0.217484	0.70092	0.44256	0.4385	0.0652113	0.970666	-0.377349	0.601191	0.40502	0.0955945	0.536607	0.0317384	0.172414	0.488972	0.702781	0.00365882	78	37	53	50	29	56	60	58	112	55	57	34	189	246	256	173	195
AT1G03440	0.344641	0.380133	-0.171545	0.785916	-0.117663	0.810408	-0.516187	0.129967	-0.462305	0.186724	0.053882	0.997118	0.160062	0.899518	-0.245827	0.688132	-0.335395	0.457872	-0.405889	0.474165	-0.495457	0.263042	-0.0895676	0.964627	0.719833	0.00215319	0.904412	8.82415e-05	0.794114	0.000699863	0.937564	7.99549e-05	96	92	84	86	94	128	66	99	113	78	86	57	544	447	438	644	531
AT1G03445	0.0903472	0.968173	-0.665917	NA	-0.669767	NA	-0.756264	NA	-0.760114	NA	-0.00384949	NA	0	NA	0	NA	0	NA	0	NA	0	NA	0	NA	3.50183	0.000511124	3.58645	0.000398902	2.98853	0.00346134	2.85919	0.00582683	0	0	0	0	0	0	0	0	0	0	0	0	11	14	11	15	8
AT1G03457	0.740208	0.0177486	0.110796	0.897317	0.283218	0.510864	-0.629412	0.0756726	-0.45699	0.251061	0.172422	0.987871	-0.222999	0.876595	-0.937941	0.0533868	-0.56796	0.27847	-0.714942	0.265544	-0.344961	0.660426	0.369981	0.749679	1.9427	5.87217e-13	2.90591	1.49545e-26	2.99144	2.61276e-25	2.79388	6.40743e-23	35	33	36	23	34	32	19	11	38	33	22	18	535	401	345	678	763
AT1G03470	0.709066	0.0098604	0.777476	0.00255094	0.926958	0.000114927	0.0684093	0.912312	0.217892	0.632014	0.149482	0.987871	0.00142827	1	0.00912882	1	-0.00686046	1	0.00770055	1	-0.00828873	1	-0.0159893	1	-1.2103	6.73341e-08	-0.502662	0.0280295	-0.441953	0.0439992	-0.276481	0.234314	54	44	69	40	54	73	63	36	113	71	43	57	75	71	79	101	108
AT1G03475	0.128986	0.560108	0.195828	0.297428	0.310052	0.0239997	0.0668411	0.808973	0.181066	0.345872	0.114225	0.968229	0.141368	0.618418	-0.0370588	0.940063	-0.120283	0.554236	-0.178427	0.449429	-0.261651	0.123084	-0.0832244	0.847883	-1.90479	4.58887e-78	-1.91717	1.828e-78	-1.6719	7.84146e-62	-1.47445	2.79084e-47	889	663	872	990	803	847	796	762	1346	961	757	583	673	660	694	628	644
AT1G03490	NA	NA	NA	NA	NA	NA	NA	NA	NA	NA	NA	NA	NA	NA	NA	NA	NA	NA	NA	NA	NA	NA	NA	NA	NA	NA	NA	NA	NA	NA	NA	NA	0	0	0	0	0	0	0	0	0	0	0	0	0	0	0	0	0
AT1G03495	1.80905	NA	0.920295	NA	0	NA	-0.888755	NA	-1.76371	NA	-0.874958	NA	-1.8584	NA	-1.07342	NA	-1.12947	NA	0.784979	NA	0.728925	NA	-0.056054	NA	-2.2711	NA	1.39635	NA	-0.277389	NA	-1.09629	NA	0	2	1	0	0	0	0	1	0	1	0	0	0	0	0	1	0
AT1G03502	-0.458134	NA	0.642694	NA	0.0495629	NA	1.10083	NA	0.507697	NA	-0.593131	NA	0.987474	NA	-0.00923479	NA	-0.778199	NA	-0.996709	NA	-1.76567	NA	-0.768964	NA	-0.602081	NA	-2.04769	NA	0.0498478	NA	0.22568	NA	1	0	0	1	2	0	1	0	0	0	0	0	0	0	1	0	0
AT1G03506	-0.466081	0.823791	-0.00302897	NA	-0.0354707	NA	0.463052	NA	0.43061	NA	-0.0324418	NA	1.40625	NA	1.08652	NA	0.777933	NA	-0.319734	NA	-0.628316	NA	-0.308583	NA	0.502531	0.595183	-1.3698	0.0963379	-0.587013	0.480949	-0.310872	0.734667	1	2	1	5	0	8	1	4	8	2	4	2	7	7	6	5	3
AT1G03510	0.173037	0.94664	0.694722	NA	0.564811	0.69838	0.521685	NA	0.391773	NA	-0.129912	0.997118	0.00181509	1	0.543315	NA	0.0817025	NA	0.5415	0.860181	0.0798874	NA	-0.461613	NA	-1.28872	0.0983785	-1.1175	0.161409	-1.13731	0.108483	-0.805611	0.301375	5	5	1	5	4	2	8	0	14	4	3	5	4	2	7	6	5
AT1G03515	NA	NA	NA	NA	NA	NA	NA	NA	NA	NA	NA	NA	NA	NA	NA	NA	NA	NA	NA	NA	NA	NA	NA	NA	NA	NA	NA	NA	NA	NA	NA	NA	0	0	0	0	0	0	0	0	0	0	0	0	0	0	0	0	0
AT1G03520	-0.0941929	0.861589	0.164155	0.737935	0.396635	0.125815	0.258348	0.479223	0.490827	0.068475	0.232479	0.92364	-0.101076	0.95941	0.21977	0.70383	0.158068	0.779344	0.320847	0.598421	0.259144	0.637806	-0.0617022	0.983899	0.474184	0.0287317	0.481067	0.0310815	0.418569	0.0428002	0.71275	0.000586956	56	32	66	45	51	45	66	50	104	69	52	54	235	199	234	159	217
AT1G03530	-0.184467	0.589148	-0.203132	0.56199	-0.568031	0.00485859	-0.0186647	0.972979	-0.383563	0.142782	-0.364899	0.575979	-0.12601	0.883993	-0.263295	0.480688	0.0775287	0.885133	-0.137285	0.854049	0.203539	0.627029	0.340824	0.429587	-0.56749	0.000829265	-0.625947	0.000372456	-0.507327	0.00328243	-1.21305	1.1264e-12	129	98	91	84	108	98	96	74	159	188	100	71	197	238	239	189	156
AT1G03540	0.297559	0.791284	0.133361	0.939033	0.307971	0.727919	-0.164199	NA	0.0104116	NA	0.17461	0.997118	-0.0552337	1	0.403339	NA	-0.1706	NA	0.458572	0.816035	-0.115366	NA	-0.573939	NA	0.0230728	0.970417	0.375866	0.495559	-0.246905	0.631054	0.501643	0.358225	3	4	13	9	3	7	12	6	15	6	6	6	21	20	23	13	27
AT1G03545	0.768288	0.347603	0.394684	0.759341	0.707542	0.34847	-0.373604	NA	-0.0607464	NA	0.312858	0.991538	0.0288483	1	0.604633	NA	0.280006	NA	0.575784	0.765573	0.251157	NA	-0.324627	NA	-0.04851	0.943167	0.69093	0.235774	-0.258459	0.641776	0.379026	0.513609	9	1	4	3	2	9	7	5	15	4	8	5	13	10	19	23	20
AT1G03550	-0.239675	0.415603	-0.126093	0.77828	-0.301853	0.208386	0.113583	0.777893	-0.0621777	0.895074	-0.17576	0.968229	0.087191	0.968483	0.20937	0.710808	0.144592	0.797894	0.122179	0.906431	0.0574009	0.967351	-0.0647782	0.977359	1.4964	7.99062e-15	1.16954	1.69937e-09	1.16094	2.0838e-10	1.04996	4.59513e-08	45	42	51	42	33	72	60	48	89	83	44	35	366	460	407	332	258
AT1G03560	0.17176	0.812806	-0.206546	0.793482	-0.0228716	0.977363	-0.378306	0.487627	-0.194632	0.784021	0.183674	0.991883	0.0785924	0.998951	-0.123774	0.918471	-0.486931	0.37343	-0.202366	0.876547	-0.565523	0.336803	-0.363157	NA	-0.9772	0.000616728	-0.884033	0.00221605	-1.05997	0.000193047	-0.513141	0.108893	26	28	25	22	23	39	21	30	38	27	17	15	45	33	48	46	37
AT1G03570	NA	NA	NA	NA	NA	NA	NA	NA	NA	NA	NA	NA	NA	NA	NA	NA	NA	NA	NA	NA	NA	NA	NA	NA	NA	NA	NA	NA	NA	NA	NA	NA	0	0	0	0	0	0	0	0	0	0	0	0	0	0	0	0	0
AT1G03590	0.295027	0.143151	0.260044	0.233895	0.203396	0.343816	-0.0349831	0.931176	-0.091631	0.79003	-0.0566479	0.997118	0.0969399	0.951123	0.432321	0.189646	0.320814	0.351199	0.335381	0.442535	0.223874	0.632163	-0.111507	0.902405	0.861147	7.88414e-07	1.05923	5.45851e-10	0.68887	8.22248e-06	0.743729	6.23832e-06	56	35	45	42	55	47	64	53	110	87	52	39	243	259	274	283	263
AT1G03600	-0.599751	0.0018766	-0.271736	0.33336	-0.216303	0.411497	0.328015	0.215252	0.383448	0.10913	0.0554329	0.997118	0.123158	0.837354	-0.395519	0.0846479	-0.471132	0.0174029	-0.518677	0.0160262	-0.59429	0.00250718	-0.0756129	0.92719	-2.79707	1.36904e-82	-3.51998	4.56128e-124	-2.67329	2.02687e-74	-2.54224	1.63021e-66	1499	1038	1360	1431	1295	1468	1061	983	1510	1328	790	799	587	589	563	331	340
AT1G03610	-0.125475	0.787224	-0.161051	0.735537	-0.0532827	0.902456	-0.0355754	0.950106	0.0721928	0.888472	0.107768	0.992005	0.335443	0.502428	0.0761535	0.937729	0.112855	0.8478	-0.25929	0.658611	-0.222588	0.655991	0.0367016	1	1.5398	9.5583e-16	1.07888	1.38831e-08	1.30259	4.78097e-12	1.37366	6.43124e-13	90	72	99	100	99	130	116	93	117	112	81	95	901	758	738	619	687
AT1G03620	-0.20118	0.80068	-0.32174	0.659833	-0.0554955	0.943522	-0.12056	NA	0.145685	NA	0.266245	0.977387	0.514232	0.831072	0.0520188	1	0.615667	0.612271	-0.462213	0.841787	0.101435	0.991814	0.563648	NA	2.99289	1.48367e-09	2.27747	5.06236e-07	2.61913	1.7368e-08	2.32172	1.1044e-07	1	4	5	7	1	7	1	7	5	7	7	3	89	110	81	86	58
AT1G03630	-0.45974	0.156264	-0.217719	0.67192	-0.205987	0.605043	0.242021	0.59427	0.253753	0.574028	0.0117322	0.999607	-0.0348852	1	-0.202206	0.664068	-0.520704	0.0538812	-0.167321	0.812453	-0.485819	0.118252	-0.318497	0.540751	-3.21163	7.90202e-64	-3.63648	2.45527e-76	-3.22714	1.49838e-63	-2.89691	4.57747e-50	672	491	695	758	420	605	575	558	794	680	429	270	208	201	210	130	119
AT1G03640	NA	NA	NA	NA	NA	NA	NA	NA	NA	NA	NA	NA	NA	NA	NA	NA	NA	NA	NA	NA	NA	NA	NA	NA	NA	NA	NA	NA	NA	NA	NA	NA	0	0	0	0	0	0	0	0	0	0	0	0	0	0	0	0	0
AT1G03650	-0.644306	0.438336	0.390954	0.703406	0.336838	0.676236	1.03526	NA	0.981144	NA	-0.0541165	0.997118	-0.389364	0.812546	-0.168716	0.923055	-0.00641732	1	0.220648	0.919675	0.382947	0.737694	0.162299	NA	-1.42309	0.00057781	-1.67803	0.000310076	-0.863422	0.0352901	-1.07984	0.00932054	33	10	10	11	13	15	18	16	21	23	10	20	16	16	27	8	12
AT1G03660	0.360044	0.862664	0.916712	NA	1.0758	NA	0.556667	NA	0.715752	NA	0.159084	NA	-0.483594	NA	1.19564	NA	0.592784	NA	1.67923	NA	1.07638	NA	-0.602856	NA	0.801481	0.419264	1.64512	0.100692	0.522553	0.524981	1.28449	0.138529	0	1	1	0	1	0	2	0	6	3	1	0	5	5	4	5	8
AT1G03670	0.991142	NA	0.0410789	NA	1.10939	NA	-0.950063	NA	0.118252	NA	1.06832	NA	0	NA	0	NA	1.54551	NA	0	NA	1.54396	NA	1.60991	NA	0.1958	NA	1.18539	NA	0.301271	NA	-0.24032	NA	0	0	0	0	0	0	0	0	0	0	0	2	0	1	0	0	1
AT1G03680	-0.368689	0.273382	-0.304338	0.441179	-0.473326	0.0896643	0.0643516	0.916461	-0.104637	0.853154	-0.168988	0.980117	-0.0350991	1	-0.511877	0.108537	-0.453542	0.133067	-0.476778	0.200391	-0.418443	0.241602	0.0583349	0.979075	-0.75496	0.000170616	-1.08855	4.57955e-08	-0.547421	0.00761302	-0.774744	0.000135658	946	550	758	832	565	750	518	590	743	710	539	427	1361	1331	1437	1005	1005
AT1G03687	-0.0752192	0.907193	0.0368675	0.967161	0.204288	0.576992	0.112087	0.832175	0.279507	0.474502	0.16742	0.979196	0.0997388	0.965859	-0.171345	0.828266	-0.0729135	0.943916	-0.271084	0.729056	-0.172652	0.827327	0.0984313	NA	-0.0743239	0.775173	-0.249282	0.31451	0.133888	0.59376	0.202877	0.418084	47	25	30	31	38	39	28	22	63	36	35	28	111	89	102	80	86
AT1G03700	0	NA	0.313369	NA	0.587044	NA	0.300897	NA	0.574572	NA	0.273675	NA	0	NA	0	NA	0	NA	0	NA	0	NA	0	NA	0	NA	0	NA	0.210274	NA	0.461123	NA	0	0	0	0	0	0	0	0	0	0	0	0	0	0	0	0	0
AT1G03710	0.196367	0.369975	0.0599634	0.889517	0.0347574	0.909091	-0.136404	0.608089	-0.16161	0.515137	-0.025206	0.997118	-0.426049	0.934286	0.0689748	1	-1.45512	0.334837	0.495023	0.884776	-1.02907	0.638549	-1.52409	0.498992	6.73817	3.81358e-38	7.36059	2.99378e-36	6.72916	2.60921e-46	8.22805	1.66196e-29	1	3	1	0	0	3	0	5	2	0	0	0	812	649	831	762	779
AT1G03720	0.853433	NA	1.43952	NA	0.532026	NA	0.586084	NA	-0.321407	NA	-0.907491	NA	0	NA	0	NA	0	NA	0	NA	0	NA	0	NA	1.24607	0.312703	2.09628	0.0770388	2.79113	0.015515	1.79533	0.136254	0	0	0	0	0	0	0	0	0	0	0	0	2	2	1	2	1
AT1G03730	0.620913	0.543486	0.232483	0.899161	0.311783	0.780863	-0.38843	NA	-0.30913	NA	0.0792997	0.997118	-1.19078	0.227167	-0.0767666	0.98845	-0.365686	0.74596	1.11401	0.272989	0.82509	0.446085	-0.288919	NA	-2.20477	7.62669e-06	-0.393083	0.503347	-1.89552	8.29812e-05	-1.5273	0.0026628	11	13	26	5	13	3	14	12	35	22	6	13	7	11	14	19	17
AT1G03740	0.0172206	0.987168	0.421424	0.30047	0.198037	0.673849	0.404204	0.335971	0.180817	0.764276	-0.223387	0.977387	-0.948201	0.0006295	-0.631225	0.0423568	-0.797293	0.00313574	0.316976	0.56599	0.150908	0.821799	-0.166068	0.856374	-3.25853	2.83157e-52	-2.29311	1.81793e-24	-2.20588	3.92185e-25	-2.2632	5.74948e-25	352	209	359	184	134	144	229	191	277	206	123	196	84	110	98	88	93
AT1G03743	1.15624	0.478451	0.503764	NA	0.258339	NA	-0.652473	NA	-0.897898	NA	-0.245425	NA	0.21434	NA	-0.784649	NA	-2.41721	NA	-0.998989	NA	-2.63155	NA	-1.63256	NA	-1.17322	0.226443	-0.231325	0.81738	0.115191	0.917365	1.50233	0.185234	3	2	1	2	4	1	1	0	3	0	0	0	1	4	2	5	4
AT1G03746	-0.677102	NA	-0.687214	NA	-0.682312	NA	0	NA	0	NA	0	NA	-0.514856	NA	-0.538673	NA	-0.517991	NA	0	NA	0	NA	0	NA	0.0654575	NA	0	NA	0	NA	0	NA	0	0	1	0	0	0	0	0	0	0	0	0	1	0	2	0	0
AT1G03750	0.150026	0.769391	0.0917085	0.897109	0.104829	0.813375	-0.0583179	0.923657	-0.0451978	0.943475	0.0131201	0.999607	-0.0502916	1	-0.338978	0.580637	-0.400498	0.42475	-0.288686	0.738334	-0.350206	0.582148	-0.0615199	0.992834	0.395753	0.110011	0.596071	0.0157752	0.82644	0.000584384	0.90108	0.000362177	26	36	34	35	25	33	26	22	47	46	14	18	125	110	169	133	123
AT1G03760	-0.0722575	0.904179	0.177835	0.704892	0.0689922	0.873815	0.250093	0.499682	0.14125	0.768291	-0.108843	0.992005	-0.319322	0.600453	-0.172362	0.778677	-0.162638	0.758607	0.14696	0.885302	0.156684	0.825872	0.0097248	1	-0.361902	0.0858243	-0.114838	0.634087	-0.0117048	0.9613	-0.130272	0.572613	62	46	59	34	44	55	48	47	88	70	40	45	143	106	159	105	114
AT1G03770	0.0414752	0.969699	0.212788	0.805469	0.290217	0.604209	0.171313	0.823917	0.248742	0.730272	0.0774286	0.997118	0.354733	0.784838	-0.291105	0.785521	0.362499	0.629157	-0.645837	0.43317	0.00776605	1	0.653603	NA	0.371759	0.303233	0.0585016	0.879152	0.875652	0.0106583	0.299477	0.393925	21	15	20	15	24	33	27	13	13	39	27	11	67	73	89	63	67
AT1G03780	0.331315	0.639127	0.296267	0.73171	0.244522	0.711896	-0.0350478	0.973614	-0.0867928	0.928886	-0.051745	0.997118	0.477874	0.680288	0.803881	0.221963	0.725811	0.237699	0.326007	0.811472	0.247937	0.831547	-0.0780702	0.99303	2.33892	6.05785e-11	2.19236	2.28502e-10	1.8313	5.04808e-08	1.85763	5.76457e-08	21	23	19	14	32	45	22	20	117	72	16	30	358	387	311	401	378
AT1G03790	0.803797	0.395082	0.401322	NA	0.858315	0.295833	-0.402475	NA	0.0545175	NA	0.456993	0.977387	-0.59823	0.938048	-0.780769	NA	-0.636235	NA	0	1	0	NA	0	NA	3.1631	0.000431111	4.56512	1.16084e-06	4.34519	2.9672e-06	4.65765	6.40652e-07	0	0	1	0	0	0	0	0	0	0	0	0	28	15	15	29	38
AT1G03800	0.557971	0.754081	0.176084	NA	0.080397	NA	-0.381887	NA	-0.477574	NA	-0.0956873	NA	0.966564	NA	-0.151091	NA	0.575308	NA	-1.11766	NA	-0.391256	NA	0.726399	NA	1.21598	0.214643	0.807383	0.368741	1.54315	0.103815	0.721065	0.450829	2	0	0	2	1	2	1	1	0	4	0	0	7	6	6	11	11
AT1G03810	NA	NA	NA	NA	NA	NA	NA	NA	NA	NA	NA	NA	NA	NA	NA	NA	NA	NA	NA	NA	NA	NA	NA	NA	NA	NA	NA	NA	NA	NA	NA	NA	0	0	0	0	0	0	0	0	0	0	0	0	0	0	0	0	0
AT1G03820	-0.213821	0.750928	0.33406	0.565128	0.299991	0.536613	0.547881	0.225229	0.513812	0.258763	-0.034069	0.997118	0.0515271	1	-0.0314116	1	0.489216	0.577332	-0.0829386	1	0.437689	0.690803	0.520628	NA	2.18677	7.44858e-09	1.92142	4.5636e-07	2.55224	1.03782e-12	1.99755	7.17146e-09	0	8	16	10	6	9	2	10	18	15	11	10	128	103	132	89	90
AT1G03830	-0.135459	0.840216	0.08068	0.930757	0.276774	0.50385	0.216139	0.696699	0.412233	0.323063	0.196094	0.97966	-0.250404	0.808548	-0.354114	0.551702	-0.20416	0.747716	-0.10371	0.962196	0.046244	0.997471	0.149954	NA	-0.53012	0.0404332	-0.415175	0.133945	-0.0953256	0.741289	-0.0491856	0.869808	44	46	33	27	39	38	23	31	69	61	33	21	84	87	99	82	65
AT1G03840	0.326079	0.865599	0.169019	NA	0.103515	NA	-0.15706	NA	-0.222564	NA	-0.0655039	NA	0.962613	NA	1.12041	NA	0.484268	NA	0.157799	NA	-0.478345	NA	-0.636144	NA	1.03546	0.249769	0.398925	0.638698	0.0840662	0.922226	0.654706	0.454553	2	0	1	1	2	4	4	4	1	3	2	0	13	5	5	6	8
AT1G03850	-0.289807	0.76771	-0.428265	0.639733	-0.615502	0.323864	-0.138458	NA	-0.325694	NA	-0.187237	0.995346	1.51943	0.133169	-0.211988	0.953223	-0.496541	0.771588	-1.73142	0.0641207	-2.01597	0.027793	-0.284553	NA	2.37739	1.24195e-05	0.568149	0.231199	2.16111	6.97456e-05	2.25843	0.000176445	2	6	2	10	4	18	1	3	7	3	1	3	57	69	57	57	29
AT1G03860	0.117971	0.777074	0.172639	0.661309	0.196965	0.488932	0.0546684	0.910314	0.0789945	0.861534	0.0243261	0.997118	-0.0444741	0.995681	-0.141929	0.741206	0.0915721	0.832713	-0.0974544	0.894998	0.136046	0.76021	0.233501	0.622549	-1.30045	1.5001e-16	-1.13801	9.1573e-13	-0.985885	3.98357e-10	-1.19506	3.24855e-14	399	265	306	308	332	287	314	277	478	548	347	207	359	402	469	374	368
AT1G03870	1.0779	0.00146709	-0.313668	0.641323	-0.556993	0.179566	-1.39157	2.39795e-05	-1.63489	1.3336e-07	-0.243325	0.979196	0.12775	0.953157	-0.569299	0.254343	-0.172648	0.811983	-0.697049	0.170116	-0.300398	0.656944	0.396651	0.635512	-0.420292	0.154227	0.529858	0.0682754	-0.164661	0.601302	-0.804637	0.00510023	384	293	357	395	358	368	308	230	260	372	296	267	1153	636	622	1958	1529
AT1G03880	0	NA	0	NA	0	NA	0	NA	0	NA	0	NA	0	NA	0	NA	0.47636	NA	0	NA	0.476409	NA	0.502167	NA	0	NA	0	NA	0	NA	-0.624958	NA	0	0	0	0	0	0	0	0	0	1	0	0	0	0	0	0	0
AT1G03890	0.490196	NA	0	NA	0	NA	-0.490289	NA	-0.473065	NA	0	NA	0	NA	0	NA	0	NA	0	NA	0	NA	0	NA	0	NA	0.324516	NA	0	NA	0	NA	0	0	0	0	0	0	0	0	0	0	0	0	0	0	0	0	1
AT1G03900	0.243822	0.392912	0.324919	0.205668	0.391771	0.0656058	0.0810963	0.851835	0.147949	0.689768	0.0668523	0.997118	-0.0820381	0.945766	-0.124336	0.796681	-0.250626	0.396289	-0.0422984	0.991632	-0.168588	0.688135	-0.126289	0.863338	-0.311744	0.063445	0.0141159	0.941612	0.137511	0.433895	0.330652	0.0510084	275	213	306	218	258	270	255	264	352	281	203	200	700	656	648	745	677
AT1G03905	-0.674074	0.592928	-0.644077	NA	-0.413253	0.732783	0.0299975	NA	0.260821	NA	0.230824	0.997118	-0.235586	0.98436	0.30967	NA	0.0242889	NA	0.545256	0.850199	0.259875	NA	-0.285381	NA	0.103546	0.891275	-0.334943	0.670025	-0.850201	0.200009	-0.333996	0.653688	6	3	2	2	6	1	6	3	8	8	1	3	14	7	16	11	4
AT1G03910	-0.106376	0.770947	0.0966459	0.819765	0.0323785	0.928455	0.203021	0.463938	0.138754	0.679434	-0.0642674	0.997118	0.0673148	0.961516	-0.00586876	1	-0.0617385	0.908148	-0.0731836	0.937491	-0.129053	0.78238	-0.0558697	0.96733	-0.341386	0.0290772	-0.515076	0.00095205	-0.238871	0.124097	-0.247269	0.126431	130	99	116	102	122	136	131	112	174	189	97	67	259	289	307	247	221
AT1G03920	-0.0776939	0.887652	-0.227481	0.550974	-0.0978547	0.80263	-0.149787	0.723576	-0.0201607	0.974293	0.129626	0.987871	0.736128	0.627357	0.692336	0.558718	0.532348	0.65151	-0.0437921	1	-0.20378	0.921053	-0.159988	0.972162	5.20163	5.47699e-33	4.38781	4.27641e-34	4.28182	6.51547e-37	4.57143	2.16469e-34	3	3	4	6	4	8	5	5	12	4	6	6	407	449	502	391	382
AT1G03930	-0.0779119	0.795732	-0.259224	0.139008	-0.261624	0.101708	-0.181312	0.40137	-0.183712	0.389427	-0.00240086	1	0.0996514	0.866105	-0.00602955	1	0.125602	0.654076	-0.105681	0.838621	0.0259505	0.987138	0.131632	0.780408	0.054893	0.693014	-0.12267	0.361022	-0.198301	0.121396	-0.332333	0.00871356	211	146	202	165	217	212	183	192	304	287	193	155	661	524	634	523	488
AT1G03935	-0.256197	0.722651	0.327435	0.638475	0.540827	0.218931	0.583632	0.251118	0.797024	0.064838	0.213392	0.987871	0.336164	0.79579	0.280069	0.776037	-0.530157	0.440921	-0.0560948	1	-0.866321	0.16776	-0.810226	NA	0.363537	0.306981	-0.228824	0.527635	0.410903	0.217528	1.43452	3.8413e-05	29	15	22	18	28	37	27	28	42	27	16	5	74	74	119	69	47
AT1G03940	1.1465	NA	0	NA	1.9354	NA	-1.14918	NA	0.788902	NA	1.93809	NA	0.837188	NA	0	NA	1.57557	NA	-0.892139	NA	0.738385	NA	1.63052	NA	0	NA	-0.05546	NA	0	NA	-0.00494313	NA	0	0	0	0	1	0	0	0	0	3	0	0	0	0	0	1	0
AT1G03950	0.0998096	0.953702	0.0315823	0.989896	0.184912	0.870012	-0.0682274	NA	0.0851022	NA	0.15333	0.997118	0.469107	0.814991	0.558785	0.656096	0.175771	0.926427	0.0896772	1	-0.293336	0.869958	-0.383014	NA	-0.581757	0.29025	-0.951055	0.0685614	-1.10896	0.0262351	-0.572617	0.292217	7	11	11	20	7	14	13	21	18	19	11	6	26	14	21	11	15
AT1G03960	-0.0661918	0.880798	-0.0547744	0.918871	-0.162593	0.534486	0.0114174	0.98039	-0.0964012	0.800595	-0.107819	0.987871	-0.428984	0.239366	-0.521355	0.0691137	-0.0719861	0.902534	-0.092372	0.934217	0.356997	0.319245	0.449369	0.254089	0.52083	0.00164266	0.883621	3.63301e-07	0.987411	3.31375e-09	0.430223	0.0115695	111	68	69	76	50	55	61	44	109	106	74	64	363	336	417	297	327
AT1G03970	0.257386	0.387364	-0.119618	0.809084	-0.0798266	0.83142	-0.377005	0.151332	-0.337213	0.219023	0.0397918	0.997118	-0.126626	0.880889	-0.166248	0.715588	-0.264656	0.408217	-0.0396218	0.996929	-0.13803	0.794763	-0.0984079	0.916874	-1.01232	1.89162e-09	-0.628304	0.000324873	-0.965687	1.02461e-08	-0.827487	2.73023e-06	119	75	128	96	84	111	88	96	168	123	84	70	161	130	207	161	188
AT1G03980	0.0525677	0.986916	0.76938	NA	0.00658298	NA	0.716813	NA	-0.0459847	NA	-0.762797	NA	-2.34275	NA	-1.9217	NA	-1.23366	NA	0.421048	NA	1.10909	NA	0.688041	NA	0.254666	0.784283	2.64998	0.0106744	2.94575	0.00210246	1.49491	0.124829	1	4	1	0	0	0	0	0	1	0	2	0	11	6	6	11	8
AT1G03982	NA	NA	NA	NA	NA	NA	NA	NA	NA	NA	NA	NA	NA	NA	NA	NA	NA	NA	NA	NA	NA	NA	NA	NA	NA	NA	NA	NA	NA	NA	NA	NA	0	0	0	0	0	0	0	0	0	0	0	0	0	0	0	0	0
AT1G03990	1.20836	NA	2.21796	NA	0.687684	NA	1.0096	NA	-0.520679	NA	-1.53028	NA	0	NA	0.613026	NA	0	NA	0.609853	NA	0	NA	-0.630057	NA	0.721165	0.57537	1.92636	0.10721	2.3261	0.0451868	1.42588	0.247629	0	0	0	0	0	0	0	0	1	0	0	0	0	1	2	2	1
AT1G04000	0.0785168	0.871521	-0.371529	0.139452	-0.367625	0.109828	-0.450046	0.0588208	-0.446141	0.0583813	0.00390493	1	0.0955964	0.941512	-0.347664	0.316984	-0.52099	0.0560408	-0.44326	0.200312	-0.616587	0.0270444	-0.173326	0.817592	0.477244	0.0071938	0.460164	0.00975651	0.453379	0.0121259	0.63061	0.000653604	120	89	161	109	142	141	74	92	201	112	66	86	627	480	504	470	503
AT1G04010	0.161299	0.715489	0.053257	0.94559	0.0123487	0.984301	-0.108042	0.823778	-0.148951	0.75005	-0.0409083	0.997118	0.30548	0.757438	0.149137	0.884173	-0.0920249	0.936236	-0.156343	0.906431	-0.397505	0.531492	-0.241162	0.840065	1.43039	8.10642e-09	1.28621	5.9893e-08	1.33451	7.24467e-09	1.53476	1.00201e-09	22	20	23	28	31	21	16	28	46	23	25	15	216	161	180	190	185
AT1G04020	0.321736	0.431352	0.0425744	0.967094	-0.0976716	0.848725	-0.279162	0.53085	-0.419408	0.266935	-0.140246	0.992005	0.273318	0.767387	0.554876	0.210887	0.844432	0.0127981	0.281558	0.715978	0.571114	0.17817	0.289556	0.70903	-0.0295325	0.920293	0.0188857	0.947934	-0.541834	0.0216991	-0.971636	2.90149e-05	41	28	36	44	57	24	49	44	101	98	59	43	110	91	122	111	111
AT1G04030	0.0997917	0.850779	0.0815869	0.904187	0.168483	0.641933	-0.0182048	0.976746	0.0686912	0.898781	0.086896	0.995552	-0.388225	0.671556	-0.609705	0.26976	-0.354242	0.553639	-0.22148	0.878116	0.0339837	1	0.255464	0.847973	1.21386	7.00095e-07	1.70187	9.94046e-11	1.90515	1.14537e-13	1.73658	1.46676e-11	24	19	26	16	17	19	16	15	24	27	11	18	188	151	167	157	169
AT1G04040	0.346437	0.503393	0.781243	0.0185261	0.46028	0.249411	0.434806	0.336768	0.113843	0.878434	-0.320963	0.921138	-0.216449	0.765161	-0.384617	0.327695	-0.264267	0.504373	-0.168168	0.844631	-0.0478188	0.977153	0.120349	0.912328	-4.00349	9.11022e-68	-3.4406	5.31913e-50	-2.83763	1.0939e-38	-3.27894	1.42409e-47	254	221	256	191	200	240	228	188	249	265	257	116	51	48	41	51	50
AT1G04050	0.282813	0.651959	0.323119	0.617668	0.413069	0.368755	0.0403052	NA	0.130256	NA	0.0899506	0.997118	0.447716	0.830238	-0.040895	1	0.0149803	1	-0.488611	0.779099	-0.432736	0.764087	0.0558753	NA	1.92099	1.24425e-05	1.75608	1.36582e-05	2.285	2.93166e-08	2.31908	6.71376e-08	4	6	5	4	9	8	5	6	7	8	5	3	73	62	54	46	77
AT1G04070	0.257411	0.786471	0.190321	0.877023	0.19946	0.803705	-0.0670901	NA	-0.057951	NA	0.00913904	1	0.0140534	1	-0.0938138	0.982032	0.119236	0.960296	-0.107867	0.998003	0.105183	0.982217	0.21305	NA	0.633451	0.174388	0.876809	0.0564711	0.917586	0.0381567	0.713675	0.116509	11	7	6	5	13	6	5	8	15	17	5	6	46	28	45	49	48
AT1G04080	-0.0266366	0.938223	0.066241	0.828117	-0.0933085	0.631803	0.0928776	0.68533	-0.0666719	0.800099	-0.159549	0.8337	0.0918954	0.841892	-0.0368514	0.949297	0.122021	0.578666	-0.128747	0.692806	0.0301252	0.961213	0.158872	0.622549	0.0523139	0.658744	-0.0662181	0.574406	0.155406	0.156379	-0.163015	0.142737	431	299	326	324	425	367	345	331	590	598	327	289	1207	1071	1155	1029	985
AT1G04090	0.294369	0.67116	0.251806	0.766127	0.210758	0.743593	-0.0425633	0.963634	-0.0836114	0.928003	-0.0410481	0.997118	-0.560644	0.873249	0.612526	0.717099	-0.207446	0.943706	1.17317	0.488922	0.353198	0.909438	-0.819972	NA	3.63166	3.48499e-11	4.48667	3.87391e-13	3.27094	6.30564e-13	4.04986	8.65959e-13	4	2	1	2	2	0	1	3	11	2	1	3	108	117	98	124	82
AT1G04100	-0.482519	0.564534	-0.598927	0.449382	-0.661111	0.309366	-0.116408	NA	-0.178592	NA	-0.0621839	0.997118	-0.156806	0.977605	-0.412343	0.731211	-0.26015	0.831297	-0.255537	0.908488	-0.103345	0.97761	0.152192	NA	-0.422497	0.34919	-0.74821	0.106801	-0.609081	0.187715	-0.823458	0.0775369	19	7	18	19	8	11	11	6	24	12	7	17	32	32	36	17	22
AT1G04110	0.429149	0.597107	0.422371	0.635354	0.249305	0.763982	-0.00677749	0.995253	-0.179843	0.866407	-0.173066	0.995559	-0.624994	0.390888	-0.302025	0.72191	-0.202751	0.809429	0.32297	0.785016	0.422244	0.583439	0.0992741	NA	-2.76577	1.92944e-15	-1.71162	2.65134e-06	-2.04137	1.48913e-09	-2.31371	4.29529e-11	50	30	41	18	33	26	27	21	79	64	31	18	14	21	18	27	20
AT1G04120	0.257277	0.221553	0.155621	0.60223	0.17845	0.424144	-0.101656	0.748727	-0.0788275	0.82288	0.0228287	0.997118	0.226726	0.483091	0.120434	0.742337	0.353044	0.0747404	-0.106292	0.849945	0.126317	0.724985	0.232609	0.520031	0.920418	3.34615e-12	0.950969	4.39078e-13	0.955604	2.61722e-13	0.745824	1.57816e-08	538	426	482	505	603	581	511	470	1002	890	673	392	2860	2902	2879	2981	2833
AT1G04130	0.043769	0.949394	-0.0245694	0.979665	-0.298862	0.355554	-0.0683384	0.908314	-0.342631	0.333494	-0.274292	0.901139	0.299976	0.845787	0.0497636	0.996851	0.229242	0.808548	-0.250212	0.872627	-0.0707331	0.986085	0.179479	NA	1.96943	4.46944e-11	1.71322	1.57569e-09	1.8951	1.01457e-11	1.44133	5.80667e-07	11	5	19	9	14	20	12	16	16	21	14	8	137	129	173	146	131
AT1G04140	0.292456	0.0959317	0.331168	0.0485704	0.36422	0.0176855	0.0387123	0.915699	0.0717635	0.82604	0.0330512	0.997118	-0.048091	0.965859	0.128758	0.667996	-0.132969	0.58747	0.176849	0.576833	-0.0848776	0.821799	-0.261727	0.352489	-0.0760151	0.572495	0.264532	0.0354642	0.126395	0.332581	0.421173	0.00060916	1324	1054	1384	1078	1189	1367	1313	1288	2557	1535	1108	919	3687	3701	3848	3930	3838
AT1G04150	0.275742	0.846248	-0.187923	NA	-0.251935	0.826274	-0.463665	NA	-0.527676	NA	-0.0640118	0.997118	0	1	0	NA	0	NA	0	1	0	NA	0	NA	3.84686	6.0716e-05	4.11608	1.78393e-05	3.82675	5.97486e-05	3.62525	0.000183254	0	0	0	0	0	0	0	0	0	0	0	0	14	17	21	20	14
AT1G04160	0.150019	0.662522	-0.234733	0.432808	-0.0474059	0.89882	-0.384751	0.100518	-0.197424	0.530015	0.187327	0.937309	-0.0927447	0.969884	0.127175	0.876347	-0.209416	0.707378	0.21992	0.79849	-0.116671	0.90829	-0.336591	0.642861	1.92644	6.53302e-22	2.1692	2.0067e-26	1.56453	1.45226e-16	2.08845	6.11341e-24	33	24	48	33	42	22	38	38	65	48	28	19	406	431	423	426	360
AT1G04170	0.0586897	0.849077	-0.0156833	0.975466	-0.045197	0.856359	-0.074373	0.785519	-0.103887	0.683373	-0.0295137	0.997118	0.064353	0.934175	0.0926269	0.776037	0.263519	0.130708	0.0282739	0.994015	0.199166	0.377758	0.170893	0.611663	0.353727	0.00194036	0.348063	0.00238706	0.245416	0.032562	0.0450101	0.726398	577	405	402	467	491	477	511	453	859	846	501	410	1883	1818	1853	1710	1679
AT1G04171	NA	NA	NA	NA	NA	NA	NA	NA	NA	NA	NA	NA	NA	NA	NA	NA	NA	NA	NA	NA	NA	NA	NA	NA	NA	NA	NA	NA	NA	NA	NA	NA	0	0	0	0	0	0	0	0	0	0	0	0	0	0	0	0	0
AT1G04180	0.855514	0.615933	1.18929	NA	0.574933	0.730384	0.333777	NA	-0.280581	NA	-0.614358	0.980117	-1.91869	0.105056	-2.41771	NA	-3.75171	NA	-0.499027	0.888737	-1.83303	NA	-1.334	NA	-3.79398	1.39004e-07	-1.01978	0.213515	-0.186979	0.830695	0.532664	0.609303	14	14	12	4	1	5	2	0	7	1	1	0	5	1	1	2	4
AT1G04190	-0.174977	0.806269	-0.405233	0.44111	-0.383887	0.39429	-0.230256	0.721801	-0.20891	0.761255	0.0213458	0.999298	-0.363298	0.695252	-0.207633	0.819826	0.182651	0.810726	0.155665	0.921503	0.545949	0.338636	0.390284	0.663363	0.158729	0.613587	0.34705	0.268197	-0.0388708	0.908974	-0.407809	0.174384	61	33	55	33	44	36	29	41	93	100	57	25	129	167	223	120	119
AT1G04200	0.173628	0.64688	0.112425	0.832323	0.00887965	0.987908	-0.0612027	0.905761	-0.164748	0.683373	-0.103545	0.992005	-0.11926	0.905852	0.0947091	0.88307	-0.0140961	1	0.213969	0.693334	0.105164	0.869504	-0.108805	0.902405	-0.247967	0.187333	0.0449208	0.830262	-0.230251	0.215593	-0.224991	0.238793	221	100	207	178	126	167	171	184	329	234	139	157	428	468	469	401	477
AT1G04210	0.0343887	0.901984	-0.0268165	0.940034	-0.0593825	0.747081	-0.0612052	0.778829	-0.0937712	0.626734	-0.032566	0.997118	0.188112	0.415142	0.229623	0.190587	0.199365	0.235067	0.0415116	0.95358	0.011253	1	-0.0302586	0.977839	0.822567	3.97833e-18	0.668844	1.29912e-12	0.566127	7.55007e-10	0.56382	2.37361e-09	339	233	329	306	326	386	346	334	623	531	304	253	1739	1579	1670	1526	1431
AT1G04220	-0.128214	0.711499	-0.481814	0.00996617	-0.407359	0.0333957	-0.3536	0.119332	-0.279145	0.259969	0.0744555	0.993362	-0.396471	0.779668	-1.6188	0.0143513	-1.19636	0.0671837	-1.22233	0.169217	-0.799886	0.392424	0.422443	0.853373	5.09043	1.67548e-75	5.35869	7.50737e-68	6.22742	5.34419e-56	5.87943	5.11191e-55	21	8	5	9	4	12	1	4	7	4	9	1	1243	1212	1326	962	1121
AT1G04230	-0.0245934	0.984986	-0.0124325	0.995647	-0.121471	0.862897	0.0121609	0.990692	-0.0968773	0.917815	-0.109038	0.997118	-0.336418	0.735186	-0.703026	0.175954	-0.791997	0.088568	-0.366608	0.700703	-0.455579	0.511835	-0.0889707	NA	-1.54493	1.37469e-07	-1.2331	8.72003e-05	-0.854334	0.00645317	-0.874401	0.00850029	49	21	43	31	26	30	22	24	37	32	23	12	32	35	51	28	40
AT1G04240	-0.299841	0.663513	-0.820007	0.0645496	-0.954935	0.0213037	-0.520166	0.394607	-0.655094	0.243945	-0.134928	0.997118	-0.621708	0.227752	-0.513751	0.289389	-1.21545	0.000554244	0.107957	0.959821	-0.593745	0.266549	-0.701702	NA	-2.3409	3.66729e-18	-2.01903	1.18798e-11	-2.64715	2.77986e-19	-2.08038	2.13179e-10	100	50	56	41	38	52	42	42	95	31	24	33	37	50	36	32	23
AT1G04250	0.697137	0.32658	0.228751	0.868868	0.416179	0.59708	-0.468385	NA	-0.280958	NA	0.187428	0.997118	-0.407798	0.851409	-0.472898	0.714374	-0.125023	0.953658	-0.0650997	1	0.282776	0.875857	0.347875	NA	-0.342487	0.492659	0.762447	0.122263	0.359162	0.478832	0.198714	0.703209	16	6	12	1	10	14	6	10	13	15	10	7	35	20	27	39	48
AT1G04260	-0.0963693	0.92062	-0.0938472	0.936448	-0.241893	0.683448	0.00252209	0.998296	-0.145523	0.862182	-0.148045	0.993362	0.611194	0.488982	-0.0114435	1	-0.180924	0.880244	-0.622637	0.462175	-0.792118	0.24209	-0.169481	NA	0.867575	0.0144998	0.160012	0.665161	0.785171	0.0235201	0.806606	0.0290337	16	12	18	14	26	31	21	10	25	19	11	12	119	83	63	60	78
AT1G04270	-0.253133	0.338701	-0.157459	0.677846	-0.270467	0.243707	0.0956741	0.806015	-0.0173335	0.974128	-0.113008	0.987871	-0.0510655	0.986349	-0.078943	0.89334	0.302544	0.239782	-0.0278775	1	0.353609	0.204933	0.381487	0.253835	0.746314	1.59148e-06	0.544247	0.00062528	0.667798	1.74194e-05	0.173304	0.301249	291	223	342	266	304	246	242	260	512	568	342	220	1545	1391	1580	1129	1191
AT1G04280	-0.0769927	0.915866	0.70017	0.00964089	0.97244	4.53418e-05	0.777163	0.00652179	1.04943	2.86952e-05	0.27227	0.915665	0.282329	0.65244	0.232232	0.661264	-0.233495	0.612503	-0.050097	0.995452	-0.515824	0.16771	-0.465727	0.359144	-1.37395	2.29519e-10	-1.73327	1.49836e-15	-0.906012	1.27207e-05	-0.168016	0.482099	103	86	72	123	67	128	122	95	157	95	68	67	94	97	126	85	87
AT1G04290	-0.025167	0.982083	0.34926	0.551658	0.283836	0.578395	0.374427	0.485594	0.309003	0.594521	-0.0654244	0.997118	-0.056683	1	-0.0700491	0.978103	0.00154368	1	-0.0133661	1	0.0582267	0.993253	0.0715928	0.991657	1.66356	1.65814e-08	1.69507	1.13155e-08	2.08287	5.20089e-13	1.94585	3.11752e-11	38	41	35	37	42	31	44	27	66	73	27	26	302	393	484	318	286
AT1G04295	0.296144	0.842766	0.939795	NA	1.00478	0.173563	0.64365	NA	0.708638	NA	0.0649876	0.997118	-0.868886	0.802914	-0.0334164	NA	-0.285759	NA	0.83547	0.80202	0.583127	NA	-0.252342	NA	0.918668	0.227595	2.0837	0.0133617	1.89188	0.00543749	2.20921	0.00279879	2	0	3	1	1	0	0	3	3	2	1	1	14	7	11	16	10
AT1G04300	-0.0684885	0.820362	-0.100421	0.734749	-0.0975177	0.657472	-0.031932	0.925283	-0.0290292	0.93113	0.0029028	1	-0.153189	0.67396	-0.0440802	0.937729	-0.203665	0.328096	0.109109	0.810164	-0.0504766	0.921053	-0.159585	0.672524	0.61968	7.33312e-08	0.70438	1.38017e-09	0.563339	8.6551e-07	0.725827	4.37089e-10	480	273	394	333	340	338	362	352	646	436	276	304	1797	1880	1794	1496	1601
AT1G04310	0.163578	0.850779	0.356973	0.599981	0.911352	0.0145219	0.193394	0.800342	0.747774	0.0907518	0.554379	0.718884	0.0445114	1	0.35704	0.677066	0.0981667	0.94639	0.312528	0.804685	0.0536553	1	-0.258873	NA	-0.140655	0.708979	-0.0215883	0.957197	-0.140722	0.692287	0.67253	0.0446867	23	23	19	27	19	21	31	23	51	35	7	31	76	48	63	49	57
AT1G04320	0	NA	0	NA	0	NA	0	NA	0	NA	0	NA	0	NA	0.93688	NA	0	NA	0.93693	NA	0	NA	-0.939861	NA	0	NA	0	NA	-1.05652	NA	0	NA	0	0	0	0	0	0	2	0	0	0	0	0	0	0	0	0	0
AT1G04330	0.159611	NA	0.585816	NA	0.431777	NA	0.426205	NA	0.272166	NA	-0.154039	NA	0	NA	0	NA	0	NA	0	NA	0	NA	0	NA	0.301332	NA	0.461039	NA	0.92571	NA	0.732796	NA	0	0	0	0	0	0	0	0	0	0	0	0	1	0	0	0	0
AT1G04340	0.209239	0.323037	-0.0154574	0.979731	0.0717105	0.790754	-0.224696	0.294428	-0.137528	0.60447	0.0871679	0.990023	0.341317	0.451437	0.0741707	0.934735	0.249824	0.506068	-0.267146	0.598759	-0.091493	0.900839	0.175653	0.808572	1.5376	2.03472e-20	1.40552	3.42952e-19	1.44797	1.65056e-20	1.35949	9.1999e-18	46	45	48	46	65	65	43	49	90	71	51	50	382	454	441	443	408
AT1G04350	-0.757068	0.0101699	-1.12354	1.48293e-05	-1.00193	0.000151538	-0.366475	0.412658	-0.244862	0.645988	0.121612	0.993362	-0.0187971	1	-0.0998432	0.934735	0.270523	0.620639	-0.081046	0.981364	0.28932	0.648025	0.370366	0.63528	0.891731	0.000352749	0.15346	0.588938	-0.131968	0.640895	-0.380722	0.149137	69	34	50	51	40	57	51	51	67	83	75	33	275	304	305	207	125
AT1G04360	-0.213237	0.854995	-0.603793	0.458901	-0.370882	0.644552	-0.390556	NA	-0.157645	NA	0.232911	0.992189	-0.864236	0.285677	-0.370275	0.703422	-0.953376	0.120258	0.49396	0.682101	-0.0891402	0.985702	-0.583101	NA	-1.74258	4.35714e-06	-1.09158	0.0141237	-1.97609	9.73519e-07	-1.16008	0.00926874	25	11	30	13	8	14	13	21	27	14	6	14	22	18	19	16	11
AT1G04370	NA	NA	NA	NA	NA	NA	NA	NA	NA	NA	NA	NA	NA	NA	NA	NA	NA	NA	NA	NA	NA	NA	NA	NA	NA	NA	NA	NA	NA	NA	NA	NA	0	0	0	0	0	0	0	0	0	0	0	0	0	0	0	0	0
AT1G04380	0.244102	NA	-0.519836	NA	-0.638521	NA	-0.763937	NA	-0.882622	NA	-0.118685	NA	-0.569259	NA	-1.48594	NA	-0.138983	NA	-0.916684	NA	0.430276	NA	1.34696	NA	0.287088	0.819895	1.10045	0.362399	1.25319	0.305841	-0.21245	0.873213	0	1	1	1	0	0	0	0	0	2	0	0	2	1	5	4	3
AT1G04390	0.0160452	0.981942	0.179789	0.649499	0.221756	0.432881	0.163744	0.664905	0.205711	0.556261	0.0419668	0.997118	-0.274106	0.696282	-0.213969	0.708253	-0.377623	0.339041	0.0601371	0.991115	-0.103517	0.915239	-0.163654	0.875733	0.185845	0.383513	0.475996	0.0268149	0.579603	0.0032158	0.785224	0.000164504	63	26	48	40	28	43	43	33	68	54	27	28	156	142	187	147	140
AT1G04400	-0.102735	0.750928	0.192113	0.4532	0.0733432	0.798688	0.294848	0.151143	0.176078	0.498766	-0.11877	0.977387	0.0240255	1	-0.0400394	0.957462	0.0441642	0.926278	-0.064065	0.931174	0.0201387	1	0.0842037	0.894563	-0.608557	3.34076e-06	-0.735317	2.04767e-08	-0.376404	0.00455851	-0.579378	1.05033e-05	503	389	529	472	495	465	514	439	723	621	438	444	1112	885	924	771	796
AT1G04410	0.185998	0.400117	0.0849625	0.818668	0.262825	0.129943	-0.101035	0.728148	0.0768276	0.812076	0.177863	0.889126	0.197896	0.48584	-0.156182	0.560212	-0.0127001	1	-0.354078	0.0710119	-0.210596	0.365658	0.143482	0.71672	-1.13308	7.82597e-22	-1.14498	2.77495e-22	-0.89194	5.35855e-14	-0.857559	5.58781e-13	2396	1684	1862	2315	2116	2321	1959	1799	2614	2770	2074	1333	2925	2711	2849	2708	3000
AT1G04420	-0.341519	0.150502	0.0791004	0.872039	0.0776975	0.812837	0.420619	0.0635235	0.419216	0.0638965	-0.0014029	1	0.024761	1	-0.117913	0.699955	-0.203497	0.318445	-0.142674	0.686072	-0.228258	0.309568	-0.0855836	0.875733	-3.35636	3.1055e-150	-3.72264	2.02166e-160	-3.15935	4.60943e-136	-3.07517	1.4942e-122	559	457	617	579	509	562	541	511	768	658	430	391	171	150	178	114	101
AT1G04425	-1.22326	0.483257	0.896931	NA	-0.249256	NA	2.12019	NA	0.974006	NA	-1.14619	NA	-0.508775	NA	0.160877	NA	0.210301	NA	0.669652	NA	0.719076	NA	0.049424	NA	-0.315132	0.755049	-1.02962	0.333807	0.420922	0.656362	-0.774689	0.424964	2	4	0	0	3	1	1	3	5	5	0	3	7	5	3	2	1
AT1G04430	0.363877	0.0296194	-0.095578	0.792413	-0.152708	0.494649	-0.459455	0.00474292	-0.516585	0.000738563	-0.0571305	0.997118	-0.2864	0.305178	-0.338591	0.12921	-0.639667	0.00016977	-0.0521909	0.962971	-0.353267	0.134963	-0.301076	0.359144	0.285589	0.0346642	0.935866	7.81324e-13	0.528602	6.23616e-05	0.772548	1.08869e-08	331	211	399	284	227	244	249	218	450	303	159	166	1172	1216	1177	1321	1311
AT1G04440	0.204096	0.443147	0.207574	0.453235	0.290819	0.152869	0.00347791	0.994617	0.0867231	0.819188	0.0832451	0.992005	-0.100733	0.891985	0.0080587	1	0.0882151	0.816975	0.108791	0.861109	0.188948	0.561903	0.0801564	0.915143	-1.20176	1.37136e-17	-0.896934	4.99518e-10	-1.00225	3.00605e-13	-0.999159	8.38718e-13	203	135	186	142	160	182	170	197	268	221	200	148	206	254	250	259	231
AT1G04445	-0.0408711	0.993222	0.240706	NA	0.0839824	NA	0.281577	NA	0.124853	NA	-0.156724	NA	1.20096	NA	0.912677	NA	1.57371	NA	-0.288284	NA	0.372751	NA	0.661035	NA	2.36523	0.0269149	1.1234	0.283071	1.69326	0.0911047	0.8755	0.390115	0	0	0	2	0	0	0	0	2	0	3	0	4	5	9	7	4
AT1G04450	-0.145688	0.566054	-0.123841	0.690886	-0.231919	0.209771	0.0218463	0.954963	-0.0862318	0.789113	-0.108078	0.979196	0	1	0	1	0	1	0	1	0	1	0	1	8.5502	5.76829e-30	8.39518	6.96726e-29	8.65058	1.70037e-31	8.36022	8.62711e-29	0	0	0	0	0	0	0	0	0	0	0	0	843	999	904	736	709
AT1G04470	0.421892	0.199273	0.044458	0.962693	0.246319	0.508804	-0.377434	0.298122	-0.175573	0.728354	0.201861	0.977387	0	1	0	1	0	1	0	1	0	1	0	1	11.1241	7.93407e-58	11.5365	4.67858e-62	11.4051	2.92678e-62	11.414	5.10671e-61	0	0	0	0	0	0	0	0	0	0	0	0	8954	6996	6981	9371	10257
AT1G04480	-0.137694	0.801999	0.322925	0.390093	-0.153331	0.717523	0.460619	0.154184	-0.0156372	0.982612	-0.476256	0.506093	-0.0299674	1	0.100986	0.906257	0.663473	0.0255423	0.130954	0.900632	0.693441	0.0296459	0.562487	0.179475	-0.593244	0.00685374	-0.700971	0.00178335	-0.371305	0.0845188	-1.41005	5.58309e-12	83	39	64	41	73	65	69	44	137	130	91	81	129	99	154	114	98
AT1G04490	-0.00757793	NA	-0.308489	NA	0.546608	NA	-0.300911	NA	0.554186	NA	0.855097	NA	1.71622	NA	1.34661	NA	0.670082	NA	-0.36961	NA	-1.04614	NA	-0.676532	NA	1.52927	0.196978	-0.194534	0.87739	-0.125835	0.922589	1.40579	0.231502	0	0	0	3	0	0	0	0	3	1	0	0	1	1	6	1	2
AT1G04500	0.300499	0.589371	0.0534448	0.965547	0.500177	0.205601	-0.247054	0.684837	0.199678	0.764276	0.446732	0.805276	0.304639	0.940498	-0.298483	0.892987	-0.273574	0.885441	-0.603123	0.75114	-0.578213	0.712185	0.0249096	1	3.77479	3.80646e-16	3.77065	4.00776e-18	4.12671	5.40428e-19	4.54854	7.10064e-21	4	6	1	5	7	2	3	2	6	1	2	6	184	169	186	228	145
AT1G04501	NA	NA	NA	NA	NA	NA	NA	NA	NA	NA	NA	NA	NA	NA	NA	NA	NA	NA	NA	NA	NA	NA	NA	NA	NA	NA	NA	NA	NA	NA	NA	NA	0	0	0	0	0	0	0	0	0	0	0	0	0	0	0	0	0
AT1G04510	-0.0821496	0.793173	-0.187608	0.411868	-0.0872501	0.723716	-0.105459	0.70776	-0.0051005	0.990706	0.100358	0.980117	-0.0748241	0.924731	-0.0405763	0.953223	0.107176	0.703583	0.0342478	0.989666	0.182	0.499286	0.147753	0.721781	0.0564826	0.683503	0.0491571	0.729436	-0.0905493	0.502901	-0.137944	0.297891	452	346	377	339	372	401	378	334	724	715	403	250	1203	1260	1389	1060	1015
AT1G04520	0.0409962	0.949608	-0.292594	0.406929	-0.113034	0.779114	-0.33359	0.309853	-0.15403	0.736394	0.17956	0.977387	0.612034	0.413283	1.27199	0.00219817	1.37903	0.000375721	0.659954	0.219818	0.766993	0.0943917	0.107039	0.949257	2.45053	6.86383e-18	1.8795	1.35671e-13	0.885953	7.17043e-05	0.958474	2.39304e-05	10	14	14	11	26	22	25	28	66	57	31	20	227	213	236	233	177
AT1G04530	-0.641044	0.0204494	-0.795022	0.00149956	-0.418821	0.162201	-0.153978	0.77789	0.222223	0.645988	0.376201	0.777732	-0.255424	0.751308	-0.138348	0.855579	0.316629	0.446514	0.117077	0.928874	0.572053	0.142117	0.454977	0.403467	-0.103051	0.674811	-0.488671	0.0436675	-0.759725	0.000756519	-0.838501	0.000124686	62	44	66	42	39	62	61	56	69	113	56	57	142	149	212	73	109
AT1G04540	0.448597	0.189016	0.075409	0.930757	0.159705	0.721998	-0.373188	0.337084	-0.288892	0.504319	0.084296	0.997118	0	1	0.115576	1	0.307209	0.928837	0.106249	1	0.297882	0.949212	0.191633	0.993882	10.0297	9.05232e-45	10.469	1.18957e-48	9.98952	1.50455e-52	9.88218	2.86733e-50	0	0	0	0	0	0	0	1	0	1	0	0	3875	3027	2939	3986	4675
AT1G04550	-0.42616	0.397043	-0.451361	0.375003	-0.485102	0.254133	-0.0252011	NA	-0.0589423	NA	-0.0337412	0.997118	0.45918	0.821144	1.02229	0.221953	0.255932	0.866986	0.563113	0.66167	-0.203248	0.921053	-0.766361	NA	2.3514	4.88197e-08	1.46606	0.00031731	0.877743	0.0131196	1.61036	0.000112964	6	4	5	7	6	8	13	5	22	8	10	1	71	78	107	58	60
AT1G04555	0.290892	0.791451	-0.120008	0.945935	0.0736675	0.947759	-0.4109	NA	-0.217224	NA	0.193676	0.997118	-0.511606	0.819805	-0.0700762	NA	0.281959	NA	0.44153	0.851794	0.793565	NA	0.352035	NA	0.122777	0.827869	0.925276	0.0926987	0.0728455	0.898334	-0.0855137	0.878494	9	4	8	6	5	3	4	10	10	9	8	9	22	29	20	17	35
AT1G04560	NA	NA	NA	NA	NA	NA	NA	NA	NA	NA	NA	NA	NA	NA	NA	NA	NA	NA	NA	NA	NA	NA	NA	NA	NA	NA	NA	NA	NA	NA	NA	NA	0	0	0	0	0	0	0	0	0	0	0	0	0	0	0	0	0
AT1G04570	-0.596721	0.132655	-0.682727	0.0670641	-0.680166	0.0528178	-0.0860062	0.915699	-0.0834452	0.918109	0.00256106	1	-0.289678	0.984726	1.64088	0.18502	-1.16057	0.540353	1.93056	0.162986	-0.870892	0.751108	-2.80145	NA	5.39121	5.68181e-17	5.08416	1.91724e-13	3.0676	3.33458e-13	5.87161	2.28575e-13	1	0	2	1	0	1	0	4	13	0	0	0	159	207	232	120	107
AT1G04580	-0.348207	0.581979	-0.158793	0.878265	-0.401321	0.442945	0.189413	0.808587	-0.0531143	0.958463	-0.242528	0.985265	-0.761793	0.787011	-0.226829	0.952882	-0.224498	0.933626	0.534964	0.878028	0.537294	0.828911	0.0023305	1	5.44875	4.03637e-24	5.86234	2.69454e-20	5.51679	2.82122e-25	5.27193	5.01515e-21	4	0	3	3	0	0	6	0	1	5	0	1	422	418	357	312	169
AT1G04590	-0.235134	0.520931	-0.0339024	0.967161	0.0392522	0.932041	0.201232	0.618724	0.274387	0.435525	0.0731546	0.997118	-0.0516823	1	0.15995	0.81985	0.0835793	0.917953	0.211633	0.799647	0.135262	0.869351	-0.0763712	0.971472	0.326056	0.142491	0.142603	0.556293	0.132203	0.553713	0.281728	0.206634	41	38	46	42	36	42	61	35	76	66	33	40	141	169	185	104	121
AT1G04600	0.106929	0.794798	-0.0457106	0.944091	-0.0169051	0.970124	-0.15264	0.6676	-0.123835	0.752102	0.0288055	0.997118	1.78079	0.241963	0.75309	0.739437	1.3095	0.3551	-1.0277	0.541748	-0.471293	0.804908	0.55641	0.85167	7.40851	8.46691e-28	5.73464	3.5638e-40	6.60971	1.88805e-36	6.0821	2.32699e-36	1	0	0	3	5	2	0	2	3	4	3	0	583	665	545	575	513
AT1G04610	0.071466	0.970449	-0.241391	NA	0.00679286	0.998583	-0.312857	NA	-0.0646732	NA	0.248183	0.995559	0.623839	0.934175	0	NA	0	NA	-0.797244	0.873454	-0.654785	NA	0	NA	4.1548	1.15419e-05	3.60243	6.38255e-05	4.08682	1.38863e-05	4.19254	9.98503e-06	0	0	0	0	0	1	0	0	0	0	0	0	21	28	25	23	26
AT1G04620	0.897715	0.000273154	1.18736	9.07965e-08	1.39426	9.19529e-11	0.289647	0.451803	0.496548	0.0922668	0.206901	0.968229	-0.077381	0.969107	-0.0273646	0.996575	-0.170583	0.705555	0.0500164	0.99289	-0.0932024	0.909133	-0.143219	0.874811	-2.13242	7.14255e-26	-1.15732	8.42238e-09	-0.917691	2.52485e-06	-0.56757	0.0053018	172	109	135	148	102	138	136	135	226	138	141	95	100	90	103	142	184
AT1G04625	-0.408626	NA	-0.443192	NA	-0.425593	NA	0	NA	0	NA	0	NA	0	NA	0	NA	0	NA	0	NA	0	NA	0	NA	0.276995	NA	0	NA	0	NA	0	NA	0	0	0	0	0	0	0	0	0	0	0	0	1	0	0	0	0
AT1G04630	0.0901038	0.829947	0.064892	0.907936	0.224368	0.363726	-0.0252118	0.957553	0.134264	0.71222	0.159476	0.968229	-0.016325	1	-0.142152	0.744818	-0.0973627	0.821491	-0.125827	0.852065	-0.0810377	0.897603	0.0447892	0.98514	-0.702855	7.33162e-06	-0.596426	0.000193893	-0.495811	0.00166932	-0.381124	0.0191645	144	123	175	156	130	148	149	127	213	203	136	96	296	251	307	238	285
AT1G04635	0.223279	0.87352	0.31491	0.818563	-0.330228	0.747595	0.0916317	NA	-0.553507	NA	-0.645138	0.907408	-0.514241	0.665696	-0.0227099	1	-0.335161	0.706403	0.491531	0.675309	0.17908	0.915099	-0.312451	NA	-2.71483	1.21954e-10	-1.97731	8.54037e-06	-2.37721	5.29304e-09	-2.7099	2.09307e-09	19	27	39	11	26	23	19	26	65	31	24	16	12	8	19	7	18
AT1G04640	-0.512543	0.0674448	-0.269086	0.494602	-0.398716	0.160072	0.243457	0.55512	0.113827	0.840111	-0.12963	0.992005	0.0266745	1	0.134102	0.81239	-0.017551	1	0.107427	0.903336	-0.0442255	0.975635	-0.151653	0.84605	-1.36124	2.47025e-13	-1.90046	1.47149e-22	-1.76443	7.53646e-22	-1.7424	8.11426e-20	137	95	139	131	99	144	163	116	215	142	119	111	133	143	174	87	97
AT1G04645	1.47973	NA	2.00872	NA	1.32821	NA	0.528993	NA	-0.151514	NA	-0.680507	NA	0	NA	0	NA	0	NA	0	NA	0	NA	0	NA	0	NA	1.14612	NA	1.72588	NA	0.998671	NA	0	0	0	0	0	0	0	0	0	0	0	0	0	0	0	0	2
AT1G04650	-0.155883	0.859673	-0.155165	0.87859	-0.26525	0.661625	0.000717972	NA	-0.109367	NA	-0.110085	0.997118	0.0156529	1	-0.284677	0.826312	0.73235	0.235131	-0.30033	0.87158	0.716697	0.318514	1.01703	NA	0.143999	0.725185	-0.0275368	0.950586	0.273511	0.496631	-0.853601	0.0125388	13	9	10	12	11	9	10	8	14	25	18	13	34	39	38	34	22
AT1G04660	0.712793	NA	-0.831144	NA	-0.722851	NA	-1.54394	NA	-1.43564	NA	0.108294	NA	0.897697	NA	0	NA	0	NA	-0.962196	NA	-0.907258	NA	0	NA	1.02931	NA	0.844404	NA	0.262662	NA	0.316018	NA	0	0	0	0	0	1	0	0	0	0	0	0	2	1	0	1	2
AT1G04670	-0.116199	0.933581	-0.102984	0.953708	0.150741	0.875958	0.013215	NA	0.26694	NA	0.253725	0.992005	0	1	0	1	0	1	0	1	0	1	0	NA	5.21905	4.408e-09	5.09554	1.16254e-08	5.30492	1.55395e-09	5.40391	1.16218e-09	0	0	0	0	0	0	0	0	0	0	0	0	71	45	68	59	30
AT1G04680	0.141173	0.615905	-0.113011	0.75221	-0.0911322	0.740967	-0.254185	0.256729	-0.232306	0.306054	0.0218791	0.997118	-0.107504	0.910786	0.279459	0.382689	-0.0100212	1	0.386963	0.215567	0.0974825	0.869958	-0.28948	0.498992	2.40059	5.42111e-60	2.64927	4.37955e-71	2.00812	2.62859e-46	2.31948	5.46494e-56	101	78	156	104	102	101	113	137	257	191	84	79	1849	1813	1909	1730	1904
AT1G04684	NA	NA	NA	NA	NA	NA	NA	NA	NA	NA	NA	NA	NA	NA	NA	NA	NA	NA	NA	NA	NA	NA	NA	NA	NA	NA	NA	NA	NA	NA	NA	NA	0	0	0	0	0	0	0	0	0	0	0	0	0	0	0	0	0
AT1G04690	-0.0337283	0.93866	-0.0740133	0.855976	-0.0552626	0.848725	-0.040285	0.917272	-0.0215343	0.959762	0.0187507	0.997118	-0.127507	0.812963	-0.30461	0.207851	-0.444295	0.0230965	-0.177103	0.665025	-0.316788	0.210742	-0.139685	0.79335	-0.337491	0.0130793	-0.243712	0.0859827	-0.106894	0.467194	0.0515417	0.747251	236	160	230	172	172	224	166	147	317	243	141	101	526	448	577	416	490
AT1G04700	-0.0632221	0.89862	-0.275157	0.327916	-0.135782	0.663377	-0.211935	0.496329	-0.07256	0.869313	0.139375	0.977387	-0.114835	1	0.865826	0.418427	0.171513	0.942657	0.980661	0.426746	0.286348	0.903234	-0.694312	0.65675	6.41187	4.27018e-48	6.46348	1.12409e-45	5.27089	4.76553e-60	6.10457	4.0286e-49	4	1	4	2	4	2	5	6	12	7	4	0	913	1022	990	851	823
AT1G04710	-0.251139	0.480993	-0.0822026	0.899726	-0.190618	0.580994	0.168936	0.696295	0.0605204	0.914983	-0.108416	0.992005	0.261232	0.693138	-0.00899325	1	0.200185	0.673377	-0.270225	0.659985	-0.0610466	0.958297	0.209178	0.792023	0.0832899	0.716931	-0.429081	0.0410391	0.0100805	0.966713	-0.307514	0.14873	57	43	65	63	71	62	75	55	64	99	57	44	169	175	205	124	136
AT1G04720	NA	NA	NA	NA	NA	NA	NA	NA	NA	NA	NA	NA	NA	NA	NA	NA	NA	NA	NA	NA	NA	NA	NA	NA	NA	NA	NA	NA	NA	NA	NA	NA	0	0	0	0	0	0	0	0	0	0	0	0	0	0	0	0	0
AT1G04730	-0.149984	0.796749	-0.0137067	0.989896	-0.34886	0.327641	0.136277	0.810553	-0.198876	0.71222	-0.335153	0.864706	-0.345811	0.665575	-0.0309709	1	0.159486	0.814875	0.314841	0.695717	0.505298	0.314025	0.190457	0.867697	0.347114	0.175704	0.542942	0.0398899	0.364379	0.145689	-0.161231	0.551054	44	40	47	35	42	25	68	30	56	73	51	31	165	178	184	133	123
AT1G04750	0.142794	0.703777	0.00302284	0.998935	0.154421	0.61543	-0.139771	0.711353	0.011627	0.982954	0.151398	0.977387	-0.0056754	1	0.0871047	0.902035	-0.0342998	0.982416	0.0927801	0.926887	-0.0286244	1	-0.121405	0.890517	-0.0881911	0.65541	0.0602785	0.767988	-0.172273	0.350181	0.10053	0.612855	91	70	77	90	66	79	75	71	174	101	62	77	226	211	268	196	253
AT1G04760	-0.0627933	0.95993	0.0664143	0.967161	0.0381105	0.970069	0.129208	NA	0.100904	NA	-0.0283039	0.999298	0.549982	0.852645	0.446016	0.832844	-0.461895	0.817076	-0.103966	1	-1.01188	0.514079	-0.907911	NA	2.5765	7.55302e-06	1.96372	0.000195961	2.1969	1.13037e-05	3.0765	8.62829e-07	0	4	3	1	10	0	3	2	8	4	1	0	40	57	55	49	36
AT1G04770	1.27619	0.118058	-1.00411	0.348905	-0.918871	0.334311	-2.2803	NA	-2.19507	NA	0.0852359	0.997118	-0.276319	0.95941	-0.132571	NA	0.858624	NA	0.143748	0.996631	1.13494	NA	0.991195	NA	-0.110803	0.874691	1.44171	0.019926	-0.982339	0.129347	-1.8883	0.00180283	1	7	15	2	12	5	4	8	15	25	7	15	21	22	25	55	48
AT1G04778	1.3166	NA	0.572764	NA	0.97986	NA	-0.743833	NA	-0.336737	NA	0.407096	NA	0	NA	0	NA	0	NA	0	NA	0	NA	0	NA	1.55072	0.191595	2.86346	0.0111098	2.2423	0.0510214	2.55043	0.0253001	0	0	0	0	0	0	0	0	0	0	0	0	3	3	1	6	9
AT1G04780	0.0431487	0.945191	-0.267529	0.451941	-0.218152	0.496698	-0.310678	0.339641	-0.2613	0.454616	0.0493773	0.997118	-0.397975	0.362385	-0.117512	0.856448	-0.362034	0.284063	0.280463	0.616985	0.0359409	0.996681	-0.244522	0.715342	-0.0669644	0.757387	0.374159	0.0689798	-0.216982	0.286561	0.0769176	0.734667	108	71	130	73	71	87	85	108	151	111	70	67	365	265	288	277	287
AT1G04790	-0.0619356	0.913504	0.0118701	0.989498	-0.0424645	0.924151	0.0738057	0.88619	0.0194711	0.97502	-0.0543346	0.997118	0.352626	0.397057	0.103824	0.875974	0.421989	0.145339	-0.248801	0.637201	0.0693636	0.932339	0.318165	0.524795	-0.0668202	0.751885	-0.481381	0.0103634	-0.158774	0.42315	-0.531274	0.00407951	104	83	133	154	107	144	109	108	211	185	118	138	330	333	293	234	281
AT1G04800	-0.399524	0.785204	-0.244399	0.896728	-0.195622	0.877296	0.155125	0.930486	0.203902	0.904709	0.0487775	0.999014	-0.832073	0.130071	-0.367089	0.610251	-0.163454	0.851375	0.464985	0.576688	0.668619	0.240552	0.203634	0.890354	-5.16047	1.47959e-36	-4.72792	2.20839e-23	-5.03778	2.71325e-32	-5.19264	1.43926e-32	140	72	61	62	44	42	89	67	89	99	88	60	7	10	4	3	7
AT1G04810	-0.115342	0.629855	-0.0604788	0.866968	0.0802499	0.718512	0.0548633	0.859293	0.195592	0.306165	0.140729	0.921138	-0.041283	0.971408	-0.0594117	0.877785	-0.148073	0.48076	-0.0181286	1	-0.10679	0.719523	-0.0886611	0.851302	-1.04643	1.58818e-22	-1.12049	1.53141e-24	-1.0475	6.4769e-23	-0.81811	6.94045e-14	423	309	363	311	365	382	394	344	532	472	293	267	598	530	532	431	437
AT1G04820	0.555409	9.11986e-08	0.273446	0.0333718	0.299454	0.0119099	-0.281963	0.0347971	-0.255955	0.0608878	0.0260082	0.997118	0.124143	0.653859	0.100275	0.673518	-0.0192924	0.97638	-0.0238681	0.993053	-0.143436	0.47384	-0.119568	0.698001	1.07861	4.21852e-31	1.50987	4.09797e-60	1.25178	7.0722e-42	1.39736	2.32756e-51	2435	1537	2251	1989	2302	2395	2207	2112	3839	2827	1800	1701	15252	13096	12504	17762	17340
AT1G04830	-0.0612993	0.893099	0.156755	0.652558	0.0341958	0.926456	0.218055	0.428594	0.0954951	0.802248	-0.12256	0.97921	-0.0382503	1	-0.154518	0.715438	-0.386096	0.124166	-0.116268	0.872627	-0.347846	0.247284	-0.231578	0.647111	0.373084	0.018325	0.350035	0.0295855	0.684358	6.95883e-06	0.793376	5.03145e-07	190	132	166	164	124	183	143	143	253	146	92	140	615	646	723	540	582
AT1G04840	0.310876	0.707568	0.060144	0.971033	0.276772	0.695709	-0.250732	NA	-0.0341043	NA	0.216628	0.992005	0.0950107	1	0.471137	0.595415	-0.092998	0.967318	0.376127	0.76958	-0.188009	0.909133	-0.564135	NA	-0.768064	0.0531743	-0.552199	0.169349	-1.17906	0.000871986	-0.398295	0.338024	15	8	14	13	13	13	17	14	33	10	15	10	28	13	26	22	24
AT1G04850	-0.111083	0.794916	-0.0570985	0.92835	-0.231441	0.394947	0.0539841	0.912312	-0.120358	0.774519	-0.174342	0.968229	0.0318367	1	-0.0650024	0.946291	-0.011421	1	-0.0968392	0.921492	-0.0432578	0.977249	0.0535814	0.981859	0.602798	0.000748286	0.459879	0.0119969	0.610702	0.00053261	0.382778	0.0387346	120	77	100	113	106	79	111	97	130	141	94	72	440	507	463	408	380
AT1G04860	0.214717	0.192076	0.0974238	0.720793	0.0541092	0.816264	-0.117293	0.597546	-0.160607	0.412862	-0.0433146	0.997118	-0.187779	0.504858	-0.244475	0.221963	-0.163079	0.438528	-0.056696	0.930666	0.0247006	0.983059	0.0813967	0.876701	-0.790326	1.97622e-13	-0.38783	0.000634552	-0.448427	3.8354e-05	-0.573138	2.42585e-07	263	199	242	207	196	210	215	190	322	275	217	160	454	385	438	440	416
AT1G04870	-0.463138	0.0611481	-0.0481981	0.94563	-0.134545	0.69838	0.41494	0.131948	0.328594	0.28528	-0.0863467	0.993362	-0.0899601	0.949163	0.041509	0.977078	0.0978504	0.850156	0.131469	0.872168	0.187811	0.686061	0.0563414	0.976077	-0.73817	3.04976e-05	-1.11135	2.01043e-09	-0.827878	1.48695e-06	-0.970566	3.88e-08	103	77	89	86	92	72	101	89	148	155	79	71	149	145	213	98	122
AT1G04880	-0.119068	0.837061	-0.211757	0.685208	-0.0253199	0.965785	-0.0926896	0.876965	0.0937479	0.872712	0.186438	0.977387	-0.515729	0.916125	-1.10577	0.580724	0.523221	0.773583	-0.590045	0.888195	1.03895	0.560501	1.629	0.421895	5.99474	4.88328e-25	6.3914	2.26672e-22	6.88875	4.74545e-23	5.4462	2.86916e-27	2	1	1	0	2	0	0	0	1	2	1	4	358	407	375	332	255
AT1G04890	-0.0180758	0.998288	0.314476	NA	0.229432	0.847726	0.332552	NA	0.247508	NA	-0.0850436	0.997118	0	1	0	NA	0	NA	0	1	0	NA	0	NA	4.0961	1.6233e-05	4.07149	2.04741e-05	4.58342	9.24012e-07	4.35639	4.32997e-06	0	0	0	0	0	0	0	0	0	0	0	0	20	30	20	27	16
AT1G04900	0.0145145	0.991022	0.227236	0.706909	0.166947	0.734889	0.212722	0.699788	0.152433	0.808555	-0.0602889	0.997118	0.130157	0.953015	0.482516	0.350736	0.43364	0.363672	0.352359	0.63841	0.303483	0.63846	-0.0488761	0.997114	0.054101	0.859822	-0.0615419	0.841199	-0.201179	0.452035	-0.212592	0.440785	32	34	39	53	36	25	47	59	73	67	35	47	106	112	128	96	113
AT1G04910	0.0764438	0.771021	-0.0567861	0.868098	-0.0712554	0.742355	-0.13323	0.520311	-0.147699	0.459781	-0.0144693	0.997118	-0.248018	0.375176	-0.0683053	0.874178	-0.248395	0.23357	0.179712	0.605217	-0.000377168	1	-0.18009	0.638629	0.405072	0.000503648	0.729534	6.77884e-10	0.416591	0.000264429	0.582212	9.46491e-07	234	122	195	134	162	160	147	182	316	216	149	114	734	713	824	730	692
AT1G04920	-0.367183	0.598832	-0.303877	0.722917	-0.434372	0.442804	0.0633063	NA	-0.0671884	NA	-0.130495	0.997118	0.0828509	1	0.79666	0.432572	0.27558	0.855878	0.713809	0.584992	0.192729	0.935048	-0.52108	NA	1.93987	2.12477e-05	1.48984	0.00131944	0.839335	0.0367788	1.22992	0.00606391	7	6	3	3	8	6	11	7	18	13	2	6	69	66	69	58	36
AT1G04930	0.559306	0.221377	0.129169	0.901686	0.293844	0.587546	-0.430137	0.422237	-0.265462	0.689768	0.164675	0.992005	-0.187374	0.937851	-0.455526	0.563002	-0.429337	0.537401	-0.268152	0.862244	-0.241963	0.834471	0.0261894	NA	-0.152936	0.670368	0.593745	0.0790287	0.431759	0.211208	0.570245	0.103513	30	16	21	10	27	21	13	16	31	23	14	14	87	44	56	99	84
AT1G04940	-0.344325	0.833073	-0.359666	NA	-0.574081	0.617534	-0.0153407	NA	-0.229756	NA	-0.214416	0.997118	-0.176074	0.992685	0.0500847	NA	0.0986037	NA	0.226158	0.963625	0.274677	NA	0.048519	NA	-0.987245	0.104987	-1.1555	0.0775518	-1.397	0.0191935	-1.65993	0.00816971	5	6	6	3	7	5	4	7	11	13	4	3	5	9	12	4	9
AT1G04945	-0.00482274	0.999719	0.0169202	0.984678	-0.170416	0.612448	0.0217429	0.968864	-0.165593	0.691608	-0.187336	0.968229	-0.120758	0.920054	-0.196656	0.698964	-0.177704	0.689195	-0.075898	0.962196	-0.0569464	0.959447	0.0189516	1	-0.315508	0.105166	-0.199573	0.334085	-0.101932	0.62415	-0.308219	0.128144	92	62	75	44	94	71	70	67	106	103	56	53	186	164	227	154	177
AT1G04950	0.102971	0.740275	0.330006	0.0568129	0.30705	0.0691193	0.227035	0.299269	0.204079	0.374803	-0.0229562	0.997118	-0.0444478	0.99237	0.219595	0.483131	-0.110604	0.771642	0.264042	0.438006	-0.0661563	0.918796	-0.330199	0.331835	-0.202496	0.175069	-0.055077	0.738225	-0.0920847	0.529126	0.215158	0.152217	118	69	134	93	102	112	132	103	226	130	94	82	286	283	300	266	251
AT1G04960	-0.107481	0.901349	-0.0455261	0.971033	-0.184315	0.746303	0.0619545	0.9416	-0.076834	0.926662	-0.138789	0.993362	0.352498	0.685798	0.177155	0.847296	-0.212444	0.77332	-0.175343	0.888737	-0.564941	0.296614	-0.389599	NA	-0.669077	0.0203612	-1.12905	5.65288e-05	-0.891758	0.00113175	-0.640948	0.0338831	33	35	28	41	28	55	29	32	79	32	34	20	74	46	71	48	44
AT1G04970	0.093171	0.773611	-0.000485955	1	0.416526	0.0066018	-0.093657	0.763945	0.323355	0.0793012	0.417012	0.0869537	-0.1454	0.771518	-0.159558	0.636511	-0.00923049	1	-0.0141582	1	0.136169	0.716355	0.150327	0.766482	-0.113177	0.439722	0.125394	0.399085	0.0458953	0.764781	0.31258	0.0231518	245	138	206	164	164	196	164	182	295	246	211	142	494	541	662	485	498
AT1G04980	1.21404	6.46256e-07	0.863181	0.00104746	0.743103	0.00672263	-0.350862	0.358866	-0.47094	0.155747	-0.120078	0.992005	-0.0675348	1	0.115833	0.922063	0.537968	0.223733	0.183368	0.886921	0.605503	0.216131	0.422136	0.579866	-0.0605432	0.842734	1.22103	1.96492e-06	0.686804	0.00556604	0.144591	0.592581	39	19	26	23	23	33	37	30	42	66	23	39	106	61	84	166	177
AT1G04985	-0.0252661	0.964146	0.0690416	0.902665	0.072416	0.836072	0.0943077	0.818543	0.0976822	0.81996	0.00337445	1	-0.143961	0.813337	-0.0751924	0.895478	-0.36561	0.135115	0.0687683	0.943751	-0.221649	0.53473	-0.290417	0.475642	-1.42741	5.98994e-21	-1.30872	1.95448e-16	-1.28318	7.91379e-18	-0.989386	6.25226e-10	134	103	136	116	95	124	132	97	209	129	89	82	137	137	160	126	137
AT1G04990	-0.00301854	1	0.115382	0.854365	-0.000128087	1	0.1184	0.81433	0.00289046	0.996935	-0.11551	0.992005	-0.0774718	0.969107	-0.168156	0.763487	-0.125131	0.811624	-0.0906838	0.941091	-0.0476596	0.974869	0.0430242	0.993857	0.409738	0.0461923	0.484191	0.0183193	0.693275	0.00052041	0.534741	0.008887	347	200	268	296	227	229	204	324	311	325	284	159	1109	1128	1128	998	895
AT1G05000	-0.244715	0.809642	0.0661347	0.970138	0.209015	0.801692	0.31085	0.733959	0.45373	0.573256	0.14288	0.997118	0.538418	0.606053	0.11607	0.958536	0.309113	0.726275	-0.422348	0.719314	-0.229305	0.857307	0.193043	NA	-0.752945	0.05904	-1.53608	6.44462e-05	-0.802881	0.0396547	-0.853044	0.0293373	46	19	31	29	51	58	35	48	33	34	39	42	63	45	65	58	19
AT1G05010	0.362783	0.397043	-0.307523	0.559552	0.389182	0.293101	-0.670305	0.0540459	0.026399	0.974379	0.696704	0.23968	-0.552079	0.0909234	-0.545615	0.0724518	-0.741854	0.00333816	0.00646379	1	-0.189775	0.71413	-0.196238	0.788069	-5.29378	3.37683e-141	-4.37891	1.85773e-96	-5.05568	2.20416e-123	-4.16274	7.91354e-89	1517	733	1172	872	578	800	761	820	1169	707	695	593	103	68	89	104	98
AT1G05020	0.0686977	0.941081	-0.320774	0.601971	0.0755144	0.909288	-0.389472	0.457808	0.00681671	0.993699	0.396289	0.885109	-0.90585	0.259118	-0.252501	0.828266	-0.826714	0.196538	0.653349	0.520029	0.0791362	0.994237	-0.574213	0.635512	2.11033	4.87464e-11	3.08488	2.98139e-17	2.04206	2.28901e-10	3.01256	3.66109e-17	26	14	15	10	8	10	18	19	17	7	8	15	311	236	209	249	238
AT1G05030	0.0716479	0.919542	0.130784	0.851046	0.121254	0.799765	0.0591363	0.929144	0.0496062	0.94238	-0.00953018	0.999607	-0.180007	0.845954	-0.0950943	0.912069	-0.510568	0.12813	0.0849124	0.960416	-0.330561	0.481886	-0.415473	0.453538	-1.13889	1.14076e-07	-0.88724	5.86936e-05	-0.913016	2.08864e-05	-0.507073	0.0273	174	105	141	86	152	128	164	120	180	119	78	100	223	181	185	174	178
AT1G05040	-0.849637	NA	-0.756362	NA	-0.288915	NA	0.0932747	NA	0.560722	NA	0.467447	NA	0	NA	0	NA	0	NA	0	NA	0	NA	0	NA	2.70299	0.0153464	1.8493	0.114489	2.06672	0.0725073	2.43446	0.0321787	0	0	0	0	0	0	0	0	0	0	0	0	7	4	6	3	2
AT1G05055	0.162617	0.81545	-0.0102066	0.995842	-0.186474	0.735047	-0.172824	0.792393	-0.349091	0.512985	-0.176267	0.991538	-0.217564	0.866136	-0.247548	0.744818	0.232229	0.706013	-0.0299833	1	0.449794	0.432782	0.479777	NA	-0.934664	0.000582706	-0.554483	0.0568514	-0.697323	0.0113762	-1.35337	4.63237e-07	42	25	30	34	20	28	27	26	47	58	44	18	50	55	52	45	49
AT1G05060	-0.0623511	0.943465	-0.132579	0.877104	0.106454	0.852293	-0.0702275	0.928898	0.168805	0.800677	0.239033	0.977387	-0.158499	0.931666	0.129951	0.897327	-0.466704	0.34307	0.28845	0.741673	-0.308205	0.663233	-0.596655	NA	-0.630491	0.020008	-0.534343	0.0600581	-0.89302	0.000591126	-0.0573325	0.860294	44	33	49	23	32	58	42	54	71	43	35	17	70	89	95	77	74
AT1G05065	-0.480485	0.683833	-0.189157	NA	-0.545082	0.567188	0.291328	NA	-0.0645972	NA	-0.355925	0.991538	-0.10103	1	-1.25044	NA	-0.566425	NA	-1.14941	0.56599	-0.465395	NA	0.684011	NA	0.736207	0.251626	0.356752	0.61422	1.79749	0.012091	0.75755	0.290946	4	2	5	4	3	3	1	0	4	1	2	4	30	15	13	14	11
AT1G05070	-0.179212	0.535362	0.0689441	0.890757	0.048365	0.887663	0.248156	0.335971	0.227577	0.391117	-0.0205791	0.997118	-0.126773	0.886886	0.0163546	1	0.0258297	0.995611	0.143127	0.843436	0.152602	0.76323	0.00947519	1	0.893898	2.75933e-08	0.841459	3.71373e-07	0.946488	1.33156e-09	0.916434	1.1338e-08	103	85	95	80	88	90	102	82	172	123	72	102	501	521	643	359	440
AT1G05080	-0.937899	NA	-0.755126	NA	-0.321306	NA	0.182774	NA	0.616593	NA	0.43382	NA	-0.925176	NA	-1.02372	NA	-0.035648	NA	0	NA	0.889528	NA	0.988072	NA	0.710972	NA	0.698248	NA	0.979566	NA	0.425314	NA	0	1	0	0	0	0	0	0	0	0	1	0	3	1	2	1	1
AT1G05085	NA	NA	NA	NA	NA	NA	NA	NA	NA	NA	NA	NA	NA	NA	NA	NA	NA	NA	NA	NA	NA	NA	NA	NA	NA	NA	NA	NA	NA	NA	NA	NA	0	0	0	0	0	0	0	0	0	0	0	0	0	0	0	0	0
AT1G05090	0.00711211	1	0.143052	NA	0.349241	0.713347	0.13594	NA	0.342129	NA	0.206188	0.997118	0.315793	0.95941	-0.51625	NA	-0.0751818	NA	-0.832043	0.724528	-0.390975	NA	0.441068	NA	0.995875	0.137073	0.687195	0.298438	1.65518	0.0142515	1.4203	0.0311051	2	3	2	4	1	4	0	0	6	4	2	1	18	12	17	12	11
AT1G05100	0.796239	0.538622	-0.472622	NA	-0.182136	NA	-1.26886	NA	-0.978375	NA	0.290486	NA	0	NA	0.500808	NA	0	NA	0.495074	NA	0	NA	-0.52854	NA	3.39103	0.000763094	4.18153	2.64016e-05	2.4176	0.0131324	3.23662	0.00147197	0	0	0	0	0	0	0	1	0	0	0	0	13	17	8	20	21
AT1G05120	-0.0460054	0.90252	0.0127827	0.98321	-0.100254	0.66989	0.0587881	0.859293	-0.0542483	0.872314	-0.113036	0.977387	0.180381	0.670554	0.105079	0.801298	0.174088	0.525003	-0.075302	0.913787	-0.00629253	1	0.0690095	0.929059	0.205212	0.139738	-0.0211743	0.890881	0.112916	0.415809	-0.0691301	0.639933	149	109	128	154	143	136	125	145	242	196	135	121	442	508	444	374	379
AT1G05136	-0.325874	NA	-0.342113	NA	-0.337009	NA	0	NA	0	NA	0	NA	-0.47939	NA	-0.505148	NA	-0.482321	NA	0	NA	0	NA	0	NA	-0.276241	NA	0	NA	0	NA	0	NA	1	0	0	0	0	0	0	0	0	0	0	0	0	0	1	0	0
AT1G05140	-0.0958887	0.850779	-0.0298102	0.971603	0.242399	0.411136	0.0660786	0.902148	0.338288	0.259311	0.272209	0.852987	0.380794	0.293275	0.309666	0.375378	0.280559	0.378666	-0.0711277	0.954295	-0.100235	0.871948	-0.029107	1	-0.958115	8.07387e-08	-1.4348	3.9608e-16	-1.29759	3.58779e-14	-0.996275	1.16349e-08	124	108	115	137	145	171	141	164	217	192	161	90	167	172	225	159	137
AT1G05150	0.0390414	0.955924	0.0434451	0.961714	-0.106361	0.812405	0.00440371	0.994664	-0.145403	0.779443	-0.149806	0.987871	0.159187	0.891468	-0.172927	0.80238	0.16352	0.77308	-0.332113	0.587276	0.00433286	1	0.336446	0.623036	0.853258	9.84004e-05	0.733113	0.000841495	1.06963	7.15897e-07	0.583377	0.00860873	71	80	64	71	75	98	71	53	117	121	77	60	445	347	459	409	396
AT1G05160	-0.519832	0.0179336	-0.0744312	0.895696	-0.112711	0.738573	0.445401	0.0749603	0.407121	0.11266	-0.0382802	0.997118	0.225452	0.798785	0.159912	0.825943	0.104466	0.887173	-0.0655393	0.985129	-0.120986	0.891249	-0.0554463	0.990131	0.829505	6.40059e-05	0.0842212	0.722611	0.595161	0.00239768	0.612327	0.00325009	40	21	38	26	33	56	35	36	65	55	28	28	188	176	187	105	122
AT1G05170	-0.0346429	0.968263	0.138192	0.858019	0.269632	0.535413	0.172835	0.774513	0.304275	0.538973	0.13144	0.992005	0.249308	0.93717	0.915788	0.209609	0.592079	0.47076	0.66648	0.49376	0.342771	0.780265	-0.323709	NA	2.4199	1.14614e-10	2.13595	3.13804e-09	1.6423	5.18727e-08	2.09745	2.32948e-10	9	5	7	10	5	10	5	19	27	17	10	7	102	126	143	113	103
AT1G05180	0.0553265	0.923054	0.190428	0.642333	0.180977	0.576865	0.135102	0.747806	0.12565	0.779062	-0.00945134	0.999607	-0.026179	1	-0.153993	0.737101	-0.0285805	0.988583	-0.127814	0.863969	-0.00240155	1	0.125412	0.8715	-1.43349	1.94405e-17	-1.35199	3.55846e-15	-1.08907	8.3394e-11	-1.22393	5.47172e-13	214	137	137	138	164	173	135	160	238	225	140	132	159	150	257	167	154
AT1G05190	-0.157382	0.421556	0.0625181	0.851478	0.0586749	0.798818	0.2199	0.210294	0.216057	0.213255	-0.00384314	0.999607	-0.104204	0.760767	-0.0110499	1	0.0126209	1	0.0931539	0.790861	0.116825	0.616684	0.0236708	0.990701	-1.85955	1.26295e-80	-1.91272	8.19177e-80	-1.78598	2.38827e-76	-1.81349	5.97747e-76	682	457	638	563	542	523	609	559	985	787	589	471	479	467	584	376	423
AT1G05200	-0.107827	0.795796	0.237382	0.427142	0.117773	0.712606	0.345209	0.170404	0.2256	0.46009	-0.119609	0.987871	0.132815	0.834338	0.276516	0.348384	0.306984	0.216096	0.143701	0.793184	0.174169	0.634606	0.0304681	0.995128	-1.23181	9.27969e-16	-1.47245	1.78354e-21	-1.27094	1.13744e-17	-1.42102	4.9922e-21	226	207	214	192	274	247	233	291	447	371	283	190	268	291	312	214	208
AT1G05205	0.124024	0.902331	0.0619042	0.966243	0.313772	0.598866	-0.0621203	0.950666	0.189748	0.82288	0.251868	0.983892	0.0701628	1	0.171272	0.909202	0.00355657	1	0.101109	0.990683	-0.0666062	0.997292	-0.167715	NA	0.376255	0.332478	0.430116	0.264009	0.266887	0.480849	0.68647	0.0657051	19	7	23	26	6	18	13	20	35	25	17	9	65	59	74	64	68
AT1G05210	-0.0122857	1	-0.149097	0.947503	0.00219758	1	-0.136811	NA	0.0144833	NA	0.151295	0.997118	1.42686	0.384983	1.2782	NA	1.38411	NA	-0.148655	0.996417	-0.0427423	NA	0.105913	NA	1.72842	0.0189547	0.289281	0.675168	0.301124	0.656968	0.346506	0.613103	3	1	1	6	1	9	4	10	2	7	3	6	24	11	28	17	17
AT1G05220	-0.720508	NA	0.328705	NA	-0.243824	NA	1.04921	NA	0.476684	NA	-0.57253	NA	-0.697705	NA	-0.727418	NA	-0.693461	NA	0	NA	0	NA	0	NA	-0.135215	NA	0	NA	0.920908	NA	0.314422	NA	1	0	0	0	0	0	0	0	0	0	0	0	0	0	2	0	0
AT1G05230	0.40483	0.153693	0.54963	0.0214724	0.4208	0.100429	0.1448	0.738159	0.0159697	0.979832	-0.12883	0.987871	0.451953	0.3624	0.728029	0.024407	0.624448	0.0560225	0.276076	0.645699	0.172496	0.784504	-0.103581	0.929059	0.0235471	0.928163	-0.0235757	0.922595	-0.154852	0.456644	-0.180102	0.407404	46	31	36	41	54	59	81	52	95	106	44	37	123	118	119	126	144
AT1G05240	NA	NA	NA	NA	NA	NA	NA	NA	NA	NA	NA	NA	NA	NA	NA	NA	NA	NA	NA	NA	NA	NA	NA	NA	NA	NA	NA	NA	NA	NA	NA	NA	0	0	0	0	0	0	0	0	0	0	0	0	0	0	0	0	0
AT1G05250	NA	NA	NA	NA	NA	NA	NA	NA	NA	NA	NA	NA	NA	NA	NA	NA	NA	NA	NA	NA	NA	NA	NA	NA	NA	NA	NA	NA	NA	NA	NA	NA	0	0	0	0	0	0	0	0	0	0	0	0	0	0	0	0	0
AT1G05260	0.915762	0.631637	0.241204	NA	1.06393	NA	-0.674558	NA	0.148166	NA	0.822724	NA	0	NA	0	NA	0	NA	0	NA	0	NA	0	NA	2.15951	0.0544949	3.07087	0.00501639	2.53331	0.022153	3.24582	0.00283224	0	0	0	0	0	0	0	0	0	0	0	0	1	8	4	9	10
AT1G05270	0.0232824	0.973795	-0.155686	0.758413	-0.0245667	0.961479	-0.178968	0.675538	-0.0478491	0.933758	0.131119	0.990566	-0.1897	0.784942	-0.303692	0.432572	-0.30319	0.372099	-0.113992	0.900632	-0.11349	0.869228	0.000501993	1	-1.18022	1.16699e-10	-0.96724	4.59221e-07	-1.03222	3.1164e-08	-0.901599	2.81337e-06	111	50	112	84	77	72	77	71	118	120	63	48	124	109	138	113	108
AT1G05280	1.71821	0.0785468	0.532648	NA	1.13141	NA	-1.18556	NA	-0.586803	NA	0.598758	NA	0	NA	0	NA	0	NA	0	NA	0	NA	0	NA	2.31088	0.0291911	4.02346	6.43058e-05	2.99467	0.00356551	3.46904	0.000667844	0	0	0	0	0	0	0	0	0	0	0	0	8	5	2	15	19
AT1G05290	-1.00219	0.136884	-0.59186	0.522654	-1.04279	0.0895507	0.410334	NA	-0.040594	NA	-0.450928	0.974777	0	1	0	1	0	1	0	1	0	1	0	NA	5.78699	9.35493e-11	4.77769	1.33015e-07	5.38173	1.29015e-09	4.77768	1.24689e-07	0	0	0	0	0	0	0	0	0	0	0	0	87	108	80	48	20
AT1G05291	NA	NA	NA	NA	NA	NA	NA	NA	NA	NA	NA	NA	NA	NA	NA	NA	NA	NA	NA	NA	NA	NA	NA	NA	NA	NA	NA	NA	NA	NA	NA	NA	0	0	0	0	0	0	0	0	0	0	0	0	0	0	0	0	0
AT1G05300	-0.466118	0.551722	-0.794192	0.20775	-0.624523	0.309468	-0.328074	0.735208	-0.158405	0.891552	0.169669	0.997118	-0.649294	0.36789	-1.26691	0.00724595	-1.13328	0.0143002	-0.617616	0.447446	-0.483988	0.529075	0.133627	NA	-2.63144	1.09455e-14	-2.44827	4.10885e-11	-2.15873	1.11211e-08	-2.12268	2.53251e-08	65	74	63	36	37	58	31	35	33	34	28	32	37	28	36	26	20
AT1G05310	0.0954886	0.958936	-0.63092	0.603472	0.49315	0.618381	-0.726408	NA	0.397661	NA	1.12407	0.607394	0.531416	0.858283	0.984179	NA	0.280734	NA	0.452763	0.864461	-0.250683	NA	-0.703446	NA	0.869435	0.186696	0.433507	0.505581	-0.745664	0.213637	1.08185	0.0826013	9	2	0	3	11	2	6	11	10	1	7	5	22	24	19	17	20
AT1G05320	0.0816434	0.924694	0.344548	0.520657	0.161954	0.773383	0.262905	0.648655	0.080311	0.918954	-0.182594	0.987871	0.028567	1	0.40727	0.580724	0.235317	0.774768	0.378703	0.696533	0.20675	0.853086	-0.171952	NA	0.141842	0.680909	0.194918	0.571688	0.0791201	0.805229	0.0684789	0.844222	27	10	18	17	19	19	24	12	57	31	19	17	60	55	74	59	51
AT1G05330	-0.817874	0.737142	-0.838162	NA	-0.220908	NA	-0.0202882	NA	0.596966	NA	0.617254	NA	-1.27665	NA	-1.40027	NA	-1.2989	NA	0	NA	0	NA	0	NA	1.51973	0.181547	1.97851	0.0938676	2.08184	0.0747642	2.59772	0.0242254	0	2	0	0	0	0	0	0	0	0	0	0	5	10	10	1	0
AT1G05340	-0.213821	0.846046	-0.316687	0.772207	0.0299491	0.979903	-0.102867	0.932727	0.24377	0.813912	0.346636	0.977387	0.287968	0.895024	-0.259618	0.853803	-1.4318	0.0283073	-0.547585	0.653438	-1.71977	0.0083382	-1.17218	0.229182	1.19942	0.00405643	0.697635	0.102194	1.14235	0.00658153	2.66117	3.97003e-09	28	22	30	31	29	38	12	34	34	1	5	20	147	170	280	173	97
AT1G05350	0.0756123	0.917234	0.329791	0.446459	0.20239	0.641915	0.254179	0.588882	0.126777	0.834332	-0.127402	0.992005	0.191125	0.866105	0.367427	0.483345	0.259125	0.620639	0.176302	0.871924	0.0679995	0.962134	-0.108302	0.942749	0.325385	0.201614	0.209872	0.41956	0.287749	0.239853	0.26865	0.289542	66	44	61	55	63	76	94	55	121	95	79	40	213	183	279	198	191
AT1G05360	-0.0880553	0.81527	-0.152594	0.652558	0.0319128	0.92866	-0.0645387	0.872046	0.119968	0.725479	0.184507	0.919665	0.162522	0.824729	0.165011	0.734197	-0.0545334	0.942545	0.00248949	1	-0.217055	0.618729	-0.219545	0.714759	2.14524	1.64287e-40	1.89467	1.03532e-32	1.82764	2.989e-32	2.23169	2.43144e-43	87	68	88	92	87	91	83	70	194	105	75	63	931	1151	1327	899	887
AT1G05370	-0.386806	0.725371	0.319908	0.805569	0.144002	0.892697	0.706714	NA	0.530808	NA	-0.175907	0.997118	-0.109822	1	0.925419	NA	0.262773	NA	1.03524	0.480737	0.372595	NA	-0.662646	NA	1.39768	0.0174143	1.12069	0.0704521	0.792167	0.124773	1.27891	0.0242871	3	3	5	2	6	2	2	2	27	6	3	5	33	29	36	22	15
AT1G05380	0.142625	0.632382	0.0283742	0.964056	-0.0683514	0.823731	-0.114251	0.727373	-0.210977	0.40902	-0.0967256	0.990693	-0.131404	0.846896	-0.028997	0.98356	-0.115715	0.765726	0.102407	0.887439	0.0156892	1	-0.0867181	0.917658	0.61922	3.08366e-05	0.89325	1.92531e-09	0.676592	3.36289e-06	0.666584	9.17127e-06	198	115	159	129	131	165	160	130	281	213	116	123	771	720	769	794	711
AT1G05385	-0.545723	0.73759	-0.710786	0.654616	-0.258694	0.858751	-0.165063	NA	0.287029	NA	0.452092	0.992005	-0.00296958	1	0.119423	NA	-0.0697235	NA	0.122393	0.98632	-0.0667539	NA	-0.189147	NA	-3.01535	6.06623e-09	-3.5581	2.8424e-09	-3.84556	1.19888e-11	-3.20432	8.67943e-09	12	13	15	12	13	15	12	16	26	17	16	7	4	7	3	1	5
AT1G05390	NA	NA	NA	NA	NA	NA	NA	NA	NA	NA	NA	NA	NA	NA	NA	NA	NA	NA	NA	NA	NA	NA	NA	NA	NA	NA	NA	NA	NA	NA	NA	NA	0	0	0	0	0	0	0	0	0	0	0	0	0	0	0	0	0
AT1G05400	-0.233927	0.875531	0.0919178	0.967161	0.278977	0.790603	0.325845	NA	0.512904	NA	0.187059	0.997118	-1.41243	0.303804	-0.99937	NA	-0.301025	NA	0.413057	0.90319	1.1114	NA	0.698345	NA	0.0330039	0.960091	1.2115	0.076003	1.12429	0.062755	0.613006	0.300922	1	5	15	1	4	2	6	2	4	5	4	8	19	20	29	16	14
AT1G05410	-0.0446759	0.954549	0.105353	0.890757	0.306781	0.398263	0.150029	0.790025	0.351457	0.388888	0.201428	0.977387	0.315151	0.618824	0.275477	0.600653	0.245804	0.601301	-0.0396735	1	-0.069347	0.95183	-0.0296735	1	-0.943697	3.34276e-05	-1.30352	6.5486e-09	-1.11382	2.38509e-07	-0.88272	7.04321e-05	71	52	51	67	83	65	87	49	126	111	55	53	84	93	106	70	83
AT1G05420	-0.233791	0.819943	-0.384804	0.684405	-0.771937	0.172653	-0.151013	NA	-0.538146	NA	-0.387133	0.97627	-0.507963	0.81761	-0.488486	0.740904	-0.614923	0.598131	0.0194772	1	-0.10696	0.994373	-0.126438	NA	1.20462	0.011043	1.47879	0.00434745	1.3083	0.00798146	1.0476	0.0526195	9	2	10	2	8	4	4	4	10	10	2	2	70	48	34	45	34
AT1G05430	0.163095	0.564674	0.150983	0.644681	0.237369	0.262189	-0.0121117	0.979017	0.074274	0.845396	0.0863857	0.992005	0.196392	0.683224	0.205782	0.557685	0.266535	0.321004	0.00938965	1	0.0701428	0.911251	0.0607532	0.957157	0.0935576	0.57537	0.0602606	0.722877	0.0387593	0.81707	0.0643918	0.701672	131	104	138	129	150	146	124	140	275	198	153	115	348	431	474	394	392
AT1G05440	0.0441566	0.987846	-0.0287125	NA	0.785906	0.457544	-0.0728691	NA	0.741749	NA	0.814618	0.913426	1.2577	0.624649	1.17908	NA	1.15505	NA	-0.0786203	1	-0.102642	NA	-0.0240216	NA	1.97866	0.0246694	0.765123	0.340742	0.770874	0.322618	1.60951	0.0337018	1	1	0	1	4	2	0	1	8	5	0	2	5	11	23	12	7
AT1G05450	0.37777	0.625432	-0.0119573	0.997186	0.284461	0.693841	-0.389728	NA	-0.0933097	NA	0.296418	0.980117	0	1	0	1	0	1	0	1	0	1	0	NA	5.74077	2.09744e-11	6.11079	9.47502e-13	5.92677	2.3442e-12	6.06119	1.31266e-12	0	0	0	0	0	0	0	0	0	0	0	0	114	77	104	120	124
AT1G05460	-0.023726	0.972417	0.116137	0.835804	0.0713309	0.865485	0.139863	0.752041	0.0950569	0.852739	-0.0448056	0.997118	0.331664	0.569308	0.539127	0.130623	0.519206	0.117725	0.207463	0.773846	0.187542	0.749455	-0.0199215	1	0.498849	0.0197409	0.143458	0.523872	0.0758578	0.730196	0.0509737	0.825708	65	41	43	52	72	62	72	56	145	117	49	60	255	209	195	171	205
AT1G05470	-0.0332417	0.950789	0.00268708	0.99936	0.0699207	0.837827	0.0359288	0.93961	0.103162	0.796658	0.0672336	0.997118	0.0177837	1	0.821735	0.0115694	0.696642	0.0369089	0.803951	0.0205151	0.678858	0.0693704	-0.125093	0.905277	2.04704	8.079e-23	1.99601	1.46219e-21	1.22799	3.93261e-12	1.42032	2.14679e-14	34	19	35	27	30	31	43	34	123	74	38	38	390	358	402	323	333
AT1G05490	0.245019	0.388752	-0.0354938	0.960474	0.122213	0.704957	-0.280513	0.313876	-0.122807	0.756851	0.157707	0.97627	0.705084	0.782958	1.16719	0.358493	1.69486	0.0692668	0.462104	0.847409	0.989775	0.36963	0.52767	0.766482	5.73578	9.97035e-25	5.27571	6.82303e-30	4.5331	2.06936e-33	4.16313	8.21749e-33	2	0	2	4	0	4	4	4	7	12	5	2	320	323	348	334	302
AT1G05500	0.00188785	1	-0.01311	0.988559	0.197085	0.534965	-0.0149979	0.979329	0.195197	0.607806	0.210195	0.937596	-0.16326	0.856043	-0.138794	0.824975	0.127117	0.803578	0.0244666	1	0.290377	0.502042	0.26591	0.663247	0.0156272	0.945805	0.180775	0.392258	0.141311	0.495327	0.0855957	0.689499	90	69	89	66	74	80	83	53	147	115	95	70	210	259	321	240	199
AT1G05510	1.12387	NA	0.844433	NA	0.681777	NA	-0.279441	NA	-0.442096	NA	-0.162656	NA	0	NA	0	NA	0	NA	0	NA	0	NA	0	NA	0.591747	NA	1.71364	NA	1.50989	NA	1.28503	NA	0	0	0	0	0	0	0	0	0	0	0	0	1	0	1	1	1
AT1G05520	0.124555	0.653751	0.00307961	0.998472	0.0213428	0.948859	-0.121475	0.668704	-0.103212	0.737857	0.0182631	0.997118	0.15051	0.756813	0.0859557	0.851569	0.12514	0.691362	-0.0645541	0.937613	-0.02537	0.993941	0.0391841	0.983899	0.129048	0.377806	0.103093	0.484362	0.0461723	0.760561	0.0252514	0.873503	203	140	180	153	224	199	184	192	300	258	179	154	564	660	563	587	551
AT1G05530	-1.38454	NA	0.703122	NA	0.112504	NA	2.08766	NA	1.49704	NA	-0.590618	NA	0	NA	0	NA	0	NA	0	NA	0	NA	0	NA	1.07417	NA	0	NA	1.83902	NA	1.19489	NA	0	0	0	0	0	0	0	0	0	0	0	0	1	2	0	0	0
AT1G05540	0.00653794	0.994838	-0.269834	0.280507	-0.409899	0.0311418	-0.276372	0.27151	-0.416437	0.0457261	-0.140064	0.977387	0.305246	0.933163	0.577942	0.638442	1.0975	0.148048	0.272696	0.908488	0.792257	0.395423	0.51956	0.709846	4.93826	5.52342e-33	4.63955	3.75073e-34	4.09048	1.85207e-36	3.43086	8.94998e-30	4	3	4	1	6	7	2	5	15	14	5	8	397	397	415	379	370
AT1G05550	0.249878	0.690501	-0.363118	0.536285	-0.568714	0.158093	-0.612996	0.15851	-0.818592	0.0327315	-0.205595	0.987871	0.478172	0.927234	0.671804	0.753252	-0.349831	0.904293	0.193633	0.990683	-0.828003	0.70627	-1.02164	NA	5.01381	7.44186e-15	4.78552	1.81306e-16	3.97889	2.37452e-14	4.79493	3.98019e-12	0	3	0	2	3	0	0	0	8	0	2	0	168	161	137	176	190
AT1G05560	-0.268162	0.771377	0.329889	0.68429	0.795122	0.0576367	0.598051	0.341778	1.06328	0.0214025	0.465233	0.852987	-0.425502	0.309908	0.313412	0.435438	0.445144	0.138113	0.738914	0.0114573	0.870646	0.000937706	0.131732	0.88462	-4.5406	1.13977e-65	-4.38326	4.91643e-48	-4.52412	6.48269e-75	-4.19062	1.09964e-69	155	110	155	80	88	144	151	203	278	246	211	134	21	18	15	13	11
AT1G05562	-1.49021	1.06472e-05	-0.948415	0.00535142	-0.73958	0.0384881	0.5418	0.333402	0.750635	0.109687	0.208836	0.987871	-0.0423541	1	0.467683	0.333015	0.167518	0.802301	0.510037	0.342237	0.209872	0.78238	-0.300165	0.719562	-1.13818	1.27305e-05	-2.58604	3.08492e-18	-2.55428	1.22257e-22	-2.04528	2.67009e-14	44	44	76	50	48	61	89	78	105	94	66	36	58	84	91	20	23
AT1G05570	-0.446031	0.201768	-0.174065	0.779689	-0.22252	0.593902	0.271966	0.545666	0.223511	0.653928	-0.0484542	0.997118	0.158761	0.887754	0.224811	0.697988	-0.0119039	1	0.0660505	0.984015	-0.170665	0.801135	-0.236715	0.771485	0.31574	0.183147	-0.289052	0.227905	-0.0831365	0.743893	0.105124	0.682689	171	152	147	159	129	244	174	203	299	254	126	122	622	594	646	417	295
AT1G05575	0	NA	0	NA	0	NA	0	NA	0	NA	0	NA	-0.628903	NA	0.290861	NA	-0.531864	NA	0.919763	NA	0.0970383	NA	-0.822725	NA	-2.31169	0.061713	-1.59233	0.204575	-2.60547	0.0345369	-1.73421	0.168623	3	0	1	0	0	2	5	0	0	0	1	1	0	0	0	0	0
AT1G05577	-0.201525	0.904973	0.4928	NA	-0.501076	0.627924	0.694325	NA	-0.29955	NA	-0.993875	0.718884	0	1	0	NA	0	NA	0	1	0	NA	0	NA	4.25146	7.22669e-06	4.04339	2.37443e-05	4.91681	1.23498e-07	3.78122	8.21598e-05	0	0	0	0	0	0	0	0	0	0	0	0	26	24	28	25	9
AT1G05580	0.639113	0.0923224	0.279251	0.667461	0.633589	0.0778244	-0.359862	0.487993	-0.00552429	0.994939	0.354337	0.911435	0	1	0	1	0	1	0	1	0	1	0	1	10.8804	4.25012e-54	11.5104	2.30028e-60	11.3937	1.14757e-60	11.5565	4.55718e-61	0	0	0	0	0	0	0	0	0	0	0	0	8261	5686	6029	9257	11105
AT1G05590	0.332682	0.155537	0.164663	0.655347	0.382147	0.060447	-0.16802	0.608089	0.0494653	0.912706	0.217485	0.88966	0.15273	0.881043	0.190137	0.732139	-0.0836764	0.906962	0.0374065	1	-0.236406	0.648911	-0.273813	0.672632	0.588054	0.00216571	0.768006	3.46124e-05	0.56258	0.00161585	1.05388	1.961e-08	46	32	59	46	48	57	60	44	88	65	40	30	221	206	219	231	257
AT1G05600	0.09603	0.952692	0.275426	0.846276	0.219849	0.826038	0.179396	NA	0.123819	NA	-0.0555775	0.997118	-0.0469519	1	0.268097	0.852062	-0.362124	0.735773	0.315049	0.873059	-0.315172	0.82969	-0.630221	NA	-1.37748	0.00266565	-1.2345	0.00883709	-1.37015	0.00174828	-0.79551	0.101912	8	19	22	11	12	26	15	19	44	17	9	14	11	21	27	13	17
AT1G05610	-0.254155	0.922265	0.0790983	NA	0.762981	NA	0.333253	NA	1.01714	NA	0.683883	NA	-0.0123541	NA	-0.610581	NA	-0.475895	NA	-0.598227	NA	-0.46354	NA	0.134686	NA	0.550014	0.585589	0.308213	0.774864	1.23969	0.212533	1.78889	0.0656773	1	1	1	0	0	3	1	0	1	2	0	0	3	5	7	6	3
AT1G05615	NA	NA	NA	NA	NA	NA	NA	NA	NA	NA	NA	NA	NA	NA	NA	NA	NA	NA	NA	NA	NA	NA	NA	NA	NA	NA	NA	NA	NA	NA	NA	NA	0	0	0	0	0	0	0	0	0	0	0	0	0	0	0	0	0
AT1G05620	0.551227	0.0122709	0.523072	0.0188704	0.577796	0.00557878	-0.028155	0.957553	0.0265689	0.962492	0.0547239	0.997118	0.74888	0.0704661	0.189048	0.813381	0.756511	0.0329607	-0.559832	0.224291	0.0076309	1	0.567463	0.277829	1.51712	3.28057e-11	1.31946	8.01555e-11	1.85114	6.71696e-19	1.3384	2.75143e-11	21	27	30	48	37	47	40	11	62	65	42	33	228	245	241	328	290
AT1G05630	0.0789543	0.853039	0.075235	0.883614	-0.0958853	0.766584	-0.00371931	0.994617	-0.17484	0.582298	-0.17112	0.953771	-0.123739	0.907196	0.0416724	0.977416	-0.180065	0.664387	0.165412	0.815758	-0.0563261	0.957921	-0.221738	0.722717	1.55033	1.87347e-20	1.75302	4.86235e-25	1.58389	1.804e-22	1.63451	9.29458e-22	88	68	105	83	74	80	81	76	182	107	63	69	767	820	822	827	652
AT1G05640	0.368139	0.583152	0.433307	0.512712	0.57397	0.232825	0.0651681	NA	0.205831	NA	0.140663	0.997118	0.121813	1	1.27376	0.207972	1.02649	0.315874	1.15195	0.33477	0.904681	0.465101	-0.247266	NA	2.26255	2.70757e-05	2.50888	1.72117e-06	1.4221	0.000406284	1.81003	3.08524e-05	0	7	1	2	3	4	6	9	12	8	5	6	38	45	57	56	43
AT1G05650	0	NA	0.652429	NA	0.812043	NA	0.641919	NA	0.801533	NA	0.159614	NA	0	NA	0	NA	0	NA	0	NA	0	NA	0	NA	0	NA	0	NA	0.579474	NA	0.720823	NA	0	0	0	0	0	0	0	0	0	0	0	0	0	0	0	0	0
AT1G05660	2.55956	0.026137	2.94262	NA	3.44575	NA	0.383063	NA	0.886187	NA	0.503124	NA	0	NA	0	NA	0	NA	0	NA	0	NA	0	NA	0.735319	0.547065	3.28967	0.00171617	3.82247	0.000190467	4.2063	3.92993e-05	0	0	0	0	0	0	0	0	0	0	0	0	2	1	1	7	13
AT1G05670	0.110798	0.855431	-0.046901	0.960975	-0.0032395	0.997321	-0.157699	0.765267	-0.114037	0.849489	0.0436615	0.997118	-0.535195	0.381257	0.125498	0.895478	-0.0381418	0.996068	0.660694	0.198306	0.497054	0.367323	-0.16364	0.895409	0.145988	0.586633	0.791981	0.0029633	-0.0264114	0.92445	0.18089	0.502914	60	21	28	21	26	26	42	30	74	50	33	26	111	106	157	101	137
AT1G05675	-0.0639918	0.991022	1.39403	0.485676	-0.140066	0.961418	1.45803	NA	-0.0760744	NA	-1.5341	0.853942	-3.46288	0.0140157	0.493028	NA	-0.424258	NA	3.95591	0.00329967	3.03862	NA	-0.917287	NA	-4.3301	3.84442e-06	-0.931212	0.429607	-3.42909	8.68552e-05	-4.04591	2.89137e-05	6	1	36	1	0	1	7	22	51	5	22	2	1	0	2	1	1
AT1G05680	-1.04497	0.0190138	-1.03457	0.0181857	-1.00186	0.0195415	0.0103954	0.993076	0.043107	0.971776	0.0327117	0.998939	-0.278778	0.893114	0.536901	0.512879	-0.0324816	1	0.815679	0.302654	0.246297	0.859009	-0.569382	NA	0.822738	0.0285998	0.0565464	0.901555	-0.748737	0.0403762	-0.146643	0.735587	26	17	13	8	14	24	46	21	28	18	17	20	94	109	111	49	30
AT1G05690	-0.249334	0.852494	0.130174	0.945509	-0.461681	0.611943	0.379508	NA	-0.212347	NA	-0.591856	0.927848	-0.284173	0.933163	-0.69454	NA	0.0339044	NA	-0.410367	0.852195	0.318077	NA	0.728444	NA	-0.729376	0.14728	-0.694537	0.195701	0.0953382	0.87005	-1.22496	0.0157153	17	8	10	3	18	7	9	7	9	9	12	14	12	27	25	11	17
AT1G05700	0.761439	NA	0.546621	NA	0.655533	NA	-0.214818	NA	-0.105907	NA	0.108911	NA	2.17875	NA	0	NA	0	NA	-2.22501	NA	-2.18052	NA	0	NA	0	NA	-1.71692	NA	0.293273	NA	0.3577	NA	0	0	0	3	0	1	0	0	0	0	0	0	0	0	0	0	0
AT1G05710	0.653503	0.0117665	0.581862	0.0311396	0.364957	0.239339	-0.0716409	0.904407	-0.288546	0.453541	-0.216905	0.968229	0.157836	0.967194	0.416844	0.651511	0.187115	0.875313	0.259008	0.875839	0.0292792	1	-0.229729	0.898534	2.22719	5.61961e-12	2.72286	1.45215e-18	2.39221	4.27501e-18	2.40503	3.75046e-15	14	4	11	12	9	11	9	17	22	12	10	12	108	154	177	190	212
AT1G05720	0.090853	0.91486	0.118787	0.899161	0.131769	0.821321	0.0279337	0.974106	0.0409163	0.963231	0.0129826	0.999607	0.247154	0.876384	-0.181101	0.883984	0.0468349	0.998567	-0.428255	0.662069	-0.200319	0.86368	0.227936	0.888706	1.16861	0.000165627	1.01231	0.00092477	1.4685	1.3245e-06	1.25355	4.56385e-05	38	12	14	25	27	22	15	15	40	23	22	21	132	157	160	160	151
AT1G05730	-0.0563456	0.966422	-0.0585517	0.972757	0.0911191	0.921848	-0.00220614	NA	0.147465	NA	0.149671	0.997118	0.969028	0.569472	1.06041	NA	0.787874	NA	0.0913847	1	-0.181153	NA	-0.272538	NA	2.01573	0.000621934	0.990359	0.0546104	0.896769	0.0609725	1.31898	0.0103135	3	1	3	3	4	8	6	4	10	9	4	1	33	38	29	37	20
AT1G05740	-1.39757	NA	-0.227607	NA	-0.824808	NA	1.16997	NA	0.572766	NA	-0.5972	NA	1.34497	NA	0	NA	0.727442	NA	-1.40011	NA	-0.617532	NA	0.782573	NA	1.11092	NA	-1.63162	NA	0.938448	NA	-0.441326	NA	0	0	0	0	0	2	0	0	0	1	0	0	1	0	3	0	0
AT1G05750	-0.203428	0.799749	0.173796	0.852955	-0.375008	0.481422	0.377224	0.534974	-0.17158	0.842386	-0.548803	0.755824	-0.220593	0.880889	-0.45021	0.493192	-0.547327	0.301495	-0.229616	0.867944	-0.326734	0.684119	-0.097118	NA	-1.10174	0.000256532	-1.08457	0.000610261	-0.477734	0.132532	-0.92942	0.00450799	33	45	46	35	26	47	46	28	34	30	27	30	67	51	65	42	50
AT1G05760	0.488676	0.735696	0.377021	NA	-0.196389	0.894517	-0.111655	NA	-0.685066	NA	-0.573411	0.977387	0.0176869	1	-1.34879	NA	-0.0554662	NA	-1.36648	0.530527	-0.0731532	NA	1.29333	NA	0.34549	0.663065	0.81648	0.277221	2.0713	0.0114241	0.204567	0.807069	2	2	4	3	4	1	1	0	2	4	1	3	12	3	18	7	19
AT1G05770	-0.138179	0.944022	0.182447	NA	0.237693	0.849583	0.320626	NA	0.375872	NA	0.0552463	0.998939	0.413805	0.945641	-1.10444	NA	-0.924714	NA	-1.51824	0.482575	-1.33852	NA	0.179721	NA	1.24096	0.105742	0.688982	0.367111	2.52785	0.00241406	2.40337	0.00456778	2	2	1	2	4	1	2	0	0	0	1	1	9	14	18	11	14
AT1G05780	0.123488	0.807278	-0.024306	0.979434	0.149253	0.696542	-0.147794	0.749741	0.0257653	0.967588	0.173559	0.977387	0.231352	0.764552	0.159164	0.809526	-0.0337773	0.994942	-0.0721887	0.972264	-0.26513	0.610476	-0.192941	0.82272	-0.342137	0.118914	-0.450001	0.0352234	-0.525606	0.0102086	-0.159106	0.493173	63	27	56	49	68	51	55	41	106	64	37	45	110	127	119	106	106
AT1G05785	-0.133085	0.883293	-0.0458611	0.972757	0.0271549	0.974043	0.087224	NA	0.16024	NA	0.073016	0.997118	-0.082034	1	-0.0523817	1	0.0158415	1	0.0296523	1	0.0978756	0.975877	0.0682233	NA	0.764214	0.0414484	0.713163	0.0674443	0.770735	0.0334089	0.775528	0.0384349	11	10	12	8	11	12	12	6	22	24	5	7	53	54	72	52	46
AT1G05790	0.227805	0.18663	0.200866	0.293621	0.200764	0.226267	-0.026939	0.936724	-0.027041	0.936112	-0.00010195	1	0.107078	0.861232	0.0517367	0.933459	0.0254003	0.981625	-0.0553416	0.953541	-0.0816779	0.861882	-0.0263363	0.996173	0.779124	3.32432e-10	0.89985	1.99155e-13	0.928253	6.3092e-15	0.954487	7.22432e-15	162	143	149	144	161	184	155	165	259	203	151	127	922	730	809	863	805
AT1G05800	0.490196	NA	0	NA	0	NA	-0.490289	NA	-0.473065	NA	0	NA	0	NA	0	NA	0	NA	0	NA	0	NA	0	NA	0	NA	0.324516	NA	0	NA	0	NA	0	0	0	0	0	0	0	0	0	0	0	0	0	0	0	0	1
AT1G05805	0.288652	0.416679	0.170652	0.743928	0.159971	0.681208	-0.118	0.812057	-0.128681	0.798842	-0.010681	0.999607	-0.18932	0.802134	-0.36141	0.347761	-0.379772	0.250022	-0.17209	0.825162	-0.190452	0.725661	-0.0183611	1	-0.51831	0.0101271	-0.0403379	0.862677	0.0137528	0.954524	0.0214329	0.92917	167	151	222	153	153	166	181	118	209	140	150	127	480	341	364	451	414
AT1G05810	0.753114	0.0583668	1.32681	2.27975e-05	1.50287	7.02095e-07	0.573697	0.199291	0.74976	0.053001	0.176064	0.991543	-0.440711	0.528713	-0.351502	0.577572	-0.576171	0.199121	0.0892093	0.978253	-0.13546	0.90641	-0.224669	0.854287	-1.96971	1.61492e-12	-0.775886	0.00769218	-0.291398	0.321362	0.109334	0.73405	78	60	90	57	47	62	73	42	106	46	41	63	61	42	77	104	97
AT1G05820	0.461975	0.189817	0.0272309	0.980403	0.230433	0.587664	-0.434744	0.255673	-0.231542	0.644035	0.203202	0.977387	-0.957291	0.229504	-0.765511	0.282503	-0.258615	0.781488	0.19178	0.944636	0.698676	0.416756	0.506896	0.688672	2.65449	7.13765e-19	4.07376	5.24814e-30	3.44723	3.19098e-26	3.14354	3.66227e-24	12	13	20	9	11	2	9	8	15	25	7	8	287	344	285	398	385
AT1G05830	-0.121475	0.611681	-0.0598437	0.870811	-0.111775	0.595138	0.0616314	0.835391	0.0097003	0.98019	-0.0519311	0.995559	0.0926106	0.866017	0.109802	0.731211	-0.0443151	0.916662	0.0171914	1	-0.136926	0.636941	-0.154117	0.682113	-0.514352	9.28532e-06	-0.728438	3.83536e-10	-0.683998	9.17857e-10	-0.581812	7.29678e-07	253	189	212	187	244	264	221	205	461	292	179	188	454	469	515	397	391
AT1G05835	-1.03946	0.00176138	-0.963324	0.00402293	-1.10618	0.000466082	0.0761318	0.928336	-0.066726	0.938331	-0.142858	0.993362	1.14462	0.364904	0.780824	0.557762	0.0691422	1	-0.363797	0.872627	-1.07548	0.327708	-0.711682	0.710618	5.08987	5.79708e-24	2.90579	6.60667e-13	3.34572	2.01655e-16	3.91455	3.60278e-15	1	1	6	5	5	10	3	0	17	6	1	2	339	322	378	156	149
AT1G05840	-0.12184	0.791085	0.161055	0.728986	0.260224	0.363237	0.282895	0.382367	0.382064	0.164904	0.099169	0.992005	-0.176259	0.816301	-0.155873	0.776037	-0.390246	0.221087	0.0203863	1	-0.213987	0.661817	-0.234373	0.721523	0.45924	0.0157093	0.51366	0.00784691	0.776168	2.45924e-05	1.10971	3.42616e-09	140	101	139	99	104	131	152	93	164	119	62	113	524	512	607	410	418
AT1G05850	0.237646	0.19624	0.083924	0.809148	0.121363	0.580994	-0.153722	0.508645	-0.116283	0.65968	0.037439	0.997118	-0.0260337	1	-0.0655203	0.865633	-0.452555	0.00204159	-0.0394866	0.970129	-0.426522	0.00802373	-0.387035	0.0522667	-0.0257219	0.848964	0.237958	0.0484772	0.123722	0.322719	0.548197	2.39503e-06	3087	1956	2996	2689	2403	2650	2444	2647	4189	2339	1823	1746	8664	7766	8111	8414	8964
AT1G05860	0.119284	0.800203	-0.0418667	0.957279	0.0349266	0.939624	-0.161151	0.6975	-0.0843575	0.866417	0.0767933	0.997118	-0.305037	0.709743	0.0449798	0.983355	-0.535712	0.2076	0.350017	0.613381	-0.230675	0.767437	-0.580692	0.320276	0.528327	0.018041	0.952648	3.91531e-05	0.441481	0.0401216	1.09897	3.78158e-06	38	26	37	20	24	37	35	34	59	32	23	17	169	122	167	162	141
AT1G05870	-0.552821	0.209922	-0.252254	0.73171	-0.280853	0.59148	0.300566	0.619407	0.271967	0.669609	-0.028599	0.998939	0.825809	0.127216	1.16226	0.00540038	0.708797	0.136583	0.336448	0.709853	-0.117011	0.92776	-0.453459	0.598804	1.84601	5.61744e-10	0.467382	0.125698	0.431501	0.146604	0.856361	0.00379516	25	30	54	48	69	80	49	73	211	113	58	28	372	416	482	267	217
AT1G05880	0	NA	0	NA	0	NA	0	NA	0	NA	0	NA	0.287987	NA	0.254703	NA	-0.324528	NA	-0.0332843	NA	-0.612516	NA	-0.579231	NA	-0.356429	NA	-0.639593	NA	-0.611113	NA	0	NA	0	0	1	2	0	0	2	0	0	0	0	0	0	0	0	0	0
AT1G05890	-0.0243526	0.950703	0.337705	0.0191401	0.385982	0.00381302	0.362058	0.0165202	0.410334	0.00336395	0.0482765	0.997118	-0.0787842	0.907939	0.0820484	0.828266	-0.114847	0.667134	0.160833	0.637403	-0.0360633	0.957585	-0.196896	0.569344	-0.0904553	0.481643	-0.0360237	0.793634	0.165202	0.17118	0.410374	0.000545008	295	243	328	265	240	312	337	260	540	357	223	248	861	786	915	727	713
AT1G05894	0.0380889	NA	-0.362987	NA	0.00504903	NA	-0.401075	NA	-0.0330398	NA	0.368036	NA	-0.409616	NA	-1.15023	NA	-1.68842	NA	-0.740609	NA	-1.27881	NA	-0.538197	NA	-0.129887	0.921308	0.317818	0.808349	0.657352	0.608501	1.56359	0.200448	0	1	2	1	0	1	0	0	1	0	0	0	0	5	3	0	1
AT1G05900	-0.737287	0.00682579	-0.514289	0.0977715	-0.722364	0.00588121	0.222998	0.64985	0.0149233	0.984274	-0.208075	0.977387	-0.210912	0.869692	-0.0600393	0.977864	-0.19929	0.771968	0.150872	0.913761	0.0116219	1	-0.139251	0.927723	0.944707	0.000121469	0.418331	0.126191	0.490457	0.0510806	0.421632	0.119175	53	18	31	24	26	36	27	28	66	36	32	22	202	191	216	112	113
AT1G05910	-0.000795235	1	-0.113072	0.784248	-0.214041	0.370061	-0.112276	0.749741	-0.213245	0.44075	-0.100969	0.991538	0.269602	0.526466	0.177209	0.676226	0.420022	0.0940366	-0.0923932	0.910952	0.15042	0.736158	0.242813	0.622083	0.942257	2.85201e-09	0.67186	2.14238e-05	0.651977	2.7393e-05	0.308195	0.0583669	107	122	102	114	157	132	130	124	213	250	128	103	694	657	683	571	595
AT1G05920	0.428967	NA	0.615962	NA	0	NA	0.186995	NA	-0.418092	NA	-0.605087	NA	0	NA	0.464786	NA	0.716997	NA	0.46486	NA	0.717071	NA	0.252211	NA	0	NA	0.287614	NA	0.00974927	NA	-0.847549	NA	0	0	0	0	0	0	0	0	1	0	0	1	0	0	0	0	1
AT1G05925	NA	NA	NA	NA	NA	NA	NA	NA	NA	NA	NA	NA	NA	NA	NA	NA	NA	NA	NA	NA	NA	NA	NA	NA	NA	NA	NA	NA	NA	NA	NA	NA	0	0	0	0	0	0	0	0	0	0	0	0	0	0	0	0	0
AT1G05930	0	NA	0.408012	NA	0	NA	0.373913	NA	0	NA	-0.390881	NA	0	NA	0	NA	0	NA	0	NA	0	NA	0	NA	0	NA	0	NA	0.26809	NA	0	NA	0	0	0	0	0	0	0	0	0	0	0	0	0	0	0	0	0
AT1G05940	-0.213851	0.396925	0.0237906	0.971033	-0.0734684	0.811237	0.237642	0.343061	0.140383	0.658971	-0.0972589	0.991051	0.199996	0.600649	-0.179943	0.577909	-0.120521	0.706057	-0.379939	0.119472	-0.320517	0.192143	0.059422	0.94985	-0.726478	1.70739e-07	-1.14033	1.55875e-16	-0.522744	0.000196758	-0.679425	1.4972e-06	339	256	319	322	300	426	272	296	403	394	269	215	533	555	648	475	372
AT1G05950	-0.00839252	0.998761	0.426898	0.338154	0.370296	0.36203	0.43529	0.328687	0.378688	0.421409	-0.0566018	0.997118	0.276315	0.915801	1.5391	0.00414839	1.73702	0.000384653	1.26278	0.0291448	1.4607	0.00486412	0.197923	NA	1.95274	2.01231e-07	1.66803	3.83615e-06	0.840538	0.00311502	0.586013	0.046153	9	10	3	10	6	11	21	11	55	36	30	15	86	90	107	82	72
AT1G05960	0.162217	0.312827	0.111989	0.598353	0.226481	0.0767595	-0.0502281	0.842546	0.0642639	0.792351	0.114492	0.937276	-0.0255149	1	0.453023	0.000583051	0.326804	0.0205924	0.478538	0.000420885	0.352319	0.0187655	-0.126219	0.696619	0.893477	6.22332e-20	1.08121	1.82015e-28	0.552442	7.39837e-09	0.793154	1.72589e-16	516	366	448	400	423	474	624	544	1090	750	524	454	2525	2605	2620	2480	2576
AT1G05970	-0.138594	0.862886	0.204803	0.782647	0.401551	0.339519	0.343398	0.532169	0.540145	0.224565	0.196747	0.987871	-0.328138	0.748803	-0.136166	0.902316	0.0715584	0.957634	0.191972	0.888425	0.399697	0.55033	0.207724	NA	-0.952462	0.000763822	-0.762918	0.0144428	-0.611493	0.0293327	-0.62247	0.0273294	26	22	33	22	14	28	17	23	53	36	26	26	44	47	39	31	38
AT1G05980	-0.347933	NA	-0.00853868	NA	-0.361506	NA	0.339395	NA	0	NA	-0.352968	NA	0	NA	0	NA	0	NA	0	NA	0	NA	0	NA	0.217591	NA	0	NA	0.234859	NA	0	NA	0	0	0	0	0	0	0	0	0	0	0	0	0	0	1	0	0
AT1G05990	NA	NA	NA	NA	NA	NA	NA	NA	NA	NA	NA	NA	NA	NA	NA	NA	NA	NA	NA	NA	NA	NA	NA	NA	NA	NA	NA	NA	NA	NA	NA	NA	0	0	0	0	0	0	0	0	0	0	0	0	0	0	0	0	0
AT1G06000	-0.960566	0.00207794	-1.6627	1.05767e-09	-1.9928	8.36743e-14	-0.702138	0.064007	-1.03223	0.00131292	-0.330092	0.928684	0.0756303	1	0.633599	0.36487	1.06315	0.0316529	0.557969	0.53304	0.987524	0.0773419	0.429556	0.672524	4.4328	1.49667e-43	3.3966	2.52771e-26	2.1365	3.62889e-13	1.37685	3.00853e-06	19	12	13	13	18	15	32	28	20	52	39	10	1114	1057	968	514	418
AT1G06002	0.00563217	1	0.51279	0.421185	0.267402	0.698829	0.507158	0.435196	0.26177	0.765878	-0.245388	0.987871	-0.144612	0.956372	-0.349151	0.66166	-0.462249	0.44566	-0.204539	0.889738	-0.317638	0.719932	-0.113098	NA	-1.90347	6.54752e-09	-1.75322	3.15056e-07	-1.04153	0.0014116	-1.17382	0.000660983	37	26	37	29	17	44	27	22	48	37	24	15	29	15	38	30	17
AT1G06010	-0.623619	0.318993	0.288861	0.755138	-0.325627	0.636556	0.91248	NA	0.297992	NA	-0.614488	0.774499	-0.104332	1	0.404246	0.767073	0.552253	0.573924	0.508578	0.755026	0.656584	0.552179	0.148007	NA	0.993459	0.0302818	0.474172	0.350846	0.878074	0.0329369	0.115579	0.8121	13	3	4	8	5	5	10	6	17	11	5	14	44	42	40	30	20
AT1G06020	0.462439	0.706743	0.655249	NA	0.615337	0.501043	0.19281	NA	0.152899	NA	-0.0399115	0.999298	-1.1025	0.692247	-0.456787	NA	-0.509343	NA	0.64571	0.876547	0.593154	NA	-0.0525553	NA	0.663481	0.375656	2.22842	0.00778163	1.77552	0.0125325	1.78816	0.0178752	3	1	2	1	0	1	2	1	2	2	1	1	13	7	11	12	17
AT1G06030	0.925105	NA	0.826322	NA	0.841819	NA	-0.0987834	NA	-0.0832867	NA	0.0154967	NA	-2.45916	NA	-2.53919	NA	-2.47333	NA	0	NA	0	NA	0	NA	-2.35107	NA	1.0332	NA	1.01445	NA	0.964082	NA	1	1	3	0	0	0	0	0	0	0	0	0	1	0	0	0	3
AT1G06040	-0.729402	0.000147819	-0.922282	2.63189e-07	-0.829612	5.14895e-06	-0.19288	0.583236	-0.10021	0.822752	0.0926698	0.992005	-0.228122	0.649609	-0.708736	0.00249411	-0.514346	0.036015	-0.480614	0.115714	-0.286225	0.427003	0.194389	0.760323	0.912756	4.5461e-08	0.411476	0.0198917	0.69921	5.42821e-05	0.597491	0.000655828	318	199	302	192	212	288	117	138	395	291	192	119	1624	1551	1637	832	832
AT1G06050	0.351996	0.575145	-0.0384284	0.979731	0.0544745	0.946656	-0.390425	NA	-0.297522	NA	0.0929029	0.997118	-0.354134	0.893114	0.262572	0.868082	-0.181383	0.916668	0.616707	0.666481	0.172751	0.946052	-0.443955	NA	1.15568	0.00620765	1.86181	2.78963e-05	0.854682	0.0287312	1.39154	0.0013018	5	5	11	5	5	6	13	6	12	8	3	8	53	41	57	64	44
AT1G06060	-0.152321	0.646484	-0.0344267	0.958175	-0.0405962	0.912561	0.117894	0.747351	0.111725	0.774188	-0.00616944	0.999607	0.10179	0.94837	-0.352616	0.408477	-0.0298513	0.996537	-0.454406	0.281601	-0.131642	0.848251	0.322764	0.606296	0.740161	5.50455e-05	0.48605	0.00989274	1.05835	8.29624e-09	0.729416	8.27134e-05	63	34	49	51	36	68	32	41	67	67	40	41	264	233	266	185	195
AT1G06070	0.381468	0.0910303	0.103635	0.829609	0.0492011	0.897307	-0.277833	0.310785	-0.332267	0.181626	-0.0544335	0.997118	-0.00149689	1	-0.0403989	0.979803	-0.22594	0.58747	-0.038902	1	-0.224443	0.654305	-0.185541	0.813056	0.78334	1.62889e-05	1.1663	7.70345e-11	0.927374	1.2953e-07	1.05848	1.05704e-08	82	38	83	59	66	74	67	48	130	85	45	49	421	343	319	390	440
AT1G06080	-0.254023	0.771388	-0.503527	0.461583	-0.1872	0.805328	-0.249503	0.769172	0.0668236	0.953122	0.316327	0.977387	2.2766	5.27411e-05	1.77918	0.00345237	0.955462	0.204719	-0.497414	0.643776	-1.32114	0.0260549	-0.823723	0.403467	3.72562	3.50183e-18	1.195	0.00108414	1.44291	8.2153e-05	2.58296	2.60254e-11	5	5	13	43	10	69	16	28	67	24	7	18	304	358	403	245	253
AT1G06090	0.591976	0.47877	0.102685	0.958175	1.02432	0.082011	-0.48929	NA	0.432349	NA	0.92164	0.601248	1.7501	0.427695	1.43141	NA	2.04735	NA	-0.318687	0.960859	0.297252	NA	0.61594	NA	4.17871	1.85653e-06	3.02059	6.43058e-06	2.84999	2.36355e-05	3.15569	4.25651e-07	0	0	0	1	1	3	0	0	5	5	1	1	52	21	28	43	47
AT1G06100	0.160341	0.93771	-0.80213	NA	-0.0970024	NA	-0.962472	NA	-0.257344	NA	0.705128	NA	0.649139	NA	1.54056	NA	1.41933	NA	0.89142	NA	0.770193	NA	-0.121227	NA	3.22742	0.000986793	2.73863	0.00360386	0.884735	0.314816	1.71109	0.0501753	0	0	0	0	1	0	1	0	3	3	0	0	13	13	10	11	16
AT1G06110	-0.27437	0.0611244	0.22243	0.173729	0.249865	0.0750538	0.4968	6.23852e-05	0.524235	1.25276e-05	0.0274349	0.997118	0.132907	0.724287	0.115179	0.697394	-0.0458634	0.905383	-0.017728	1	-0.17877	0.463048	-0.161042	0.647953	0.273589	0.0164118	-0.133687	0.263964	0.380841	0.000471523	0.569318	2.59919e-07	312	225	330	302	266	376	321	310	515	380	263	227	1005	1023	1264	784	755
AT1G06120	-0.813078	NA	-0.821677	NA	-0.540443	NA	0	NA	0.272635	NA	0.281234	NA	0	NA	0	NA	0	NA	0	NA	0	NA	0	NA	0.723072	NA	0	NA	0	NA	0.18561	NA	0	0	0	0	0	0	0	0	0	0	0	0	0	4	0	0	0
AT1G06130	-0.216801	0.48638	0.182759	0.605487	-0.101464	0.767213	0.399561	0.100556	0.115337	0.785124	-0.284223	0.759658	0.0262402	1	-0.018545	1	-0.258044	0.47311	-0.0447853	0.99442	-0.284284	0.48288	-0.239499	0.692739	-0.216611	0.242919	-0.459653	0.0121287	-0.0153071	0.940124	-0.0600313	0.774892	95	56	71	61	70	93	53	73	148	77	73	41	184	199	213	156	143
AT1G06135	0	NA	0	NA	0	NA	0	NA	0	NA	0	NA	0	NA	0.453533	NA	0	NA	0.453583	NA	0	NA	-0.456514	NA	0	NA	0	NA	-0.618675	NA	0	NA	0	0	0	0	0	0	0	0	1	0	0	0	0	0	0	0	0
AT1G06137	NA	NA	NA	NA	NA	NA	NA	NA	NA	NA	NA	NA	NA	NA	NA	NA	NA	NA	NA	NA	NA	NA	NA	NA	NA	NA	NA	NA	NA	NA	NA	NA	0	0	0	0	0	0	0	0	0	0	0	0	0	0	0	0	0
AT1G06140	0.0232604	0.998188	0.671586	NA	0.325464	0.821666	0.648326	NA	0.302204	NA	-0.346122	0.992005	-0.125637	1	0.134747	NA	0.569995	NA	0.260384	0.965837	0.695632	NA	0.435248	NA	-0.958428	0.190772	-0.80953	0.295236	-0.421588	0.548332	-1.20296	0.0735142	5	2	3	1	3	5	3	2	9	8	6	2	5	5	5	2	6
AT1G06148	-0.177094	0.955924	-0.577009	NA	0.247734	NA	-0.399915	NA	0.424828	NA	0.824743	NA	2.01833	NA	1.03169	NA	1.46378	NA	-0.986639	NA	-0.554556	NA	0.432083	NA	1.11313	0.320829	-1.0823	0.28134	-0.495572	0.653746	-0.102912	0.927981	0	0	1	3	4	1	0	0	5	1	0	4	5	1	6	1	4
AT1G06149	NA	NA	NA	NA	NA	NA	NA	NA	NA	NA	NA	NA	NA	NA	NA	NA	NA	NA	NA	NA	NA	NA	NA	NA	NA	NA	NA	NA	NA	NA	NA	NA	0	0	0	0	0	0	0	0	0	0	0	0	0	0	0	0	0
AT1G06150	0.113456	0.940185	-0.122956	0.945935	-0.149988	0.887352	-0.236412	NA	-0.263445	NA	-0.0270324	0.999607	0.0770634	1	0.477568	NA	-0.0240382	NA	0.400505	0.822137	-0.101102	NA	-0.501606	NA	-0.585795	0.238649	-0.549402	0.27448	-1.18632	0.00819506	-0.711745	0.157783	10	4	15	7	14	9	12	18	18	6	14	8	20	15	24	15	17
AT1G06160	-0.287757	0.940192	0.379509	0.926411	0.517691	0.824735	0.667265	NA	0.805448	NA	0.138183	0.997118	-0.890987	0.621716	-2.41552	NA	-0.989775	NA	-1.52453	0.303149	-0.0987878	NA	1.42574	NA	-5.81917	3.1023e-11	-5.21594	4.11977e-08	-3.02415	0.000979642	-4.31171	7.08566e-07	15	23	17	9	9	12	9	1	1	5	13	9	0	1	0	0	0
AT1G06170	-0.557511	0.602269	0.0936725	NA	-0.782471	0.339919	0.651183	NA	-0.224961	NA	-0.876144	0.788766	0.812174	0.855559	-0.751651	NA	1.03968	NA	-1.56382	0.562473	0.227509	NA	1.79133	NA	3.7388	1.51616e-05	2.36911	0.00291475	4.58412	3.957e-07	1.91664	0.0129635	1	0	0	1	1	1	0	0	0	2	2	0	38	26	29	24	7
AT1G06180	-0.446142	0.650219	-0.667396	0.436265	-1.06332	0.106656	-0.221254	NA	-0.617181	NA	-0.395927	0.985265	-0.545421	0.589642	-0.300808	0.769847	0.307533	0.69999	0.244613	0.88747	0.852954	0.182024	0.60834	NA	-2.37184	6.42343e-10	-2.27256	1.43288e-07	-2.73843	2.55932e-11	-3.74269	6.80835e-18	34	34	20	29	14	17	17	26	48	45	39	30	19	15	18	12	12
AT1G06190	-0.209145	0.615591	0.056619	0.94058	0.0297728	0.953169	0.265764	0.485607	0.238918	0.556261	-0.0268462	0.997118	-0.24091	0.588809	-0.236776	0.50379	-0.00831116	1	0.0041349	1	0.232599	0.518279	0.228464	0.649454	-2.51047	3.04574e-49	-2.4787	3.99586e-43	-2.21707	4.92698e-39	-2.47238	8.67393e-47	224	157	256	188	193	148	201	166	288	312	195	156	122	108	116	86	96
AT1G06200	-0.157736	0.732244	-0.318663	0.361656	-0.0824113	0.848459	-0.160928	0.727444	0.0753245	0.891552	0.236252	0.934311	-0.0152605	1	-0.00540895	1	-0.00196875	1	0.0098515	1	0.0132917	1	0.0034402	1	-0.670145	0.000638567	-0.812621	4.64697e-05	-0.9834	3.2295e-07	-0.750588	0.000146063	130	60	100	89	97	94	97	88	166	131	84	81	143	203	216	125	150
AT1G06210	0.0810645	0.85363	-0.0872255	0.862064	0.07345	0.830193	-0.16829	0.617706	-0.00761442	0.990164	0.160676	0.968229	-0.129656	0.908457	0.0857248	0.911564	-0.0785787	0.905243	0.215381	0.7286	0.0510773	0.971324	-0.164304	0.837469	0.349114	0.0601377	0.559834	0.00277645	0.176163	0.343923	0.501143	0.00671191	62	45	73	45	60	58	76	47	113	89	52	38	207	255	257	200	211
AT1G06220	0.0377622	0.883856	0.0158863	0.967161	-0.0421781	0.821741	-0.0218759	0.932994	-0.0799404	0.686289	-0.0580644	0.991538	0.0144424	1	0.0946607	0.69005	0.157615	0.327565	0.0802183	0.823599	0.143173	0.466419	0.0629543	0.88462	0.0634457	0.521632	0.0867656	0.377209	-0.0153287	0.88231	-0.136347	0.148935	456	338	393	337	440	415	439	403	716	638	406	342	1373	1215	1306	1160	1214
AT1G06225	NA	NA	NA	NA	NA	NA	NA	NA	NA	NA	NA	NA	NA	NA	NA	NA	NA	NA	NA	NA	NA	NA	NA	NA	NA	NA	NA	NA	NA	NA	NA	NA	0	0	0	0	0	0	0	0	0	0	0	0	0	0	0	0	0
AT1G06230	-0.0222076	0.951037	-0.0907284	0.741607	-0.109589	0.567693	-0.0685208	0.7932	-0.0873813	0.729433	-0.0188605	0.997118	0.196245	0.504614	0.129114	0.663695	0.13199	0.593936	-0.0671309	0.906431	-0.064255	0.885951	0.00287595	1	0.488302	1.63564e-05	0.26985	0.0199143	0.26846	0.0174541	0.246723	0.0345242	264	166	211	215	242	270	232	197	444	316	207	202	1040	849	920	840	793
AT1G06240	-0.293881	0.524965	-0.229087	0.691959	-0.159964	0.738865	0.0647938	0.928228	0.133917	0.835403	0.0691232	0.997118	0.351839	0.70615	0.0853876	0.961173	-0.088575	0.944515	-0.266451	0.79849	-0.440414	0.486267	-0.173963	NA	0.590423	0.0353226	-0.055297	0.859897	0.275948	0.328888	0.519034	0.073237	18	19	33	33	29	27	16	22	57	33	18	18	101	106	127	81	76
AT1G06250	-0.308888	0.780137	-0.16075	0.921953	-0.798001	0.221582	0.148139	NA	-0.489113	NA	-0.637251	0.884451	-0.512567	0.950047	0.183045	0.983876	0.705225	0.766598	0.695612	0.884776	1.21779	0.610301	0.52218	NA	5.05928	4.16829e-10	5.26295	1.56814e-09	4.71548	3.64743e-10	3.55605	1.08127e-06	0	1	0	0	0	0	2	0	0	0	1	2	100	107	65	73	34
AT1G06260	-0.73315	0.627948	-0.775397	0.642776	-1.0326	0.369518	-0.0422469	0.985102	-0.299447	0.881165	-0.2572	0.997118	0	1	0	1	0	1	0	1	0	1	0	NA	6.22855	4.44779e-11	5.4905	7.98779e-09	5.62658	2.22044e-09	5.22376	4.2337e-08	0	0	0	0	0	0	0	0	0	0	0	0	206	251	84	93	74
AT1G06265	0.224003	0.532143	0.251702	0.485683	-0.117042	0.765068	0.027699	0.960502	-0.341045	0.266935	-0.368744	0.644263	0.0583283	1	0.180242	0.770205	0.280707	0.50301	0.121913	0.909312	0.222379	0.688523	0.100466	0.936617	0.196453	0.377979	0.362128	0.0916416	0.267913	0.192753	-0.201297	0.356253	50	52	42	45	63	42	51	63	87	90	53	43	141	188	195	170	179
AT1G06270	0.0782106	0.913705	0.0429532	0.966531	-0.0656808	0.904863	-0.0352574	0.95995	-0.143891	0.808763	-0.108634	0.994048	0.432498	0.729171	0.199127	0.884796	0.311964	0.723941	-0.233371	0.887439	-0.120535	0.945925	0.112837	NA	1.73702	1.01403e-07	1.38273	5.53178e-06	1.58085	9.90283e-08	1.35938	1.07039e-05	15	8	8	10	13	19	14	10	20	16	10	14	115	110	106	103	96
AT1G06280	NA	NA	NA	NA	NA	NA	NA	NA	NA	NA	NA	NA	NA	NA	NA	NA	NA	NA	NA	NA	NA	NA	NA	NA	NA	NA	NA	NA	NA	NA	NA	NA	0	0	0	0	0	0	0	0	0	0	0	0	0	0	0	0	0
AT1G06290	0.114616	0.790534	0.0764262	0.896533	0.25106	0.348483	-0.0381898	0.940538	0.136444	0.736122	0.174634	0.968229	0.248862	0.572442	0.190658	0.637731	-0.026598	0.991808	-0.0582033	0.968931	-0.27546	0.422741	-0.217256	0.682113	-0.580452	0.000616728	-0.714697	1.96334e-05	-0.694684	2.60179e-05	-0.302794	0.0857055	277	179	215	312	212	260	269	274	369	282	227	168	548	418	431	443	429
AT1G06310	0.195188	0.925732	-0.383885	NA	0.32825	NA	-0.579073	NA	0.133063	NA	0.712135	NA	0	NA	0	NA	0	NA	0	NA	0	NA	0	NA	3.28421	0.00115168	3.47359	0.000603961	3.05544	0.00261398	3.63999	0.000294685	0	0	0	0	0	0	0	0	0	0	0	0	6	15	11	7	11
AT1G06320	0.721607	NA	0.266987	NA	-0.191195	NA	-0.454619	NA	-0.912802	NA	-0.458182	NA	0	NA	0	NA	0	NA	0	NA	0	NA	0	NA	0.92739	NA	1.6474	NA	1.2595	NA	0.746077	NA	0	0	0	0	0	0	0	0	0	0	0	0	1	0	2	2	1
AT1G06330	0.485528	NA	0.411691	NA	0.873213	NA	-0.0738372	NA	0.387685	NA	0.461522	NA	0	NA	0	NA	0	NA	0	NA	0	NA	0	NA	0	NA	0.350566	NA	0.303008	NA	0.741544	NA	0	0	0	0	0	0	0	0	0	0	0	0	0	0	0	0	0
AT1G06340	-1.79737	0.0564771	-1.90464	NA	-1.3262	NA	-0.107269	NA	0.471172	NA	0.57844	NA	-1.16926	NA	0.271038	NA	-1.83156	NA	1.4403	NA	-0.662303	NA	-2.1026	NA	2.30072	0.00534615	1.67261	0.0983258	0.125044	0.895562	2.80609	0.00566631	2	2	0	0	0	1	0	0	7	0	0	0	19	19	34	5	5
AT1G06350	-0.1493	0.613926	-0.217187	0.407983	-0.139632	0.592963	-0.0678872	0.860917	0.00966835	0.983596	0.0775555	0.992005	-0.722136	0.670117	0.138586	0.960891	0.364123	0.747695	0.860722	0.525977	1.08626	0.276105	0.225536	0.927762	5.54405	1.1122e-51	6.11689	6.62895e-42	5.18828	2.25446e-57	5.0403	1.23034e-53	8	5	2	3	5	0	7	3	11	15	2	4	727	769	948	610	651
AT1G06360	-1.32113	0.0253622	-1.4495	0.010652	-2.0124	8.33263e-05	-0.128367	0.926742	-0.691269	0.421733	-0.562902	0.937276	0.886578	0.384317	0.929442	0.274048	0.898997	0.237024	0.0428647	1	0.0124197	1	-0.030445	NA	1.47134	0.00169846	-0.736373	0.124765	-0.907604	0.0523832	-1.44006	0.00213718	9	19	32	17	41	60	36	19	109	92	23	20	159	178	220	70	58
AT1G06380	0.0804929	0.914453	-0.429393	0.293245	-0.584725	0.0697009	-0.509886	0.180509	-0.665218	0.0509564	-0.155333	0.992005	0.130588	0.961571	-0.0886258	0.961937	0.148828	0.870942	-0.219214	0.873081	0.0182394	1	0.237454	NA	0.775813	0.0062188	0.725717	0.010205	0.435046	0.133407	0.0422594	0.898436	25	9	34	20	29	24	26	25	24	30	31	16	115	131	116	120	100
AT1G06390	-0.0584563	0.871632	0.216697	0.312137	0.244576	0.16511	0.275153	0.147604	0.303033	0.0912503	0.0278796	0.997118	0.0839085	0.897742	0.0539587	0.913404	-0.0298113	0.96197	-0.0299498	0.994703	-0.11372	0.73355	-0.0837699	0.886219	0.138524	0.295271	-0.00384088	0.979845	0.301262	0.0160975	0.412911	0.000939846	697	440	599	579	614	619	506	588	1159	707	515	506	1688	1961	2326	1575	1540
AT1G06400	0.293103	0.408116	0.44615	0.121242	0.385297	0.171	0.153046	0.73844	0.0921934	0.863775	-0.060853	0.997118	-0.0303196	1	-0.0915421	0.919225	-0.133622	0.819439	-0.0612225	0.987726	-0.103302	0.90767	-0.0420799	0.996919	-0.543451	0.0106572	-0.220029	0.330364	-0.00575959	0.981433	-0.0245327	0.921896	75	53	57	63	64	52	51	54	112	77	51	47	139	93	167	138	146
AT1G06410	0.407732	0.0162099	0.0115247	0.985968	-0.00377076	0.994072	-0.396207	0.0293701	-0.411502	0.019588	-0.0152954	0.997783	-0.243947	0.403243	-0.142186	0.660257	-0.21046	0.363184	0.101761	0.85483	0.033487	0.97145	-0.0682738	0.926873	-1.26309	6.29855e-23	-0.611409	3.87416e-06	-1.10938	4.08353e-18	-1.0564	7.15638e-16	437	272	294	253	283	301	325	254	544	359	258	266	455	414	432	526	482
AT1G06420	-0.227205	0.91496	0.0368592	NA	0.461312	NA	0.264064	NA	0.688517	NA	0.424452	NA	-0.708899	NA	-0.871118	NA	-0.742629	NA	0	NA	0	NA	0	NA	2.3884	0.01435	2.87009	0.00534966	3.29638	0.000997232	3.59234	0.000334604	0	1	0	0	0	0	0	0	0	0	0	0	6	14	8	7	6
AT1G06430	-0.479095	0.0185972	-0.831734	1.18064e-06	-0.624914	0.000533887	-0.352639	0.176066	-0.145819	0.703974	0.20682	0.92364	0.169479	0.754587	0.00762558	1	-0.166274	0.623997	-0.161853	0.752847	-0.335753	0.247181	-0.1739	0.76113	-0.66514	1.92461e-05	-1.31371	5.15149e-17	-1.5045	3.68618e-22	-1.12378	2.65565e-12	170	104	184	165	147	196	152	154	253	194	125	104	299	305	292	174	208
AT1G06440	0.0919034	0.94422	-0.287926	0.795096	0.315148	0.66838	-0.379829	NA	0.223245	NA	0.603074	0.836067	-0.563686	0.618531	-0.337156	0.749603	0.631119	0.303396	0.22653	0.912424	1.1948	0.0422776	0.968275	NA	-1.3175	0.00057671	-0.661911	0.127545	-1.26827	0.00137309	-1.63347	3.85364e-06	23	13	14	9	15	9	17	13	17	25	27	26	18	24	19	19	20
AT1G06450	0.214146	0.625432	0.111537	0.868098	-0.29032	0.398252	-0.102609	0.85467	-0.504466	0.0997426	-0.401857	0.686272	0.518124	0.737528	0.319184	0.825943	0.700203	0.385872	-0.19894	0.937613	0.182079	0.916418	0.381019	NA	3.28376	4.1549e-18	2.97978	7.6252e-19	3.07611	5.62261e-21	2.29324	1.16095e-12	7	7	3	5	12	8	8	6	13	13	11	6	188	184	187	207	199
AT1G06460	-0.176511	0.550323	-0.276088	0.269397	0.201804	0.409618	-0.0995764	0.787273	0.378316	0.0757418	0.477892	0.0981322	-0.322609	0.236048	-0.515845	0.00852961	-0.784038	2.08027e-06	-0.193237	0.624915	-0.461429	0.028271	-0.268192	0.455597	-1.61439	5.40284e-31	-1.46829	2.11505e-25	-1.37463	1.53459e-22	-0.628547	1.4502e-05	1699	1039	1489	1183	932	1198	908	1073	1563	1010	781	691	1385	1328	1568	1060	1018
AT1G06470	0.152092	0.444439	-0.16616	0.416956	0.0561937	0.811817	-0.318252	0.0351584	-0.095898	0.706904	0.222354	0.632167	-0.0629192	0.944845	0.17331	0.498083	-0.0408489	0.927251	0.236229	0.352207	0.0220703	0.994451	-0.214159	0.494178	-0.422762	0.000270566	-0.207751	0.0910273	-0.762233	3.51246e-12	-0.32572	0.00615411	215	143	167	163	170	164	190	204	331	250	155	128	405	385	436	407	359
AT1G06475	1.35709	0.0404612	0.897697	0.297179	1.03433	0.142199	-0.459391	NA	-0.322762	NA	0.136629	0.997118	-0.399782	0.913964	-0.501671	NA	0.178353	NA	-0.101889	1	0.578135	NA	0.680024	NA	-0.448455	0.474529	1.30842	0.0288562	0.950914	0.109678	0.407519	0.492103	4	4	7	3	4	4	5	5	2	8	8	2	15	10	9	37	19
AT1G06480	NA	NA	NA	NA	NA	NA	NA	NA	NA	NA	NA	NA	NA	NA	NA	NA	NA	NA	NA	NA	NA	NA	NA	NA	NA	NA	NA	NA	NA	NA	NA	NA	0	0	0	0	0	0	0	0	0	0	0	0	0	0	0	0	0
AT1G06490	0.177103	0.784776	0.187618	0.791253	0.175613	0.734242	0.0105152	0.990135	-0.00149012	0.999346	-0.0120054	0.999607	-0.0119329	1	0.0149142	1	0.174333	0.847065	0.0268471	1	0.186266	0.869228	0.159419	NA	0.455133	0.13971	0.644169	0.0349958	0.627837	0.0302585	0.456413	0.129644	30	8	27	11	29	23	12	31	36	37	25	14	87	90	99	97	92
AT1G06500	-0.269691	0.850502	-0.139146	NA	0.209561	0.848939	0.130546	NA	0.479253	NA	0.348707	0.987871	-0.783705	0.717145	-0.0738089	NA	-0.182706	NA	0.709896	0.741415	0.600999	NA	-0.108897	NA	0.141198	0.827779	0.655212	0.344506	0.0758608	0.908481	0.533465	0.392175	6	4	5	6	1	1	5	6	6	9	2	3	17	15	20	11	14
AT1G06510	-0.334479	0.609451	0.20225	0.820857	0.0100077	0.992867	0.536729	0.317496	0.344487	0.602915	-0.192242	0.992005	-0.273817	0.813385	-0.177735	0.854357	-0.150891	0.86004	0.0960827	0.977516	0.122927	0.92215	0.026844	NA	-1.34464	5.35711e-06	-1.4053	6.52271e-06	-0.964656	0.00113223	-1.18374	9.18799e-05	71	35	54	41	43	45	45	41	88	49	53	41	47	74	71	35	56
AT1G06515	0.176319	0.802302	-0.0123574	0.994995	-0.12254	0.839502	-0.188676	0.776892	-0.298858	0.606755	-0.110182	0.997118	0.0840225	1	-0.398488	0.651347	-0.0794111	0.968977	-0.48251	0.631615	-0.163434	0.909133	0.319077	NA	0.919133	0.00426441	1.01143	0.00151509	1.30526	5.16557e-05	0.876004	0.00763645	15	28	12	11	23	26	12	14	27	33	9	15	109	118	112	112	97
AT1G06520	0.732809	0.0173262	0.123926	0.87859	0.204973	0.664104	-0.608884	0.0842526	-0.527836	0.148545	0.0810473	0.997118	-0.121964	0.971802	-0.0754587	0.976055	-1.01287	0.0518242	0.0465053	1	-0.890904	0.152677	-0.937409	0.198384	3.52503	2.00287e-36	4.37981	3.88559e-54	3.72442	3.03806e-42	4.74287	2.57274e-49	27	21	25	15	19	33	23	40	16	13	14	9	990	878	865	1365	1525
AT1G06530	0.139692	0.908285	0.0666287	0.969328	0.160964	0.849403	-0.0730633	NA	0.021272	NA	0.0943352	0.997118	0.137134	0.965859	0.0671327	0.98075	0.323437	0.655073	-0.0700017	1	0.186302	0.875857	0.256304	NA	-1.84502	2.39811e-07	-1.84246	3.39941e-07	-1.84552	8.41188e-08	-2.00749	7.10652e-09	25	18	21	25	16	29	23	17	44	27	25	29	23	19	12	17	22
AT1G06540	0.516319	0.57751	0.033754	0.988559	0.141032	0.897307	-0.482565	NA	-0.375287	NA	0.107278	0.997118	-0.97604	0.812546	-0.227416	NA	0.306575	NA	0.748625	0.874331	1.28261	NA	0.53399	NA	3.25038	4.33982e-05	4.74274	1.23585e-07	3.51155	7.42866e-06	3.08484	4.16023e-05	0	0	2	0	0	0	0	1	1	1	2	0	44	24	24	44	47
AT1G06550	-0.0764769	0.790072	-0.0830325	0.791253	-0.213315	0.189045	-0.0065556	0.985172	-0.136838	0.550804	-0.130283	0.942031	-0.0184207	1	0.323127	0.308556	0.248028	0.438217	0.341547	0.340427	0.266449	0.46915	-0.0750987	0.940693	1.99975	1.3893e-42	1.9417	2.58888e-39	1.59359	3.69246e-33	1.53841	7.3826e-28	77	49	58	60	46	74	86	79	115	92	76	58	696	784	837	624	636
AT1G06560	0.0456944	0.947351	0.235177	0.593407	0.185619	0.628329	0.189483	0.674646	0.139925	0.785124	-0.0495578	0.997118	-0.121285	0.932534	-0.20308	0.716551	0.00175049	1	-0.0817944	0.962196	0.123036	0.870541	0.20483	0.798094	-0.6324	0.002495	-0.46542	0.0328086	-0.194143	0.381305	-0.448531	0.0355618	90	72	80	59	101	61	86	59	112	137	59	63	170	139	182	159	136
AT1G06570	-0.859375	0.000954062	-0.940407	0.000122885	-1.05939	1.08784e-05	-0.081032	0.905044	-0.200013	0.715577	-0.118981	0.992941	-0.35392	0.429287	-0.775435	0.00434685	-1.14864	1.68838e-06	-0.421516	0.311244	-0.794723	0.00580284	-0.373207	0.505504	-1.78251	9.45018e-20	-2.28796	1.19588e-27	-1.94748	9.62232e-21	-1.69325	1.33768e-14	223	155	232	147	147	178	125	112	196	97	66	110	192	177	180	88	64
AT1G06580	-0.0287656	0.979752	0.138525	0.880514	0.295167	0.550738	0.16729	0.810553	0.323933	0.570341	0.156643	0.992005	0.427815	0.736914	0.0164717	1	-0.400531	0.657059	-0.411344	0.726522	-0.828347	0.25956	-0.417003	NA	1.28307	0.0002193	0.826486	0.0142733	1.40512	2.03134e-05	1.97876	5.01947e-08	7	12	18	21	18	11	5	14	29	21	2	7	101	88	102	74	92
AT1G06590	-0.0577937	0.925765	0.162438	0.746347	0.0395046	0.93446	0.220232	0.577016	0.0972983	0.853901	-0.122933	0.992005	0.0174339	1	-0.161241	0.833942	0.158034	0.795437	-0.178674	0.866899	0.140601	0.866751	0.319275	0.663363	0.54491	0.0151535	0.469682	0.0406819	0.868588	5.53121e-05	0.42638	0.0567631	46	29	49	37	44	43	53	20	63	81	36	30	202	182	182	149	182
AT1G06610	NA	NA	NA	NA	NA	NA	NA	NA	NA	NA	NA	NA	NA	NA	NA	NA	NA	NA	NA	NA	NA	NA	NA	NA	NA	NA	NA	NA	NA	NA	NA	NA	0	0	0	0	0	0	0	0	0	0	0	0	0	0	0	0	0
AT1G06620	0.653003	0.0095113	0.692341	0.00457296	0.979298	6.35086e-06	0.0393385	0.949423	0.326296	0.348133	0.286957	0.877382	-0.278035	0.831787	0.181103	0.852955	0.315145	0.614139	0.459137	0.567879	0.59318	0.31106	0.134043	0.938794	2.05503	2.16595e-15	2.98606	1.33213e-28	2.56626	5.5985e-27	2.71918	2.29537e-29	27	19	18	17	17	18	35	20	33	39	31	14	302	288	259	325	408
AT1G06630	0.146195	0.80273	0.360957	0.367295	-0.0652275	0.905268	0.214762	0.662717	-0.211423	0.687431	-0.426185	0.697141	-0.0775685	0.992189	0.144578	0.868562	-0.110365	0.896638	0.222146	0.824522	-0.032797	1	-0.254944	0.792023	0.0548682	0.847169	0.278632	0.297072	0.271247	0.277307	0.100006	0.72706	53	27	41	46	33	33	45	26	99	51	29	35	143	97	152	132	138
AT1G06640	0.454321	0.0743779	0.553139	0.0179835	0.364383	0.163816	0.0988186	0.833786	-0.0899377	0.857113	-0.188756	0.968229	-0.260142	0.622834	-0.140671	0.800879	-0.0792656	0.894078	0.119471	0.888789	0.180876	0.719932	0.0614054	0.973917	0.0122211	0.956994	0.726683	0.000105718	0.706031	0.000122154	0.455869	0.0166673	218	156	226	151	165	180	206	160	297	278	176	141	600	631	664	747	693
AT1G06645	-0.427988	0.229253	-0.11074	0.876118	-0.0307917	0.957115	0.317248	0.461538	0.397196	0.30173	0.0799487	0.997118	0.32172	0.594221	0.333398	0.469649	0.409263	0.260471	0.0116785	1	0.0875434	0.92215	0.0758649	0.966225	-0.813857	0.000227533	-1.56356	1.90781e-12	-1.258	1.27644e-09	-1.25391	3.1163e-09	54	52	49	66	59	69	75	64	100	87	81	47	78	94	106	59	63
AT1G06650	-0.657901	0.000802616	-0.683184	0.000236149	-0.444327	0.0321803	-0.0252827	0.961537	0.213574	0.537144	0.238857	0.88966	0.117974	0.879508	-0.172196	0.676181	-0.0100593	1	-0.29017	0.439351	-0.128034	0.789309	0.162136	0.792023	-0.793283	6.33234e-07	-1.56916	1.47099e-21	-1.30427	7.67234e-16	-1.22755	4.16853e-14	153	119	119	144	116	163	120	123	179	168	136	99	220	220	270	138	111
AT1G06660	0.456922	0.28455	0.206712	0.772207	0.581792	0.0949871	-0.25021	NA	0.12487	NA	0.375079	0.864706	0.151754	0.981396	-0.227452	0.891544	-0.208931	0.884567	-0.379206	0.826666	-0.360685	0.788138	0.0185206	NA	1.50386	6.41735e-05	1.80902	5.79087e-07	1.93802	1.21721e-07	2.29458	1.68225e-09	1	14	8	10	8	8	7	3	15	10	5	6	80	67	68	79	99
AT1G06670	-0.0227445	0.964829	-0.0895799	0.85053	-0.143602	0.613074	-0.0668354	0.874604	-0.120857	0.740871	-0.0540219	0.997118	-0.00611212	1	0.117442	0.787068	0.283465	0.24767	0.123554	0.837614	0.289578	0.300223	0.166024	0.746767	-0.421682	0.00568855	-0.438314	0.0043616	-0.628703	2.13334e-05	-0.848749	8.78014e-09	333	261	271	261	320	277	376	310	435	556	317	252	750	609	675	604	556
AT1G06680	-0.216221	0.401178	-0.195668	0.509115	-0.0650169	0.839278	0.0205535	0.962334	0.151204	0.629394	0.130651	0.977387	-0.0555265	0.964857	-0.257229	0.31871	-0.753692	2.33842e-06	-0.201703	0.577168	-0.698165	3.7391e-05	-0.496463	0.029172	-3.01743	1.05313e-110	-3.17813	1.95081e-122	-2.95587	3.56733e-106	-2.32876	4.24606e-66	20670	14630	25277	20935	15397	21019	16539	17627	26782	15270	11255	10049	7392	7205	8618	5480	5655
AT1G06690	-0.6297	0.00357849	-0.82668	2.45061e-05	-0.73855	0.000224641	-0.196981	0.610991	-0.10885	0.820893	0.0881303	0.99383	0.354176	0.454332	-0.0118371	1	-0.173548	0.718708	-0.366013	0.418835	-0.527724	0.122679	-0.161711	0.859041	0.884333	3.76523e-06	-0.0995433	0.642828	0.0694895	0.752223	0.31933	0.128664	78	41	97	89	89	93	67	71	123	97	56	46	426	359	458	268	196
AT1G06700	0.13738	0.587938	0.101221	0.763533	0.211449	0.257326	-0.0361583	0.921963	0.0740692	0.819591	0.110227	0.977387	0.144983	0.756161	0.437223	0.024407	0.231157	0.316146	0.29224	0.263214	0.0861737	0.845511	-0.206067	0.593661	1.97043	3.81028e-55	1.96282	1.53649e-55	1.63442	7.57812e-41	1.95072	1.83569e-55	315	196	291	310	262	300	355	390	560	383	291	282	3414	2884	3551	3190	3404
AT1G06710	-0.199054	0.644517	-0.0195567	0.983495	-0.00881612	0.989805	0.179497	0.692681	0.190237	0.681842	0.0107406	0.999607	-0.199523	0.824086	0.0490012	0.977078	-0.0407861	0.981488	0.248524	0.716398	0.158737	0.82133	-0.0897874	0.94941	-0.624263	0.00273778	-0.623793	0.00536875	-0.692821	0.000518406	-0.592293	0.00536767	51	41	48	37	43	41	56	32	93	65	38	39	93	81	111	77	67
AT1G06720	-0.301726	0.236476	-0.241557	0.419866	-0.352539	0.107503	0.0601691	0.898402	-0.0508134	0.915256	-0.110982	0.990566	-0.219926	0.653859	-0.0609613	0.937729	0.131451	0.730766	0.158965	0.791172	0.351377	0.245553	0.192413	0.727592	-0.104139	0.560562	-0.185938	0.298177	-0.284734	0.0902838	-0.588129	0.000326917	237	139	159	120	177	156	207	156	249	292	178	143	583	472	493	370	368
AT1G06730	0.405753	0.203986	0.346131	0.33275	0.2965	0.369558	-0.0596216	0.920736	-0.109252	0.843277	-0.0496306	0.997118	0.0287773	1	0.0443759	0.981062	-0.0931482	0.902504	0.0155986	1	-0.121926	0.89046	-0.137524	0.903773	-0.607575	0.00655338	-0.230599	0.326905	-0.30582	0.165288	-0.217926	0.361091	51	37	54	37	51	56	50	52	76	58	51	29	112	82	97	126	95
AT1G06740	0.060953	0.930495	-0.0682126	0.93619	0.0214518	0.971569	-0.129166	0.812057	-0.0395012	0.955531	0.0896644	0.997118	-0.470361	0.518939	-0.222638	0.778677	-0.108738	0.906545	0.247723	0.831199	0.361623	0.603232	0.113901	NA	0.438255	0.0906851	0.969569	0.000357665	0.592681	0.0196873	0.568445	0.0294313	41	21	26	26	17	19	22	27	43	36	26	22	140	114	118	91	133
AT1G06750	0.0318443	0.981479	-0.15755	0.891319	0.146071	0.842628	-0.189395	NA	0.114226	NA	0.303621	0.977387	0.562154	0.942198	0.747969	NA	0.936836	NA	0.185816	1	0.374682	NA	0.188866	NA	4.74966	4.71282e-08	4.21935	1.92533e-07	3.84414	2.20685e-07	3.9589	1.28652e-07	0	0	0	1	0	0	0	1	1	1	1	0	42	43	45	50	33
AT1G06760	0.558172	0.00182969	0.329865	0.150599	0.769349	1.72927e-06	-0.228307	0.406934	0.211177	0.45112	0.439484	0.196371	-0.173261	0.717145	-0.167126	0.644942	-0.285088	0.243229	0.00613476	1	-0.111827	0.807024	-0.117962	0.856023	-0.470564	0.00180858	0.260869	0.0952662	0.0264273	0.880015	0.583873	0.000100987	490	332	610	346	355	560	400	376	817	504	353	341	1084	1051	1077	1469	1376
AT1G06770	-0.0523736	0.941099	0.0365749	0.96931	0.273203	0.421875	0.0889486	0.880891	0.325576	0.384627	0.236628	0.942031	0.283151	0.808555	0.286034	0.712759	0.700174	0.110057	0.00288306	1	0.417023	0.481588	0.41414	NA	0.982925	0.000254329	0.647401	0.0148886	0.733466	0.0030179	0.555954	0.022964	25	18	14	28	18	23	34	13	39	42	28	27	130	109	118	116	89
AT1G06780	0.300315	0.336874	0.226264	0.563941	0.328553	0.224863	-0.0740505	0.887811	0.0282379	0.962366	0.102288	0.992005	-0.187359	0.838597	-0.0201007	1	0.209356	0.647877	0.167259	0.856775	0.396715	0.341618	0.229457	0.761664	0.812143	5.58285e-05	1.29982	1.30014e-10	1.05851	5.30554e-08	0.93134	2.0525e-06	68	51	85	67	44	66	67	61	121	128	63	59	337	387	403	384	397
AT1G06790	0.375472	0.250773	0.288656	0.465426	0.17694	0.654728	-0.0868165	0.879514	-0.198532	0.660615	-0.111716	0.992005	-0.0560952	1	0.261047	0.662931	0.4815	0.214895	0.317142	0.646848	0.537596	0.208477	0.220454	0.802323	0.425885	0.0734717	0.857452	0.000213144	0.453494	0.041759	0.121324	0.620842	48	35	44	38	43	40	41	48	103	97	69	24	158	173	207	211	192
AT1G06800	0.347884	0.52575	0.339945	0.568133	0.0513012	0.944763	-0.00793886	0.993087	-0.296583	0.629355	-0.288644	0.968229	0.00134986	1	-0.296736	0.639852	-0.440358	0.34307	-0.298085	0.715978	-0.441707	0.420387	-0.143622	NA	-1.84457	3.46709e-12	-1.49803	1.98764e-08	-1.20789	4.53695e-06	-1.35291	1.25507e-06	52	49	64	40	58	68	52	46	64	56	40	31	53	56	33	55	37
AT1G06810	-0.59459	NA	0.0367413	NA	-0.104456	NA	0.631331	NA	0.490134	NA	-0.141197	NA	0.808004	NA	0	NA	0	NA	-0.914553	NA	-0.825271	NA	0	NA	1.98302	0.0935077	0.580423	0.655778	2.12631	0.0720806	1.89583	0.113927	0	0	0	0	1	0	0	0	0	0	0	0	6	1	3	1	4
AT1G06820	-0.277015	0.340521	-0.208677	0.546241	-0.166685	0.587985	0.0683387	0.890763	0.110331	0.806058	0.0419923	0.997118	-0.119236	0.905738	0.0253868	0.995003	0.148547	0.708329	0.144622	0.841479	0.267783	0.476843	0.12316	0.875733	-0.722002	2.20165e-05	-0.879782	9.23458e-07	-0.956066	7.56529e-09	-1.03723	8.10162e-10	88	70	80	64	74	80	88	80	128	108	85	79	156	130	167	116	94
AT1G06830	0.4516	0.644971	0.189645	0.908577	0.373228	0.674359	-0.261954	NA	-0.0783721	NA	0.183582	0.997118	-0.832082	0.467223	-1.33414	NA	-1.1734	NA	-0.502053	0.794892	-0.341322	NA	0.160731	NA	-1.38355	0.00258566	-0.0998722	0.86132	0.140227	0.80821	0.163078	0.780284	11	15	17	6	6	12	8	5	7	6	6	7	17	9	25	16	20
AT1G06840	0.380148	0.107636	0.315541	0.241895	0.403529	0.0616114	-0.0646065	0.890889	0.023381	0.965159	0.0879875	0.992189	0.0333076	1	0.131862	0.796681	0.00865065	1	0.0985546	0.906649	-0.0246569	1	-0.123211	0.876588	0.427948	0.0137268	0.774789	4.38593e-06	0.611628	0.000248054	0.822827	9.97703e-07	229	137	147	143	190	186	178	201	301	233	146	152	813	631	711	810	858
AT1G06850	0.210297	0.667877	0.0397018	0.969137	-0.1205	0.803181	-0.170595	0.744915	-0.330797	0.419472	-0.160202	0.987871	-0.359501	0.702924	-0.0314838	1	-0.51069	0.329843	0.328017	0.72583	-0.151189	0.903234	-0.479206	0.582499	1.06279	4.01389e-05	1.63259	1.29515e-09	1.13398	5.9907e-06	1.45298	1.40608e-07	35	27	26	15	29	24	34	21	52	30	14	20	237	177	167	241	196
AT1G06860	0.415138	NA	0.277625	NA	0.31228	NA	-0.137513	NA	-0.102858	NA	0.0346546	NA	0	NA	0	NA	0	NA	0	NA	0	NA	0	NA	0	NA	0.299829	NA	0.188074	NA	0.199902	NA	0	0	0	0	0	0	0	0	0	0	0	0	0	0	0	0	0
AT1G06870	-0.0670573	0.89862	-0.215356	0.543949	-0.25614	0.342823	-0.148299	0.70598	-0.189083	0.601671	-0.0407841	0.997118	0.206614	0.777828	0.0545007	0.967038	0.0567208	0.947401	-0.152113	0.858328	-0.149893	0.808754	0.00222012	1	0.569893	0.00293308	0.296222	0.132198	0.300036	0.120064	0.257032	0.203527	69	65	50	61	78	74	59	53	131	92	66	44	291	274	302	253	245
AT1G06880	-0.0887438	NA	-1.05156	NA	-0.950876	NA	-0.962813	NA	-0.862132	NA	0.10068	NA	0	NA	0	NA	0	NA	0	NA	0	NA	0	NA	1.31703	NA	1.23056	NA	0.317591	NA	0.369716	NA	0	0	0	0	0	0	0	0	0	0	0	0	3	1	0	1	1
AT1G06890	0.162432	0.361665	0.0331706	0.935095	0.0914853	0.64483	-0.129261	0.52459	-0.0709462	0.785068	0.0583147	0.992005	-0.0365345	0.987971	-0.0304505	0.968756	0.0383326	0.927799	0.00608406	1	0.0748671	0.844627	0.068783	0.904756	1.42614	5.94006e-41	1.62511	1.89113e-52	1.48976	7.51567e-46	1.47929	3.32172e-44	373	245	329	278	293	343	297	289	561	447	296	264	2352	2721	2903	2586	2704
AT1G06900	-0.0224437	0.95785	0.029131	0.955829	0.0348602	0.906337	0.0515747	0.883056	0.0573039	0.866399	0.00572921	0.999607	0.235855	0.405756	0.271592	0.222541	0.322727	0.0877003	0.035737	0.986642	0.0868722	0.826055	0.0511352	0.951089	-0.527401	2.65784e-05	-0.785699	2.02828e-10	-0.769862	1.09929e-10	-0.815268	1.88256e-11	233	201	205	253	258	239	282	225	452	378	246	215	454	448	498	402	395
AT1G06910	-0.0752225	0.951508	0.155271	0.899625	0.0824553	0.925632	0.230494	NA	0.157678	NA	-0.0728159	0.997118	-0.0645523	1	0.00967227	1	-0.0403694	1	0.0742246	1	0.0241829	1	-0.0500417	NA	-0.0662318	0.882713	-0.076902	0.866726	0.0793672	0.854306	0.0565929	0.901013	14	10	22	23	8	12	11	21	24	19	15	12	36	38	64	31	42
AT1G06920	0.369974	NA	-0.448575	NA	-0.682615	NA	-0.818549	NA	-1.05259	NA	-0.234039	NA	0	NA	0	NA	0	NA	0	NA	0	NA	0	NA	2.51428	0.0247693	2.88012	0.00977086	2.18846	0.0548511	1.85248	0.112728	0	0	0	0	0	0	0	0	0	0	0	0	7	6	2	6	10
AT1G06923	0.132791	NA	0.532682	NA	0.00425452	NA	0.399891	NA	-0.128537	NA	-0.528427	NA	0	NA	0	NA	0	NA	0	NA	0	NA	0	NA	0.272388	NA	0.40526	NA	0.835455	NA	0.277114	NA	0	0	0	0	0	0	0	0	0	0	0	0	0	1	0	0	0
AT1G06925	-1.23688	NA	-0.262918	NA	0.0914312	NA	0.973959	NA	1.32831	NA	0.354349	NA	0	NA	0	NA	0	NA	0	NA	0	NA	0	NA	1.05274	NA	0	NA	0.829847	NA	1.14716	NA	0	0	0	0	0	0	0	0	0	0	0	0	0	3	1	0	0
AT1G06930	0	NA	0.418839	NA	0	NA	0.38474	NA	0	NA	-0.401708	NA	0	NA	0	NA	0	NA	0	NA	0	NA	0	NA	0	NA	0	NA	0.278917	NA	0	NA	0	0	0	0	0	0	0	0	0	0	0	0	0	0	0	0	0
AT1G06950	0.122556	0.663236	0.0885509	0.81339	0.264907	0.137515	-0.0340051	0.930244	0.142351	0.593792	0.176356	0.89182	0.0857687	0.879345	-0.0114625	1	0.12672	0.605193	-0.0972312	0.839512	0.040951	0.942866	0.138182	0.72931	-1.97831	1.12158e-62	-1.94152	6.35552e-60	-1.8783	2.42969e-57	-1.84012	7.74192e-55	978	764	847	884	997	850	988	794	1339	1496	804	719	659	691	715	641	626
AT1G06960	-0.339189	0.383381	-0.452058	0.192825	-0.399909	0.219987	-0.112868	0.853707	-0.0607194	0.928003	0.0521489	0.997118	0.113052	0.965859	-0.0560547	0.98075	0.524223	0.237046	-0.169107	0.896741	0.411171	0.466435	0.580278	0.354025	0.908898	0.000378054	0.456657	0.0876419	0.512895	0.0482537	-0.0152339	0.95888	24	28	34	30	35	28	31	20	53	74	32	28	134	199	181	121	125
AT1G06970	0.239627	0.644329	-0.272081	0.625188	-0.148654	0.772233	-0.511708	0.181352	-0.388281	0.363379	0.123427	0.993362	1.19308	0.499251	1.01848	0.517565	-0.0441141	1	-0.174602	0.98623	-1.23719	0.39529	-1.06259	0.622549	6.22183	2.91395e-24	5.26838	4.83613e-30	4.93127	5.87519e-28	6.11729	1.61399e-23	0	2	1	0	3	7	1	4	6	0	2	1	420	399	365	454	447
AT1G06980	0.880906	0.156737	-0.062974	0.974502	0.225299	0.8049	-0.94388	NA	-0.655607	NA	0.288273	0.991538	0.466926	0.854337	0.494315	0.747941	-0.548667	0.700971	0.0273894	1	-1.01559	0.413794	-1.04298	NA	1.39561	0.00889313	1.80959	0.000219358	0.838317	0.0920363	2.16957	0.000131251	5	2	8	7	5	9	9	1	18	4	5	1	50	47	32	66	101
AT1G06990	-0.20958	0.855694	0.305596	0.785164	-0.132128	0.89082	0.515176	NA	0.0774512	NA	-0.437725	0.966393	0	1	0	NA	0	NA	0	1	0	NA	0	NA	4.80282	9.92833e-08	4.58596	4.40717e-07	5.29317	2.35379e-09	4.7043	1.94987e-07	0	0	0	0	0	0	0	0	0	0	0	0	38	47	39	37	16
AT1G07000	0.568352	0.304926	0.237947	0.805476	0.201232	0.777791	-0.330406	0.647981	-0.36712	0.597889	-0.0367146	0.997981	-0.572955	0.390414	-0.127958	0.919225	-0.550433	0.27685	0.444997	0.583153	0.0225215	1	-0.422476	0.651444	-2.97854	4.5354e-22	-1.83724	4.52996e-09	-2.61264	1.73507e-17	-2.22688	1.16723e-12	217	142	319	174	121	146	127	214	452	119	121	194	65	97	95	115	105
AT1G07010	-1.02353	3.01993e-05	-1.00892	2.34419e-05	-0.958675	6.64844e-05	0.0146104	0.983526	0.064858	0.922245	0.0502476	0.997118	-0.200547	0.850539	0.37573	0.431445	0.670556	0.0413587	0.576277	0.196234	0.871103	0.00863428	0.294826	0.673473	0.693161	0.00251797	-0.129825	0.627905	-0.691492	0.00216034	-0.93607	2.66827e-05	53	57	71	36	51	72	67	86	141	134	116	56	309	282	342	150	126
AT1G07020	-0.133096	0.880145	-0.0770161	0.948135	0.0248223	0.976431	0.0560801	0.951626	0.157918	0.844	0.101838	0.997118	0.13471	0.955542	0.0485839	0.98879	0.142483	0.870942	-0.0861257	0.98447	0.00777351	1	0.0938992	0.97531	-0.69747	0.0204363	-0.965276	0.00128134	-0.82307	0.00513672	-0.815131	0.00626801	67	31	45	50	40	64	25	56	105	77	43	43	72	91	108	70	63
AT1G07025	0.789471	NA	0	NA	0.438157	NA	-0.789688	NA	-0.351314	NA	0.438374	NA	0	NA	0.460781	NA	0	NA	0.460849	NA	0	NA	-0.464844	NA	0	NA	0.642954	NA	-0.607583	NA	0.295635	NA	0	0	0	0	0	0	0	0	1	0	0	0	0	0	0	0	1
AT1G07030	0.375006	0.319917	0.23244	0.667314	0.0391991	0.946656	-0.142566	0.797488	-0.335807	0.412794	-0.193241	0.978432	0.115184	0.947554	0.208971	0.736338	-0.123097	0.854586	0.0937864	0.954462	-0.238281	0.689494	-0.332068	0.63528	-0.118377	0.644327	0.141445	0.577106	-0.0949071	0.710267	0.0439195	0.872274	121	72	94	68	112	129	91	139	166	116	79	75	331	217	275	321	294
AT1G07040	0.405392	0.0460242	0.49767	0.00690672	0.471435	0.0101552	0.0922781	0.804495	0.0660431	0.872712	-0.026235	0.997118	0.229871	0.548516	-0.538812	0.0138371	-0.681609	0.000538324	-0.768683	0.000122721	-0.91148	1.15849e-06	-0.142797	0.82272	-1.03262	3.63724e-12	-0.857098	6.10019e-09	0.00386331	0.983509	0.120425	0.48616	247	193	210	274	234	249	168	138	241	177	122	120	319	348	330	391	340
AT1G07050	1.2429	0.144317	2.87396	1.96326e-07	2.74223	9.95263e-07	1.63106	0.00452096	1.49933	0.0105494	-0.131732	0.997118	0.294363	0.858283	0.451784	0.595069	0.381319	0.621301	0.157421	0.944801	0.0869555	0.974864	-0.0704653	NA	-4.15938	6.19654e-17	-3.21084	1.01279e-13	-1.7372	1.51224e-06	-1.79847	1.46681e-06	28	17	38	49	25	25	43	28	70	50	34	28	2	2	8	4	14
AT1G07051	0	NA	0	NA	0.481683	NA	0	NA	0.447584	NA	0.481538	NA	0	NA	0	NA	0	NA	0	NA	0	NA	0	NA	0	NA	0	NA	0	NA	0.318934	NA	0	0	0	0	0	0	0	0	0	0	0	0	0	0	0	0	0
AT1G07060	-0.556455	0.733406	-0.304081	NA	-0.147023	NA	0.252374	NA	0.409432	NA	0.157058	NA	0	NA	0.499391	NA	1.16503	NA	0.493583	NA	1.15922	NA	0.665638	NA	3.3936	0.000713679	2.83134	0.00604844	2.59013	0.00716595	2.08155	0.0260527	0	0	0	0	0	0	0	1	0	0	1	1	15	14	9	9	10
AT1G07070	0.441744	0.529433	0.174085	0.887463	-0.127977	0.882358	-0.267659	NA	-0.569721	NA	-0.302062	0.980117	-0.638753	0.68949	-0.362563	NA	-0.134931	NA	0.276191	0.919347	0.503823	NA	0.227632	NA	0.0929841	0.851823	1.17348	0.0159609	0.629632	0.164853	0.0999373	0.847207	7	9	8	4	6	5	1	5	18	11	8	4	26	28	27	31	32
AT1G07080	-0.349491	0.0914045	-0.223796	0.413615	-0.376375	0.0471257	0.125695	0.710674	-0.0268845	0.955464	-0.152579	0.968229	-0.368235	0.229504	-0.402548	0.117136	-0.395006	0.0969599	-0.0343122	0.999487	-0.0267709	0.998922	0.00754126	1	0.846682	1.25237e-08	0.865427	1.68728e-08	1.02543	7.15207e-12	0.865313	1.67179e-08	254	162	234	166	182	146	162	169	264	193	168	140	1217	1216	1217	879	849
AT1G07090	1.04955	2.29634e-05	0.964841	9.04815e-05	0.762467	0.00415394	-0.0847112	0.888294	-0.287085	0.48481	-0.202374	0.977387	0.201228	0.812546	0.228911	0.6721	0.151586	0.782345	0.0276826	1	-0.0496417	0.977096	-0.0773243	0.965385	-1.58508	8.84682e-13	-0.736758	0.000631853	-0.849151	4.09585e-05	-0.974201	5.74901e-06	96	45	66	68	72	94	69	97	124	100	88	48	69	59	84	143	114
AT1G07100	NA	NA	NA	NA	NA	NA	NA	NA	NA	NA	NA	NA	NA	NA	NA	NA	NA	NA	NA	NA	NA	NA	NA	NA	NA	NA	NA	NA	NA	NA	NA	NA	0	0	0	0	0	0	0	0	0	0	0	0	0	0	0	0	0
AT1G07110	-0.573178	1.30623e-07	-0.304546	0.0155958	-0.387435	0.000666588	0.268632	0.0679546	0.185743	0.277251	-0.0828886	0.980117	0.0362909	0.976151	-0.0621958	0.851476	-0.172931	0.326818	-0.0984867	0.781828	-0.209222	0.2644	-0.110735	0.76418	-0.409437	4.05963e-05	-1.01891	1.81247e-24	-0.651787	2.90661e-11	-0.623941	6.36408e-10	569	363	509	501	428	528	520	435	706	574	376	366	1056	1124	1205	661	679
AT1G07119	-0.235028	0.895481	0.164053	0.943529	-0.125374	0.930542	0.399082	NA	0.109654	NA	-0.289427	0.993362	0.113867	1	-0.210172	NA	-0.635254	NA	-0.324039	0.942492	-0.749121	NA	-0.425082	NA	1.04198	0.132164	0.693081	0.331229	1.4162	0.0356173	1.55186	0.035474	4	4	2	0	9	2	1	3	7	1	4	1	22	15	33	13	18
AT1G07120	0.505521	0.68966	0.680583	NA	-0.69338	0.50537	0.175062	NA	-1.1989	NA	-1.37396	0.461553	-0.224619	1	0.171845	NA	-1.32177	NA	0.396464	0.937227	-1.09715	NA	-1.49361	NA	1.42389	0.0628068	2.15403	0.00543886	1.93263	0.00542144	2.05228	0.0262694	3	0	2	0	1	3	1	3	3	0	0	1	13	21	12	20	23
AT1G07128	0.0858398	0.964308	0.0683928	0.979464	-0.13718	0.921848	-0.0174471	NA	-0.22302	NA	-0.205573	0.997118	-0.707624	0.511447	-0.070492	0.987858	-0.751793	0.314788	0.637132	0.583153	-0.0441688	1	-0.681301	NA	-3.16067	2.91211e-11	-2.3672	3.94119e-06	-3.02178	1.08865e-10	-2.54606	8.0529e-07	25	12	39	12	15	18	28	21	37	15	12	17	6	4	14	10	4
AT1G07130	-0.264453	0.77827	0.328962	0.729864	-0.0415562	0.968175	0.593415	0.369187	0.222897	0.81996	-0.370518	0.968916	-0.544876	0.617835	-0.657677	0.397455	-0.454795	0.556314	-0.112801	0.987726	0.090081	0.978321	0.202882	NA	-0.291983	0.474494	-0.0115606	0.980719	0.694656	0.0791434	0.121256	0.786029	27	31	41	18	20	30	23	25	26	35	23	18	76	62	120	79	35
AT1G07135	0.384058	0.760242	0.309629	0.844002	-1.75249	0.023861	-0.0744294	NA	-2.13655	NA	-2.06212	0.065473	-2.95827	5.47279e-05	-1.27682	NA	-2.10755	NA	1.68145	0.102622	0.85072	NA	-0.830731	NA	-2.55072	6.1462e-08	0.791606	0.221912	-0.964274	0.0591926	-2.19567	0.000684044	35	12	43	1	5	4	11	8	26	3	11	5	8	13	23	18	16
AT1G07140	0.306167	0.0394619	0.42165	0.00104746	0.299449	0.0352417	0.115483	0.624019	-0.00671778	0.985506	-0.122201	0.953965	0.0936394	0.837855	0.161529	0.487509	0.186372	0.319159	0.0678897	0.891024	0.092733	0.76382	0.0248433	0.991657	-1.1603	4.24335e-27	-0.947776	1.41513e-18	-0.900183	7.11529e-18	-1.04723	6.7536e-23	443	347	409	419	403	451	471	419	763	698	434	315	561	555	569	590	616
AT1G07150	0.306967	0.742241	0.426795	0.626449	0.574932	0.342408	0.119828	NA	0.267965	NA	0.148136	0.997118	-1.45546	0.0919749	-0.369303	0.76362	-1.22398	0.0980867	1.08615	0.308844	0.23148	0.92215	-0.854672	NA	-0.539662	0.217125	1.22276	0.0179326	0.256437	0.573753	1.25925	0.00945896	9	7	25	1	4	9	11	8	20	5	6	6	33	21	33	36	27
AT1G07160	1.71427	0.408093	-0.0266016	NA	0.808969	NA	-1.74087	NA	-0.905303	NA	0.83557	NA	0.338627	NA	1.1314	NA	0.650885	NA	0.792774	NA	0.312258	NA	-0.480517	NA	-1.72885	0.157309	-0.353203	0.783687	-2.88685	0.0121072	-1.57076	0.188503	0	0	3	1	3	0	0	3	8	0	3	2	1	0	0	3	2
AT1G07170	-0.150284	0.840296	0.309126	0.588031	0.349047	0.423488	0.459409	0.324456	0.499331	0.260008	0.0399215	0.997118	-0.319141	0.797857	-0.0021803	1	-0.292697	0.691333	0.316961	0.783582	0.0264445	1	-0.290516	NA	-0.0222458	0.950776	0.146612	0.68027	0.28906	0.344133	0.619498	0.0492363	25	21	22	17	18	19	21	11	56	27	18	13	74	60	77	42	69
AT1G07175	-0.3289	NA	0.391027	NA	0.0466588	NA	0.719927	NA	0.375559	NA	-0.344368	NA	0	NA	0	NA	0	NA	0	NA	0	NA	0	NA	0.21711	NA	0	NA	0.634522	NA	0.267422	NA	0	0	0	0	0	0	0	0	0	0	0	0	1	0	0	0	0
AT1G07180	-1.28172	0.0744093	-2.04169	0.00104746	-2.06815	0.000879164	-0.759968	NA	-0.786429	NA	-0.0264606	0.999607	-1.59042	0.046638	-1.52616	0.0415427	-1.49437	0.0350968	0.0642567	1	0.0960516	0.994952	0.0317949	NA	-1.21045	0.0124337	-0.901751	0.116035	-1.72598	0.0019225	-1.78423	0.00183535	29	25	41	13	5	12	10	13	15	20	7	8	47	30	48	11	11
AT1G07190	NA	NA	NA	NA	NA	NA	NA	NA	NA	NA	NA	NA	NA	NA	NA	NA	NA	NA	NA	NA	NA	NA	NA	NA	NA	NA	NA	NA	NA	NA	NA	NA	0	0	0	0	0	0	0	0	0	0	0	0	0	0	0	0	0
AT1G07200	0.186171	0.560303	0.408678	0.0554399	0.543385	0.00303479	0.222508	0.452892	0.357214	0.125316	0.134706	0.977387	0.263712	0.543697	0.766547	0.000216902	0.657725	0.001945	0.502835	0.0484565	0.394013	0.153157	-0.108822	0.877544	-0.566682	0.000727487	-0.644223	8.82552e-05	-0.92455	5.43525e-10	-0.681022	1.05998e-05	110	79	103	103	124	121	156	149	318	190	146	137	237	174	206	179	235
AT1G07210	0.00344375	1	0.303048	0.276689	0.409669	0.0587245	0.299605	0.28932	0.406226	0.0924024	0.106621	0.991543	-0.113353	0.905852	-0.0656254	0.933459	0.126673	0.759025	0.0477278	0.988497	0.240026	0.521014	0.192298	0.740201	-0.405713	0.0188544	-0.288916	0.106759	-0.0370396	0.84805	-0.122717	0.50566	219	140	160	156	146	172	172	137	308	267	193	131	353	409	463	351	314
AT1G07220	0.224918	0.0924296	0.190779	0.199902	0.189512	0.156213	-0.0341396	0.901274	-0.0354068	0.894745	-0.0012672	1	-0.363878	0.274819	-0.18555	0.619338	-0.197097	0.532743	0.178328	0.738322	0.166781	0.707634	-0.0115463	1	1.88549	2.00199e-49	2.47428	3.18433e-72	2.26182	1.35003e-73	2.2721	5.22597e-67	91	60	78	58	46	72	63	66	119	83	55	68	877	833	951	900	863
AT1G07230	0.0346233	0.949394	0.298351	0.251883	0.396784	0.053031	0.263727	0.340648	0.36216	0.120397	0.0984331	0.992005	0.192496	0.733231	0.119494	0.821265	-0.167404	0.655988	-0.0730015	0.947218	-0.3599	0.25241	-0.286898	0.553139	0.89259	4.5973e-08	0.734717	6.91226e-06	1.07145	1.43025e-11	1.45678	2.99983e-19	211	109	158	172	163	201	176	175	272	148	129	145	919	885	953	820	805
AT1G07240	0.932035	0.0426563	0.475146	0.497852	1.10603	0.00672222	-0.45689	0.47398	0.173998	0.843854	0.630888	0.683484	-0.592106	0.308146	-0.545245	0.294489	-0.946533	0.0147936	0.0468602	1	-0.354428	0.606585	-0.401288	0.653862	-3.75271	2.77104e-34	-2.22857	1.6941e-13	-2.73232	8.75942e-20	-1.70014	2.06579e-08	134	76	164	77	67	98	95	83	123	75	72	47	33	17	32	37	54
AT1G07250	-0.117355	0.851419	-0.509946	0.13049	-0.0436049	0.938522	-0.392591	0.324722	0.0737497	0.910981	0.466341	0.624801	-0.240131	0.769865	-0.301712	0.561618	-0.15569	0.790996	-0.0615816	0.991115	0.0844409	0.937889	0.146023	0.900483	-0.624308	0.00637574	-0.501532	0.0369351	-0.832542	0.000315826	-0.512223	0.0301961	72	59	108	54	71	76	64	67	105	82	71	65	176	147	161	144	109
AT1G07260	0.886436	0.318993	0.429241	0.76893	-0.329458	0.789872	-0.457195	NA	-1.21589	NA	-0.758699	0.899994	-1.12624	0.402427	-0.238336	NA	-0.110611	NA	0.887902	0.584232	1.01563	NA	0.127725	NA	-1.39748	0.0118572	0.615197	0.340287	-0.7299	0.191247	-1.61632	0.00546965	13	6	7	5	3	3	9	7	10	2	14	7	13	6	10	15	17
AT1G07270	-0.145208	0.923136	0.151157	0.93096	0.241767	0.80352	0.296365	NA	0.386975	NA	0.0906094	0.997118	0.599335	0.717441	0.49864	NA	0.382662	NA	-0.100695	1	-0.216673	NA	-0.115978	NA	-0.316933	0.56898	-1.06148	0.0342972	-0.664416	0.166641	-0.457829	0.375775	7	2	10	8	4	17	8	10	15	13	6	7	15	13	19	8	12
AT1G07280	0.0661738	0.922265	-0.192802	0.723966	-0.223761	0.559578	-0.258976	0.534813	-0.289935	0.46775	-0.0309588	0.997118	0.117208	0.932401	0.0789908	0.933459	-0.0740124	0.918936	-0.0382171	1	-0.19122	0.731845	-0.153003	0.87088	-0.411128	0.0559623	-0.462162	0.0312839	-0.682921	0.00106329	-0.560877	0.00880757	282	166	239	226	242	265	262	283	288	213	191	234	615	454	532	492	490
AT1G07290	-0.0217397	0.995608	-0.526661	0.690823	-0.610097	0.524605	-0.504921	NA	-0.588357	NA	-0.0834362	0.997118	-0.361055	0.93269	-0.235312	NA	-0.0858487	NA	0.125743	1	0.275206	NA	0.149463	NA	0.127238	0.848163	0.466554	0.481081	-0.164111	0.80748	-0.39701	0.549406	6	6	5	3	5	5	1	4	14	3	9	4	27	10	22	18	15
AT1G07300	-0.0152845	0.987814	0.0914008	0.907773	-0.373954	0.281451	0.106685	0.860339	-0.35867	0.388576	-0.465355	0.620885	-0.0453487	1	0.0724174	0.977078	-0.252992	0.758216	0.117766	0.966249	-0.207643	0.859409	-0.325409	NA	0.742518	0.00987513	0.772582	0.00894088	0.761502	0.00458314	0.621555	0.0459356	17	11	22	13	14	21	20	13	32	26	9	9	88	73	103	85	70
AT1G07310	0.37089	0.128483	-0.0839988	0.881837	0.0259328	0.953106	-0.454888	0.0531338	-0.344957	0.182898	0.109932	0.991538	0.0489703	0.991489	-0.499768	0.0471583	-0.716867	0.000734057	-0.548739	0.0343122	-0.765838	0.000469012	-0.217099	0.692739	-0.203554	0.248346	0.118365	0.516356	0.212216	0.232888	0.539246	0.00173622	388	303	393	350	334	435	278	231	433	265	187	218	1207	905	837	1157	1101
AT1G07320	-0.118458	0.68473	0.216864	0.340122	0.284506	0.104646	0.335323	0.0737221	0.402964	0.017619	0.0676418	0.992189	0.0831102	0.88802	0.0279481	0.975901	-0.0687734	0.831297	-0.0551621	0.937227	-0.151884	0.571712	-0.0967215	0.846377	-2.36679	5.35443e-89	-2.56836	3.01221e-102	-2.17788	9.36901e-77	-2.01351	8.26566e-65	1230	996	1362	1318	1210	1243	1355	1194	1871	1405	1020	1067	721	715	745	599	575
AT1G07330	0.0719373	0.923554	-0.305085	0.53452	-0.0626042	0.912561	-0.377022	0.372969	-0.134541	0.830015	0.242481	0.968229	-1.4243	0.570695	-0.812525	0.725592	-1.47185	0.389114	0.61178	0.896001	0	1	-0.65932	NA	4.892	7.5858e-16	6.38824	2.8434e-15	5.39944	2.46712e-15	6.30124	5.96154e-15	1	1	2	0	0	0	1	1	0	0	0	0	143	178	164	143	140
AT1G07340	-1.3497	0.277845	0.390851	NA	0.205875	0.906382	1.74055	NA	1.55558	NA	-0.184976	0.997118	0	1	0	NA	0	NA	0	1	0	NA	0	NA	4.08124	5.14995e-05	2.72631	0.00955862	4.62986	3.12212e-06	4.3138	1.8281e-05	0	0	0	0	0	0	0	0	0	0	0	0	38	30	5	11	7
AT1G07350	0.117751	0.843353	-0.536964	0.0797438	-1.05627	7.44356e-06	-0.654715	0.0259943	-1.17402	8.18432e-07	-0.519307	0.452486	1.10453	0.000183277	0.558225	0.153574	0.816943	0.00751391	-0.546309	0.188141	-0.287592	0.5665	0.258718	0.733193	2.39515	2.62198e-27	1.40837	4.75182e-11	1.29997	2.11732e-09	0.521941	0.0219606	108	65	88	130	192	241	130	115	231	262	161	75	1877	1310	1133	1430	1401
AT1G07360	0.00748201	0.992729	-0.303844	0.183723	-0.393993	0.0352301	-0.311326	0.176792	-0.401475	0.0485628	-0.0901493	0.992005	-0.0424821	0.996828	-0.177207	0.634297	-0.212773	0.463624	-0.134724	0.819003	-0.170291	0.656968	-0.0355666	0.991657	0.462114	0.00225804	0.512078	0.000755386	0.335477	0.0295046	0.280894	0.0781621	248	176	236	207	211	216	176	194	353	276	183	137	989	929	930	853	850
AT1G07370	0.258182	0.355416	-0.0871059	0.869841	-0.267731	0.292681	-0.345288	0.178091	-0.525913	0.0140532	-0.180625	0.964323	0.432252	0.355974	0.490849	0.178986	1.02786	4.09019e-05	0.0585973	0.98623	0.595604	0.0496128	0.537007	0.147222	0.979764	7.1561e-07	0.805694	1.74747e-05	0.401809	0.0306806	-0.315823	0.0889788	52	39	32	59	56	50	57	54	104	146	73	51	274	209	285	259	257
AT1G07380	-0.0640314	0.948757	0.045549	0.971891	0.000943698	1	0.10958	0.89673	0.0649751	0.943096	-0.0446053	0.997118	0.179086	0.91183	0.158941	0.86685	0.137255	0.869739	-0.0201444	1	-0.0418308	1	-0.0216864	NA	-1.17281	3.51829e-05	-1.41593	7.25377e-07	-1.2862	2.36738e-06	-1.30912	3.55146e-06	42	34	36	33	44	50	41	45	67	51	52	25	68	31	56	29	53
AT1G07390	-1.03822	0.0206336	-0.758828	0.123009	-0.367086	0.526811	0.279394	0.743682	0.671136	0.24946	0.391742	0.943525	-0.213367	0.91063	-0.23451	0.819048	0.32494	0.636354	-0.0211429	1	0.538307	0.423035	0.55945	NA	-0.81325	0.0138706	-1.63811	4.31294e-06	-1.33757	6.87667e-05	-1.50528	3.25877e-06	29	21	46	29	32	20	24	28	48	45	42	35	57	63	48	32	21
AT1G07400	1.02807	0.234336	-0.0982316	0.969328	-0.368999	0.757255	-1.1263	NA	-1.39707	NA	-0.270767	0.99457	-0.777436	0.736443	-0.880273	NA	-1.25919	NA	-0.102837	1	-0.48175	NA	-0.378912	NA	0.0722918	0.919692	1.8778	0.00453494	0.854334	0.214613	0.962479	0.201856	8	2	7	4	2	3	1	2	8	0	4	2	31	16	7	29	30
AT1G07410	0.018987	0.991778	0.236551	0.813913	0.411619	0.483353	0.217564	0.797657	0.392632	0.577812	0.175068	0.992941	-0.660048	0.789301	0.408774	0.820762	-0.564145	0.705051	1.06882	0.48931	0.0959026	1	-0.972918	0.597302	4.61316	1.39118e-20	5.29219	6.29858e-21	4.44094	7.84719e-24	5.58892	1.37342e-24	3	3	5	2	3	1	8	3	8	3	3	1	286	314	407	294	223
AT1G07420	0.0841254	0.710611	-0.19253	0.226825	-0.199065	0.154438	-0.276656	0.0446313	-0.28319	0.0356144	-0.00653479	0.999607	-0.145342	0.665797	-0.591763	3.0216e-05	-0.403611	0.00840005	-0.446421	0.00751869	-0.258269	0.211159	0.188152	0.585576	0.411412	9.19963e-05	0.640879	1.29462e-09	0.810644	3.00659e-14	0.615957	1.44695e-08	329	209	288	246	249	241	190	197	273	298	194	157	1104	1120	1209	1160	1010
AT1G07430	-0.884996	0.512333	-0.390323	NA	-0.0836326	0.965147	0.494673	NA	0.801363	NA	0.30669	0.997118	-1.17764	0.678695	-0.266207	NA	-0.629121	NA	0.911431	0.785016	0.548516	NA	-0.362914	NA	1.87804	0.019009	2.17068	0.0178102	1.75393	0.0300081	2.42353	0.00409856	0	0	7	1	0	1	0	6	0	2	0	2	24	28	41	10	13
AT1G07440	-0.404156	0.397043	0.14408	0.865538	0.315479	0.481093	0.548236	0.205766	0.719635	0.054579	0.171399	0.991538	-0.309527	0.681019	0.0427863	0.986688	-0.123013	0.862697	0.352314	0.598759	0.186514	0.805328	-0.1658	0.886869	-1.7616	1.15338e-12	-1.85623	6.49834e-13	-1.66031	1.22122e-11	-1.32311	1.23397e-07	143	117	129	119	80	113	141	163	166	125	145	92	107	104	148	88	73
AT1G07450	-1.23161	0.00178923	-1.41939	0.000119169	-1.62332	8.762e-06	-0.18778	NA	-0.391714	NA	-0.203934	0.992005	0.843961	0.794845	0.577757	0.834434	0.776452	0.689753	-0.266204	0.973008	-0.0675091	1	0.198695	NA	4.87049	1.34733e-11	2.79491	8.2538e-06	2.87334	3.37715e-06	2.47071	9.87243e-05	0	0	2	1	3	1	0	3	2	3	1	1	105	86	118	43	41
AT1G07460	NA	NA	NA	NA	NA	NA	NA	NA	NA	NA	NA	NA	NA	NA	NA	NA	NA	NA	NA	NA	NA	NA	NA	NA	NA	NA	NA	NA	NA	NA	NA	NA	0	0	0	0	0	0	0	0	0	0	0	0	0	0	0	0	0
AT1G07470	-0.124878	0.776271	-0.0535183	0.937586	-0.0943255	0.80181	0.0713602	0.887433	0.030553	0.957432	-0.0408072	0.997118	-0.221177	0.764552	-0.274313	0.556478	-0.00609065	1	-0.053136	0.993137	0.215086	0.687269	0.268222	0.682113	0.230597	0.255238	0.326895	0.116193	0.451391	0.0212228	0.142362	0.501765	71	50	71	72	42	48	42	49	108	100	53	48	245	205	257	163	218
AT1G07473	-0.157049	0.883609	-0.0770234	0.960474	-0.0277306	0.979037	0.0800257	NA	0.129319	NA	0.0492929	0.997118	0	1	0	1	0	1	0	1	0	1	0	NA	5.55526	1.51311e-10	5.39051	6.07081e-10	5.67251	3.45866e-11	5.563	1.42963e-10	0	0	0	0	0	0	0	0	0	0	0	0	89	69	80	59	55
AT1G07476	-0.150595	0.910475	0.578591	0.466814	0.192078	0.831607	0.729187	NA	0.342673	NA	-0.386514	0.977387	0	1	0	NA	0	NA	0	1	0	NA	0	NA	4.69224	1.993e-07	4.53438	5.98852e-07	5.45604	6.92119e-10	4.91797	4.75184e-08	0	0	0	0	0	0	0	0	0	0	0	0	31	39	47	32	36
AT1G07480	-0.350681	0.235054	-0.134769	0.794376	-0.184316	0.587985	0.215912	0.570225	0.166365	0.702345	-0.0495475	0.997118	-0.114339	0.934175	-0.268802	0.560216	-0.034508	0.987871	-0.154464	0.863969	0.0798305	0.929524	0.234294	0.736555	0.141999	0.503266	-0.0943433	0.674643	0.276033	0.178656	-0.00780902	0.974014	96	50	109	70	55	107	57	72	131	114	65	76	311	278	282	219	184
AT1G07485	-0.209581	NA	-2.26637	NA	-0.555892	NA	-2.05678	NA	-0.346311	NA	1.71047	NA	0	NA	1.62088	NA	0	NA	1.61759	NA	0	NA	-1.63811	NA	2.19714	0.0596126	1.98427	0.094933	-1.69011	0.170709	1.65847	0.1709	0	0	0	0	0	0	0	1	2	0	0	0	1	3	7	1	2
AT1G07490	-0.683547	0.360967	-0.444611	0.664099	-0.526599	0.473244	0.238936	NA	0.156948	NA	-0.0819872	0.997118	1.5947	0.43434	1.32077	0.491846	1.35721	0.407005	-0.273925	0.966593	-0.237494	0.95119	0.0364315	NA	4.70485	3.63125e-09	2.4266	0.000107789	2.93946	1.66285e-06	2.82104	1.05566e-05	1	0	0	4	1	2	2	2	3	2	4	0	64	63	96	27	64
AT1G07500	-0.226328	NA	-0.233825	NA	-0.230241	NA	0	NA	0	NA	0	NA	0	NA	0	NA	1.04728	NA	0	NA	1.04733	NA	1.06163	NA	0.16368	NA	0	NA	0	NA	-1.11384	NA	0	0	0	0	0	0	0	0	0	4	0	0	1	0	0	0	0
AT1G07510	0.171102	0.395646	-0.104629	0.722282	0.132897	0.501725	-0.275731	0.107346	-0.0382058	0.906839	0.237525	0.607747	-0.199199	0.601024	-0.00683322	1	0.0580174	0.891051	0.192366	0.608579	0.257217	0.329708	0.0648506	0.932153	0.0287175	0.843829	0.399019	0.00244266	-0.069078	0.615723	0.103597	0.449207	154	116	144	106	124	128	127	136	247	186	141	119	435	438	452	405	416
AT1G07520	0.0369581	0.958936	0.209355	0.659883	0.0598599	0.90206	0.172397	0.714044	0.0229018	0.974435	-0.149495	0.987871	0.0692279	1	0.145753	0.876195	0.58347	0.145504	0.0765256	0.98623	0.514243	0.281451	0.437717	NA	0.197064	0.461873	0.164795	0.546582	0.260666	0.283489	-0.326546	0.169885	25	21	27	29	22	25	26	26	48	49	30	35	83	95	85	83	81
AT1G07530	-0.277338	0.246333	0.138829	0.706881	0.217972	0.348687	0.416168	0.0451935	0.49531	0.00894135	0.0791427	0.992005	0.124147	0.864591	0.201672	0.578281	0.2178	0.463624	0.0775254	0.929616	0.0936536	0.865739	0.0161282	1	0.00495124	0.979995	-0.396533	0.013115	-0.0578913	0.734126	0.00512325	0.977834	179	101	134	114	179	152	152	126	320	218	133	144	375	444	475	299	307
AT1G07540	-0.16672	0.805858	0.162665	0.839468	-0.176783	0.742682	0.329386	0.521639	-0.010063	0.991935	-0.339449	0.914906	0	1	0.205032	0.980295	0	1	0.196392	1	0	1	-0.244641	0.990805	7.53954	1.08075e-21	7.36418	1.07857e-20	7.49718	1.84481e-25	7.40237	5.40018e-21	0	0	0	0	0	0	0	0	1	0	0	0	404	425	457	364	226
AT1G07550	0	NA	0	NA	0.724895	NA	0	NA	0.704007	NA	0.722627	NA	0	NA	0	NA	0	NA	0	NA	0	NA	0	NA	0	NA	0	NA	0	NA	0.575982	NA	0	0	0	0	0	0	0	0	0	0	0	0	0	0	0	0	0
AT1G07560	0	NA	0.337163	NA	0.29992	NA	0.325093	NA	0.287849	NA	-0.0372433	NA	0	NA	0.914603	NA	0	NA	0.914663	NA	0	NA	-0.91461	NA	0	NA	0	NA	-0.676864	NA	0.200503	NA	0	0	0	0	0	0	2	0	0	0	0	0	0	0	0	0	0
AT1G07570	0.00830631	0.996675	0.0938319	0.902561	-0.061342	0.907252	0.0855256	0.891698	-0.0696483	0.914805	-0.155174	0.987871	-0.0209123	1	0.482532	0.463713	0.603817	0.24165	0.503445	0.520029	0.62473	0.290007	0.121285	NA	1.10285	0.00012203	1.13207	0.000106952	0.71415	0.00527925	0.437691	0.108081	16	15	16	16	16	14	16	18	50	40	13	23	121	85	116	90	95
AT1G07580	NA	NA	NA	NA	NA	NA	NA	NA	NA	NA	NA	NA	NA	NA	NA	NA	NA	NA	NA	NA	NA	NA	NA	NA	NA	NA	NA	NA	NA	NA	NA	NA	0	0	0	0	0	0	0	0	0	0	0	0	0	0	0	0	0
AT1G07590	-0.0995346	0.928392	-0.344193	0.681862	0.17133	0.813065	-0.244659	0.7762	0.270865	0.745869	0.515523	0.853942	0.104349	0.982602	-0.620131	0.30852	-0.0122089	1	-0.72448	0.254007	-0.116558	0.933609	0.607922	NA	-1.63291	3.37693e-07	-1.83679	2.14269e-08	-1.35697	6.5315e-05	-1.44937	6.84369e-06	48	20	41	47	23	44	23	30	29	51	34	26	26	41	39	24	37
AT1G07600	NA	NA	NA	NA	NA	NA	NA	NA	NA	NA	NA	NA	NA	NA	NA	NA	NA	NA	NA	NA	NA	NA	NA	NA	NA	NA	NA	NA	NA	NA	NA	NA	0	0	0	0	0	0	0	0	0	0	0	0	0	0	0	0	0
AT1G07610	-0.765528	0.738739	-1.03262	NA	-0.27988	0.896366	-0.267091	NA	0.485648	NA	0.752739	0.987871	0.714048	0.765161	-0.803497	NA	0.56428	NA	-1.51755	0.302387	-0.149768	NA	1.36778	NA	-2.50532	0.00172481	-3.9849	3.72022e-06	-2.73445	0.00299881	-3.34948	3.22211e-05	6	2	6	6	5	12	3	3	3	11	9	2	3	0	3	2	0
AT1G07615	0.063472	0.941885	0.0103383	0.995647	-0.345247	0.440797	-0.0531337	0.945594	-0.408718	0.409041	-0.355585	0.904357	0.0157154	1	-0.26867	0.61456	0.00478745	1	-0.284385	0.666806	-0.0109279	1	0.273457	NA	-1.88072	3.90517e-16	-1.83296	1.65764e-14	-1.60171	4.53729e-12	-2.23075	9.39277e-20	55	43	47	44	44	58	45	42	59	75	40	38	40	45	37	39	40
AT1G07620	-0.432937	0.8911	-0.303342	0.939729	-0.156941	0.952758	0.129595	NA	0.275996	NA	0.146402	0.997118	0.170054	0.996589	-0.313019	NA	-0.235949	NA	-0.483072	0.852408	-0.406003	NA	0.0770692	NA	-4.56152	1.12391e-08	-5.16451	2.96439e-09	-4.55185	3.89203e-08	-4.48251	8.81888e-08	25	4	12	17	4	23	10	14	12	10	16	7	0	1	2	1	0
AT1G07630	0.00260291	1	0.039045	0.961043	0.114613	0.766584	0.0364421	0.950081	0.11201	0.8191	0.0755683	0.997118	-0.00125755	1	-0.0760028	0.919827	-0.269247	0.425427	-0.0747453	0.953487	-0.267989	0.502042	-0.193244	0.772921	-1.2437	2.89813e-12	-1.23984	1.03223e-11	-1.12865	1.34938e-10	-0.85984	3.42611e-06	112	73	122	84	96	124	109	103	135	116	77	70	134	123	146	120	101
AT1G07640	-0.0386422	0.933631	0.235609	0.329874	0.0562831	0.857376	0.274251	0.232477	0.0949253	0.791409	-0.179326	0.915218	-0.0716788	0.952763	0.156625	0.674244	0.0280601	0.981625	0.228304	0.551629	0.0997389	0.839558	-0.128565	0.829302	-0.278683	0.0646502	-0.245646	0.114369	-0.199699	0.17736	-0.25046	0.100874	183	115	149	116	148	157	135	149	346	203	140	127	354	350	449	292	337
AT1G07645	0.115812	0.929725	-0.0956059	0.956797	-0.340787	0.67217	-0.211418	NA	-0.456599	NA	-0.245181	0.992005	0	1	0	NA	0	NA	0	1	0	NA	0	NA	4.95555	3.42619e-08	5.06407	1.82234e-08	5.0456	1.2955e-08	4.6485	2.63862e-07	0	0	0	0	0	0	0	0	0	0	0	0	56	40	45	47	41
AT1G07650	0.316871	0.0750268	0.0927692	0.800155	0.305567	0.0710597	-0.224102	0.307317	-0.0113039	0.97941	0.212798	0.796388	-0.330101	0.194146	0.121442	0.731211	-0.323922	0.115415	0.451543	0.0281924	0.00617911	1	-0.445363	0.0577314	-0.656944	3.80377e-07	-0.00997208	0.950289	-0.685617	5.04371e-08	-0.0274551	0.860896	259	182	251	178	183	183	199	247	502	265	151	159	452	437	484	458	538
AT1G07660	0.153015	0.801372	0.564787	0.0782972	0.511266	0.102398	0.411772	0.291924	0.358251	0.38822	-0.0535204	0.997118	0.157923	0.948501	0.505498	0.411578	0.110081	0.924474	0.347576	0.707776	-0.047842	1	-0.395418	NA	0.797274	0.00619455	0.792366	0.0057539	0.856562	0.000796292	1.19846	1.52053e-05	21	13	23	20	21	22	24	26	51	27	28	9	80	113	120	102	106
AT1G07670	0.163882	0.616305	0.112423	0.800417	-0.14763	0.617519	-0.0514591	0.910314	-0.311512	0.207692	-0.260053	0.801412	0.110307	0.921969	0.00251204	1	0.0256506	0.997999	-0.107795	0.900632	-0.0846565	0.909133	0.0231386	1	1.3821	1.28816e-16	1.43568	4.5119e-18	1.49201	5.56751e-20	1.20882	5.85341e-13	109	64	132	101	106	117	94	93	191	167	80	79	992	742	743	866	802
AT1G07680	NA	NA	NA	NA	NA	NA	NA	NA	NA	NA	NA	NA	NA	NA	NA	NA	NA	NA	NA	NA	NA	NA	NA	NA	NA	NA	NA	NA	NA	NA	NA	NA	0	0	0	0	0	0	0	0	0	0	0	0	0	0	0	0	0
AT1G07690	NA	NA	NA	NA	NA	NA	NA	NA	NA	NA	NA	NA	NA	NA	NA	NA	NA	NA	NA	NA	NA	NA	NA	NA	NA	NA	NA	NA	NA	NA	NA	NA	0	0	0	0	0	0	0	0	0	0	0	0	0	0	0	0	0
AT1G07700	-0.63629	0.0117665	-0.781653	0.000786735	-0.639607	0.00841747	-0.145363	0.769162	-0.00331715	0.996712	0.142046	0.989841	-0.0805621	0.965859	0.219199	0.651442	0.242322	0.530994	0.299761	0.558399	0.322884	0.42889	0.0231229	1	-0.279373	0.182166	-0.835101	4.07007e-05	-1.28023	5.04238e-11	-1.1613	3.96177e-09	204	116	149	162	125	147	152	232	261	259	203	115	371	360	472	221	239
AT1G07702	NA	NA	NA	NA	NA	NA	NA	NA	NA	NA	NA	NA	NA	NA	NA	NA	NA	NA	NA	NA	NA	NA	NA	NA	NA	NA	NA	NA	NA	NA	NA	NA	0	0	0	0	0	0	0	0	0	0	0	0	0	0	0	0	0
AT1G07705	-0.0204824	0.968173	-0.0726211	0.882861	0.00078629	1	-0.0521387	0.903392	0.0212687	0.964452	0.0734074	0.993362	0.030837	1	-0.181472	0.653677	0.0147154	1	-0.212309	0.653517	-0.0161216	1	0.196188	0.719769	0.362919	0.0227778	0.3116	0.0547262	0.47177	0.00260051	0.34899	0.029769	172	111	104	95	134	165	109	112	199	188	133	88	497	507	557	422	441
AT1G07710	0.417884	0.772023	-0.0582575	NA	0.431332	0.707908	-0.476141	NA	0.0134487	NA	0.48959	0.979196	0	1	0.925634	NA	0	NA	0.919289	0.832686	0	NA	-0.955541	NA	3.41792	0.000462345	3.82946	8.21924e-05	2.43403	0.00542144	3.87916	6.20897e-05	0	0	0	0	0	0	0	1	1	0	0	0	12	14	14	21	15
AT1G07720	-0.0022764	1	-0.572364	0.0230382	-0.795587	0.000335772	-0.570088	0.0336361	-0.793311	0.000741714	-0.223223	0.951952	-0.766587	0.0100011	0.153323	0.789266	-0.467102	0.133067	0.91991	0.000882678	0.299485	0.513753	-0.620426	0.0928031	0.000441069	0.999796	0.764752	0.000208469	-0.725246	0.000199237	-0.328044	0.12679	229	83	150	82	85	94	146	191	271	176	92	77	441	434	538	447	372
AT1G07725	0.198919	0.889826	-0.115688	0.953881	-0.0352531	0.980358	-0.314607	NA	-0.234172	NA	0.0804351	0.997118	0.317973	0.977554	-0.186732	NA	-1.3223	NA	-0.504705	0.908488	-1.64028	NA	-1.13557	NA	3.06079	4.93271e-05	2.94174	4.3145e-05	3.13184	2.4019e-05	4.34784	1.27194e-06	3	0	0	3	1	0	0	3	0	0	0	0	38	40	26	41	33
AT1G07728	0.00950723	0.985216	0.0499619	0.908577	-0.00196844	0.996756	0.0404546	0.909785	-0.0114757	0.979327	-0.0519303	0.997118	-0.218312	0.588918	-0.225548	0.46326	-0.390146	0.0831305	-0.00723614	1	-0.171834	0.65044	-0.164598	0.76465	0.116353	0.424995	0.344173	0.0164755	0.391863	0.00373798	0.504531	0.000402408	157	83	114	88	95	117	103	94	173	122	76	80	404	393	397	351	374
AT1G07730	NA	NA	NA	NA	NA	NA	NA	NA	NA	NA	NA	NA	NA	NA	NA	NA	NA	NA	NA	NA	NA	NA	NA	NA	NA	NA	NA	NA	NA	NA	NA	NA	0	0	0	0	0	0	0	0	0	0	0	0	0	0	0	0	0
AT1G07740	0.431847	0.516717	0.0735368	0.961405	0.185997	0.8049	-0.35831	NA	-0.24585	NA	0.11246	0.997118	0.129302	0.982602	-0.643279	0.451856	-0.276276	0.784465	-0.772581	0.38353	-0.405578	0.688923	0.367003	NA	-0.657089	0.089317	-0.354544	0.367615	0.0597264	0.896721	-0.194817	0.653158	21	7	16	16	17	14	15	2	17	17	8	12	29	31	25	29	38
AT1G07745	-0.17017	0.830056	-0.0510052	0.96931	-0.150973	0.811817	0.119165	0.888294	0.0191977	0.984446	-0.0999676	0.997118	-0.19157	0.942858	0.250526	0.814909	0.286786	0.723296	0.442096	0.67389	0.478355	0.55278	0.0362597	NA	0.339205	0.337902	0.360605	0.330855	0.0376742	0.919263	-0.098553	0.791667	20	13	19	8	21	16	27	12	38	31	11	24	62	66	79	44	45
AT1G07747	-0.0372306	NA	-1.10984	NA	-0.601368	NA	-1.07261	NA	-0.564138	NA	0.508474	NA	0	NA	0	NA	0	NA	0	NA	0	NA	0	NA	1.30135	NA	1.26493	NA	0.23793	NA	0.705814	NA	0	0	0	0	0	0	0	0	0	0	0	0	3	2	0	0	3
AT1G07750	0.150975	0.625677	0.12344	0.7514	0.0946338	0.755553	-0.0275354	0.951859	-0.0563417	0.890846	-0.0288062	0.997118	0.533748	0.0540942	0.186247	0.672786	-0.0148142	1	-0.347501	0.323971	-0.548562	0.0357921	-0.201061	0.736555	2.28828	1.0185e-46	1.90551	1.06022e-35	2.22547	9.28486e-48	2.39773	3.49687e-51	113	78	103	122	152	149	124	131	140	143	83	78	1299	1556	1682	1446	1329
AT1G07760	NA	NA	NA	NA	NA	NA	NA	NA	NA	NA	NA	NA	NA	NA	NA	NA	NA	NA	NA	NA	NA	NA	NA	NA	NA	NA	NA	NA	NA	NA	NA	NA	0	0	0	0	0	0	0	0	0	0	0	0	0	0	0	0	0
AT1G07770	-0.443726	0.0272283	-0.0659817	0.906264	-0.21374	0.395782	0.377744	0.0991832	0.229986	0.416116	-0.147758	0.977387	0.0555133	0.973049	0.301492	0.275376	0.474456	0.0223393	0.245979	0.506563	0.418943	0.082616	0.172964	0.731813	0.272509	0.0858225	-0.22673	0.16048	-0.0949648	0.571986	-0.415687	0.00721744	608	447	466	516	546	507	631	542	1189	1064	659	518	1573	1866	2374	1231	1211
AT1G07780	0.200936	0.778898	0.406743	0.429768	0.0452527	0.951877	0.205807	NA	-0.155683	NA	-0.361491	0.911435	0.587947	0.477178	0.8124	0.145904	-0.209564	0.844446	0.224453	0.871213	-0.79751	0.20478	-1.02196	NA	-0.126816	0.735688	-0.513827	0.108527	-0.532472	0.0624656	0.128	0.746629	15	11	13	13	16	30	23	23	39	16	11	8	37	37	38	40	29
AT1G07790	0.306429	0.163667	-0.053229	0.924157	0.115651	0.689003	-0.359658	0.0960102	-0.190778	0.503096	0.16888	0.943402	-0.0998236	0.925728	-0.168804	0.694468	-0.123292	0.765082	-0.0689808	0.954295	-0.0234681	1	0.0455128	0.98724	1.15391	6.86721e-14	1.56016	4.70919e-24	1.26949	9.82511e-17	1.39286	2.33231e-19	157	120	138	121	109	156	147	84	231	208	114	84	973	1047	884	1078	1012
AT1G07795	-0.0348497	0.984712	-0.0243966	0.991117	-0.185859	0.848939	0.0104531	NA	-0.15101	NA	-0.161463	0.997118	0	1	0	1	0	1	0	1	0	1	0	NA	5.13245	1.04087e-08	5.09041	1.53418e-08	5.29484	2.20678e-09	4.98027	3.01159e-08	0	0	0	0	0	0	0	0	0	0	0	0	53	51	66	48	29
AT1G07800	NA	NA	NA	NA	NA	NA	NA	NA	NA	NA	NA	NA	NA	NA	NA	NA	NA	NA	NA	NA	NA	NA	NA	NA	NA	NA	NA	NA	NA	NA	NA	NA	0	0	0	0	0	0	0	0	0	0	0	0	0	0	0	0	0
AT1G07810	0.155946	0.52575	0.082083	0.828117	0.102059	0.680095	-0.0738629	0.817296	-0.0538865	0.879141	0.0199764	0.997118	0.15378	0.75918	-0.0539373	0.936657	0.0415678	0.94544	-0.207717	0.586152	-0.112212	0.792127	0.0955051	0.890354	0.210555	0.143088	0.212721	0.135717	0.346576	0.0113416	0.271047	0.0556927	176	118	134	160	132	180	148	134	220	183	150	120	542	529	477	541	469
AT1G07820	0.54186	0.0408741	0.498442	0.0660384	0.732619	0.00104139	-0.0434182	0.940525	0.190758	0.648705	0.234176	0.923635	-0.29673	0.737996	-0.38998	0.482944	-0.200248	0.747716	-0.0932498	0.970491	0.0964822	0.938621	0.189732	NA	-0.246507	0.323169	0.592084	0.0169003	0.641916	0.00614999	0.68636	0.00358166	24	29	37	21	23	29	28	22	34	38	22	22	87	72	80	101	104
AT1G07830	-0.0953906	0.86709	0.34055	0.280584	0.325226	0.251627	0.43594	0.141983	0.420616	0.15924	-0.0153242	0.999298	-0.195759	0.789261	-0.174372	0.740904	0.030162	0.992593	0.0213866	1	0.225921	0.635018	0.204534	0.77097	-1.17961	5.19482e-10	-1.07925	8.54555e-08	-0.664692	0.000407791	-0.884551	2.86269e-06	78	69	64	55	61	68	50	71	111	99	62	64	106	78	109	83	86
AT1G07840	0.0277502	0.966422	-0.207173	0.634994	-0.00396179	0.995246	-0.234923	0.534974	-0.031712	0.95938	0.203211	0.968229	0.0492984	1	-0.0708502	0.935428	0.131577	0.777622	-0.120149	0.888195	0.0822789	0.915028	0.202427	0.760071	-1.09232	3.09989e-09	-1.11386	2.75504e-09	-1.22864	2.02592e-11	-1.22785	2.26567e-11	118	78	68	72	111	88	85	87	134	144	95	65	118	139	129	118	114
AT1G07850	-0.559659	0.144317	-0.406048	0.395269	-0.6004	0.0832674	0.15361	0.813506	-0.0407417	0.961846	-0.194352	0.987871	-0.730519	0.866105	0.00972379	1	-0.370459	0.901312	0.740243	0.849067	0.36006	0.935199	-0.380183	0.948369	7.65624	3.06263e-31	7.8271	1.16752e-24	7.24047	7.18005e-32	7.4263	6.14609e-26	0	0	2	0	0	0	0	0	3	0	0	1	967	782	880	533	396
AT1G07860	0.0835342	NA	-0.361132	NA	-0.812587	NA	-0.444666	NA	-0.896121	NA	-0.451455	NA	0	NA	0	NA	0	NA	0	NA	0	NA	0	NA	0.625461	NA	0.709077	NA	0.301401	NA	0	NA	0	0	0	0	0	0	0	0	0	0	0	0	0	1	1	1	1
AT1G07870	0.130662	0.841433	0.0803387	0.930983	0.0469793	0.938063	-0.0503235	0.945068	-0.0836829	0.901729	-0.0333593	0.997118	0.178314	0.932401	0.487347	0.427542	-0.16694	0.856483	0.309033	0.750137	-0.345254	0.659179	-0.654287	0.36188	1.58507	1.36838e-08	1.53741	2.1092e-08	1.17806	5.38408e-06	1.79898	2.42877e-10	24	15	33	16	33	32	23	34	71	34	18	15	209	218	259	237	243
AT1G07880	-0.39659	0.531119	0.130611	0.906337	0.112212	0.874109	0.527201	NA	0.508802	NA	-0.0183988	0.999607	0.128588	0.99822	0.743078	0.387271	0.820655	0.255362	0.614491	0.591535	0.692067	0.434886	0.0775763	NA	0.981445	0.0185441	0.456268	0.300863	0.368978	0.320672	0.273003	0.486248	7	5	10	7	6	11	14	12	20	16	14	11	31	47	62	27	35
AT1G07885	-1.10323	NA	-0.850032	NA	-0.306699	NA	0.253196	NA	0.796529	NA	0.543333	NA	-0.525397	NA	-1.38217	NA	-0.588751	NA	-0.856777	NA	-0.063354	NA	0.793423	NA	1.34375	0.223813	0.765914	0.530978	1.87589	0.103861	1.6258	0.154312	0	0	2	0	0	1	0	0	0	1	0	0	7	7	5	3	0
AT1G07890	0.183729	0.612763	-0.138745	0.770383	-0.200387	0.509946	-0.322473	0.268007	-0.384116	0.140448	-0.0616426	0.997118	0.069697	0.961516	-0.364957	0.202774	-0.568751	0.00948184	-0.434654	0.139308	-0.638449	0.00485188	-0.203794	0.706656	0.112549	0.543678	0.226581	0.203655	0.338762	0.0516253	0.480913	0.00509977	5004	3710	4229	4560	4327	4601	3632	3684	4504	4588	3187	1602	16353	13581	14063	14929	14226
AT1G07900	0	NA	1.25642	NA	0	NA	1.16672	NA	0	NA	-1.21095	NA	-0.826805	NA	1.09505	NA	1.07939	NA	1.92185	NA	1.9062	NA	-0.0156561	NA	-1.23862	NA	0	NA	-1.07725	NA	-2.27255	NA	0	0	1	0	0	0	0	2	2	0	1	2	0	0	0	0	0
AT1G07901	NA	NA	NA	NA	NA	NA	NA	NA	NA	NA	NA	NA	NA	NA	NA	NA	NA	NA	NA	NA	NA	NA	NA	NA	NA	NA	NA	NA	NA	NA	NA	NA	0	0	0	0	0	0	0	0	0	0	0	0	0	0	0	0	0
AT1G07910	-0.0587666	0.895684	-0.192926	0.510772	-0.0992357	0.737787	-0.13416	0.682792	-0.0404691	0.925931	0.0936905	0.992005	-0.150081	0.810289	-0.271742	0.394254	-0.375997	0.13643	-0.121661	0.863969	-0.225916	0.541973	-0.104255	0.898534	-0.353986	0.0225827	-0.262671	0.108743	-0.27517	0.083678	-0.0772242	0.668614	123	89	136	98	91	122	98	75	187	109	104	63	289	281	281	256	237
AT1G07920	-0.0477351	0.902146	0.00991619	0.986738	-0.229489	0.205815	0.0576513	0.865749	-0.181754	0.422621	-0.239405	0.68348	0.0789419	0.905852	-0.0371276	0.957462	0.118329	0.646567	-0.116069	0.787382	0.0393872	0.946972	0.155457	0.685001	0.958902	7.80159e-16	0.832225	3.30885e-12	1.00595	2.18966e-17	0.611083	4.27371e-07	1486	1141	1496	1255	1527	1558	1565	1330	1880	2183	1401	1127	9523	7904	7761	7520	7026
AT1G07930	0.0795869	0.759345	0.0359057	0.930757	-0.072442	0.739211	-0.0436811	0.884882	-0.152029	0.43836	-0.108348	0.968229	0.140813	0.6186	-0.0706925	0.825715	0.161513	0.367062	-0.211506	0.313128	0.0207003	0.986085	0.232206	0.311052	0.0313656	0.79064	-0.0298606	0.802824	0.137964	0.208176	-0.20259	0.059761	3180	2340	2811	2829	3109	3193	2978	2543	4034	4710	2962	2208	9503	8880	8314	8419	8226
AT1G07940	0.0714748	0.817673	-0.0446341	0.918278	-0.101213	0.656056	-0.116109	0.650052	-0.172688	0.420968	-0.0565792	0.99383	0.122	0.767387	-0.160054	0.542432	0.0839065	0.77332	-0.282054	0.205306	-0.0380934	0.947667	0.24396	0.385112	0.895701	5.62691e-15	0.845175	1.6793e-13	1.01112	7.90566e-19	0.710581	7.56806e-10	816	602	731	739	810	771	707	641	966	1125	722	554	4771	3982	3793	3977	4000
AT1G07950	-0.346157	0.466377	-0.0547479	0.95885	-0.211787	0.661677	0.291409	0.582315	0.13437	0.851289	-0.157039	0.992005	-0.344275	0.602006	-0.0984661	0.919225	0.0387729	0.988791	0.245809	0.757153	0.383048	0.440259	0.137239	0.906563	-1.46918	2.98434e-10	-1.47106	7.42501e-09	-1.42546	7.31974e-10	-1.71974	5.58428e-13	66	47	62	46	48	42	49	48	108	88	53	47	61	68	67	49	46
AT1G07960	0.122857	0.834112	0.295913	0.475892	0.210316	0.595129	0.173056	0.727444	0.0874588	0.883857	-0.0855969	0.997118	0.0667791	1	-0.0528582	0.981062	0.134007	0.863396	-0.119637	0.942198	0.0672276	0.97145	0.186865	NA	0.157537	0.563881	0.213615	0.427956	0.506308	0.038268	0.233846	0.371349	40	24	23	30	33	27	32	23	48	56	19	26	94	102	108	92	103
AT1G07970	-0.150538	0.569505	0.0432607	0.930757	-0.035123	0.910512	0.193799	0.426121	0.115415	0.709499	-0.0783837	0.992005	0.466894	0.0700886	-0.0711102	0.913172	-0.0938929	0.839137	-0.538004	0.0215835	-0.560787	0.0142106	-0.0227827	1	0.395708	0.00890557	-0.221724	0.141	0.510079	0.000447633	0.454478	0.00302846	97	63	98	113	116	124	87	82	130	118	55	78	369	332	361	262	303
AT1G07980	0.297009	0.580615	0.559541	0.137621	0.226312	0.655673	0.262531	0.625107	-0.0706975	0.927541	-0.333229	0.904841	0.206881	0.880889	-0.445	0.488665	-0.00414583	1	-0.65188	0.261318	-0.211027	0.809601	0.440854	NA	-0.894066	0.0015011	-0.803938	0.00372442	0.110474	0.725468	-0.663609	0.0196669	27	18	25	27	28	25	17	16	30	28	27	17	40	35	42	41	37
AT1G07985	-0.521055	NA	2.0864	NA	2.4984	NA	2.60746	NA	3.01945	NA	0.411995	NA	0.88211	NA	0.672553	NA	0	NA	-0.209556	NA	-0.896154	NA	-0.686597	NA	0.0735225	0.959232	-1.32964	0.300526	1.48737	0.231002	2.58596	0.0284447	0	0	0	0	1	0	0	0	1	0	0	0	1	0	0	0	0
AT1G07990	0.040654	0.904903	-0.0666557	0.842221	0.0737866	0.738865	-0.10731	0.651849	0.0331326	0.917593	0.140442	0.915218	0.118605	0.802227	0.0589391	0.900908	-0.157894	0.523416	-0.0596663	0.931524	-0.276499	0.220937	-0.216833	0.521714	0.245989	0.0425561	0.168038	0.174839	0.120394	0.329039	0.47767	6.62184e-05	225	146	195	184	187	238	200	159	376	203	170	146	727	681	689	643	601
AT1G08000	-0.01183	0.991219	-0.153447	0.788112	-0.26416	0.441368	-0.141617	0.7762	-0.25233	0.537144	-0.110713	0.992005	0.33447	0.653659	-0.0157399	1	0.166265	0.802301	-0.35021	0.613381	-0.168205	0.834197	0.182004	0.875733	2.43806	1.47139e-26	2.09176	4.65716e-21	2.30035	7.17825e-25	2.00763	6.22603e-19	35	34	54	51	50	54	47	40	61	81	29	38	805	668	657	643	638
AT1G08005	-1.79994	NA	-1.89152	NA	-1.2095	NA	0	NA	0.59044	NA	0.682019	NA	-0.955666	NA	-0.109675	NA	-0.00618919	NA	0.845991	NA	0.949477	NA	0.103485	NA	0.536652	NA	0	NA	-1.24519	NA	-0.666657	NA	0	1	0	0	0	0	1	0	0	0	0	1	3	1	1	0	0
AT1G08010	0.216343	0.358273	0.0331601	0.954784	-0.0974425	0.725345	-0.183183	0.487627	-0.313786	0.121142	-0.130603	0.977387	0.131017	0.860255	-0.177143	0.672786	-0.194902	0.568091	-0.30816	0.403947	-0.325919	0.301079	-0.0177588	1	2.15547	8.87863e-48	2.24079	9.88125e-53	2.36577	3.67858e-58	2.25293	3.66062e-50	130	93	124	99	137	142	94	100	186	138	90	86	1853	1593	1410	1738	1683
AT1G08030	-0.0855325	0.844218	-0.125631	0.770161	0.131272	0.668124	-0.0400984	0.934217	0.216804	0.467202	0.256903	0.813832	-0.0500742	1	0.153411	0.776037	0.0865175	0.884567	0.203485	0.738799	0.136592	0.82133	-0.0668938	0.96726	1.16012	2.48484e-11	1.12466	1.84149e-10	0.88108	1.75991e-07	1.20488	2.39079e-12	96	72	63	69	74	79	92	95	123	120	82	56	485	487	666	443	456
AT1G08032	NA	NA	NA	NA	NA	NA	NA	NA	NA	NA	NA	NA	NA	NA	NA	NA	NA	NA	NA	NA	NA	NA	NA	NA	NA	NA	NA	NA	NA	NA	NA	NA	0	0	0	0	0	0	0	0	0	0	0	0	0	0	0	0	0
AT1G08035	-0.756469	NA	0.363958	NA	-0.271545	NA	1.12043	NA	0.484924	NA	-0.635503	NA	1.23253	NA	0	NA	0	NA	-1.27132	NA	-1.23659	NA	0	NA	0.576288	NA	-1.41271	NA	0.979039	NA	0.308803	NA	0	0	0	0	2	0	0	0	0	0	0	0	0	2	0	0	0
AT1G08040	-0.290056	0.468351	-0.26419	0.552275	-0.00438666	0.995309	0.0258659	0.969944	0.285669	0.496975	0.259803	0.930331	-0.172992	0.908457	0.212426	0.765539	0.244274	0.661434	0.385418	0.567283	0.417266	0.440785	0.0318478	1	0.28542	0.261154	0.168357	0.544497	-0.191195	0.442216	0.0367602	0.893434	27	33	38	30	21	36	31	36	77	53	39	30	111	131	137	92	86
AT1G08050	-0.384479	0.60237	-0.252432	0.794249	-0.192312	0.796234	0.132048	NA	0.192167	NA	0.0601197	0.997118	0.348271	0.85311	0.25086	0.8572	0.689875	0.332372	-0.0974107	0.995001	0.341604	0.758204	0.439015	NA	0.180186	0.685116	-0.552564	0.184583	-0.323106	0.428364	-0.702001	0.0667735	12	11	6	18	7	12	11	12	20	19	14	16	39	33	32	29	16
AT1G08060	-0.0907448	0.75143	0.00165993	0.999722	-0.00495432	0.990571	0.0924047	0.741016	0.0857904	0.771224	-0.00661424	0.999607	0.214856	0.579176	0.331904	0.172763	0.168656	0.562913	0.117048	0.832487	-0.0462002	0.947924	-0.163248	0.72955	1.20603	3.02401e-20	0.900433	4.1108e-12	0.87579	1.81684e-12	1.03242	1.25656e-15	122	123	133	143	144	152	145	163	286	192	126	126	1007	890	864	778	702
AT1G08065	0.771961	0.483448	0.0731414	NA	1.06492	0.207697	-0.698819	NA	0.292957	NA	0.991777	0.775443	0	1	0	NA	0	NA	0	1	0	NA	0	NA	3.26674	0.000942141	4.03245	3.52313e-05	3.50453	0.00032938	4.36107	6.33643e-06	0	0	0	0	0	0	0	0	0	0	0	0	9	8	18	14	14
AT1G08070	-0.319242	0.839238	0.672619	0.559542	0.34372	0.767238	0.991861	NA	0.662963	NA	-0.328899	0.992005	-1.35124	0.275286	-0.113781	NA	-0.725072	NA	1.23746	0.3433	0.626166	NA	-0.61129	NA	-1.09473	0.0560434	-0.0627356	0.934118	-0.308331	0.607423	-0.0259389	0.970934	16	7	11	4	5	3	14	2	24	7	8	5	14	15	18	20	5
AT1G08080	-0.298777	NA	0.544429	NA	0.0624562	NA	0.843206	NA	0.361234	NA	-0.481973	NA	0	NA	0.417346	NA	0	NA	0.417414	NA	0	NA	-0.414055	NA	0.201611	NA	0	NA	0.328694	NA	0.260775	NA	0	0	0	0	0	0	0	0	1	0	0	0	0	0	1	0	0
AT1G08090	-2.60212	NA	-1.7094	NA	-0.676199	NA	0.892723	NA	1.92592	NA	1.0332	NA	-1.49426	NA	-1.59893	NA	0.928492	NA	0	NA	2.42275	NA	2.52742	NA	0.591466	0.638463	0	1	0.481003	0.720319	-1.01322	0.405077	0	2	0	0	0	0	0	0	0	2	3	0	6	1	3	0	0
AT1G08100	0	NA	0	NA	0.490753	NA	0	NA	0.456654	NA	0.490354	NA	0	NA	0	NA	0	NA	0	NA	0	NA	0	NA	0	NA	0	NA	0	NA	0.328004	NA	0	0	0	0	0	0	0	0	0	0	0	0	0	0	0	0	0
AT1G08105	NA	NA	NA	NA	NA	NA	NA	NA	NA	NA	NA	NA	NA	NA	NA	NA	NA	NA	NA	NA	NA	NA	NA	NA	NA	NA	NA	NA	NA	NA	NA	NA	0	0	0	0	0	0	0	0	0	0	0	0	0	0	0	0	0
AT1G08110	-0.143214	0.582016	-0.22998	0.286671	-0.0359357	0.90654	-0.0867657	0.784235	0.107278	0.725479	0.194044	0.852987	0.00463702	1	-0.159988	0.614746	-0.18602	0.463624	-0.164625	0.680694	-0.190658	0.521014	-0.0260327	0.997103	-0.16339	0.238816	-0.311241	0.0220907	-0.233382	0.0860541	-0.0133049	0.933707	284	169	246	205	225	262	198	216	346	253	185	187	653	588	704	465	553
AT1G08115	-0.291282	0.914002	-0.724699	NA	0.48247	NA	-0.433417	NA	0.773752	NA	1.20717	NA	-0.708423	NA	-0.855134	NA	0.538188	NA	0	NA	1.24661	NA	1.39332	NA	1.93195	0.0688112	2.34909	0.0331024	2.06239	0.0620901	1.87623	0.0653389	0	0	1	0	0	0	0	0	0	0	1	1	9	6	5	8	2
AT1G08120	0	NA	0.39787	NA	0	NA	0.361751	NA	0	NA	-0.380062	NA	0.724359	NA	0.877739	NA	1.29313	NA	0.153381	NA	0.56877	NA	0.415389	NA	0	NA	-0.878605	NA	-0.670235	NA	-1.46569	NA	0	0	0	1	0	0	0	0	2	3	0	0	0	0	0	0	0
AT1G08125	-0.143825	0.797496	0.0746204	0.924496	0.110483	0.808022	0.218445	0.642409	0.254307	0.570341	0.0358623	0.997118	-0.441099	0.428113	-0.242342	0.682875	-0.405603	0.334699	0.198756	0.844979	0.0354962	1	-0.16326	NA	-0.691076	0.00206589	-0.393802	0.122194	-0.374113	0.104286	-0.17499	0.498475	53	38	39	29	24	42	35	34	67	47	26	29	84	91	76	67	73
AT1G08130	-0.0514318	0.880798	-0.0901628	0.770756	-0.109057	0.61066	-0.038731	0.908883	-0.0576255	0.854727	-0.0188945	0.997118	0.263818	0.391828	0.120736	0.753217	0.203308	0.427942	-0.143082	0.744438	-0.0605098	0.914886	0.082572	0.902405	0.439393	0.000761394	0.124143	0.367157	0.228494	0.076732	0.127027	0.357153	138	104	109	133	135	151	146	123	196	210	120	96	515	471	510	423	414
AT1G08135	0.343868	0.436059	-0.0898599	0.922573	0.220437	0.63487	-0.433728	0.296252	-0.123431	0.851822	0.310297	0.921138	0	1	0	1	0	1	0	1	0	1	0	NA	6.51365	1.36276e-15	6.84905	4.38536e-17	6.63217	1.56182e-16	6.77262	8.35935e-17	0	0	0	0	0	0	0	0	0	0	0	0	193	156	193	193	220
AT1G08140	0.410508	0.260338	0.0655951	0.943529	0.305912	0.412428	-0.344913	0.404201	-0.104597	0.865558	0.240317	0.968229	0	1	0	1	0	1	0	1	0	1	0	1	9.83425	3.54435e-42	10.2355	1.45695e-45	10.1304	7.34e-46	10.1826	2.68382e-45	0	0	0	0	0	0	0	0	0	0	0	0	3244	2499	2577	3378	3812
AT1G08150	0.534998	0.0755959	0.116935	0.869841	0.379863	0.240215	-0.418063	0.243596	-0.155135	0.773836	0.262928	0.931604	0	1	0	1	0	1	0	1	0	1	0	1	7.96731	2.48591e-25	8.49333	1.33213e-28	8.30518	3.64087e-28	8.38805	4.7272e-28	0	0	0	0	0	0	0	0	0	0	0	0	705	548	588	836	885
AT1G08160	0.278215	0.425415	-0.224829	0.608806	0.174468	0.636119	-0.503044	0.0773868	-0.103747	0.843142	0.399297	0.631358	-0.37395	0.764901	-0.398286	0.629039	0.0284232	1	-0.0243363	1	0.402373	0.635733	0.42671	NA	1.43235	2.01581e-07	2.08452	2.45011e-12	1.60581	1.41539e-08	1.5784	5.58911e-09	18	10	17	14	6	14	10	9	23	24	17	7	144	120	120	144	129
AT1G08165	-0.663963	0.309168	-0.0074592	0.998935	-0.438339	0.513168	0.656504	NA	0.225624	NA	-0.43088	0.949912	-1.55438	0.199968	0.104924	0.979188	-0.565644	0.629189	1.65931	0.143578	0.988741	0.490587	-0.670568	NA	1.0049	0.0323351	1.89532	0.00237524	0.89252	0.0460797	1.13221	0.0298094	12	6	3	2	4	0	5	5	19	4	6	4	38	47	49	25	26
AT1G08170	-0.33136	NA	-0.398696	NA	-0.234484	NA	-0.067336	NA	0.0968759	NA	0.164212	NA	0	NA	0	NA	0	NA	0	NA	0	NA	0	NA	2.76294	0.0116374	2.42713	0.0304699	2.4939	0.0245437	2.55063	0.0219679	0	0	0	0	0	0	0	0	0	0	0	0	9	6	4	5	4
AT1G08180	0.399017	0.279512	0.588177	0.0486237	0.628706	0.0232894	0.18916	0.706383	0.229689	0.628951	0.0405298	0.997118	0.333831	0.65828	0.265195	0.678167	0.435954	0.314339	-0.0686357	0.988194	0.102123	0.921053	0.170759	0.877544	-0.30833	0.240256	-0.243144	0.341887	0.0146509	0.957684	-0.115578	0.657688	30	38	36	46	39	47	46	33	79	72	40	38	75	106	85	101	101
AT1G08190	0.241802	0.1482	0.00296052	0.998345	0.17376	0.324743	-0.238841	0.177181	-0.0680421	0.816137	0.170799	0.853155	0.187236	0.543036	0.273342	0.182063	0.160372	0.481727	0.0861062	0.871924	-0.0268644	0.978352	-0.112971	0.802778	1.0483	4.02372e-20	1.10286	1.58272e-22	0.777916	3.93272e-12	1.06169	6.12974e-21	461	263	314	344	398	423	392	404	747	553	390	264	2332	2188	2160	2300	2293
AT1G08200	-0.257566	0.0773396	-0.390894	0.00149956	-0.464888	5.783e-05	-0.133328	0.518047	-0.207322	0.215617	-0.0739934	0.987871	-0.0482596	0.957188	-0.170346	0.451273	-0.203512	0.258961	-0.122086	0.720396	-0.155253	0.513391	-0.0331664	0.977839	0.935109	1.68609e-19	0.725802	4.73904e-12	0.71456	7.39699e-12	0.673733	2.11899e-10	704	449	608	593	500	583	516	465	958	715	469	401	3033	3610	3886	2438	2469
AT1G08210	-0.187116	0.678407	0.126862	0.832482	0.150068	0.705762	0.313979	0.390112	0.337185	0.332533	0.0232062	0.997118	0.172625	0.862951	0.24856	0.638442	0.171962	0.742271	0.0759349	0.968931	-0.000662537	1	-0.0765974	0.96726	0.260595	0.248952	-0.0991459	0.679416	0.138898	0.538998	0.238701	0.288768	83	41	82	65	79	84	87	56	163	122	42	77	249	239	278	168	200
AT1G08220	0.184513	0.731577	0.130993	0.852607	-0.112931	0.822073	-0.0535192	0.937423	-0.297444	0.512343	-0.243924	0.968201	-0.0746084	1	-0.379693	0.614746	-0.0310567	1	-0.305084	0.793879	0.0435517	1	0.348636	NA	0.398043	0.17096	0.657164	0.0232411	0.908729	0.00125163	0.316169	0.291766	22	22	14	16	18	21	11	18	26	30	19	11	82	79	81	98	73
AT1G08230	-0.786252	0.00253977	-0.495387	0.0931843	-0.437533	0.129599	0.290865	0.50455	0.348719	0.38822	0.0578541	0.997118	-0.318973	0.697755	0.344323	0.510769	0.549938	0.13643	0.663296	0.140283	0.868911	0.0171282	0.205615	NA	0.156657	0.535392	-0.310622	0.255765	-0.683053	0.00200623	-0.830814	0.000182747	41	19	43	20	33	28	34	41	88	68	53	35	118	114	125	56	64
AT1G08240	NA	NA	NA	NA	NA	NA	NA	NA	NA	NA	NA	NA	NA	NA	NA	NA	NA	NA	NA	NA	NA	NA	NA	NA	NA	NA	NA	NA	NA	NA	NA	NA	0	0	0	0	0	0	0	0	0	0	0	0	0	0	0	0	0
AT1G08250	-0.455888	0.300116	0.0997064	0.917466	-0.248879	0.612873	0.555594	0.185497	0.207009	0.752294	-0.348585	0.904733	0.305779	0.713709	0.136557	0.884845	-0.181565	0.7883	-0.169222	0.885497	-0.487344	0.333705	-0.318122	0.715947	-0.630542	0.0181497	-1.39221	1.03703e-07	-0.667392	0.0101942	-0.697856	0.0107048	88	43	60	54	71	109	61	88	98	91	53	33	132	125	122	66	76
AT1G08260	-0.201437	0.534724	-0.0899491	0.865874	-0.0967262	0.783079	0.111488	0.785301	0.104711	0.807948	-0.00677707	0.999607	-0.0716006	0.969107	0.296485	0.412332	0.589816	0.0143002	0.368085	0.327977	0.661416	0.00874011	0.293331	0.535703	0.312092	0.0856926	0.182255	0.342268	-0.0743424	0.697535	-0.37445	0.031311	93	117	93	84	112	96	143	103	225	242	145	107	400	398	408	296	289
AT1G08270	-0.491442	0.729265	-0.0685664	NA	0.0210185	0.992389	0.422875	NA	0.51246	NA	0.0895848	0.997118	0.468449	0.937791	0.394177	NA	-1.69142	NA	-0.0742726	1	-2.15987	NA	-2.0856	NA	1.80621	0.0225923	0.846322	0.288106	1.34347	0.067124	3.51865	0.000204426	1	1	2	0	5	1	3	1	3	0	0	0	15	14	23	13	9
AT1G08280	0.407407	0.138321	0.475849	0.0571402	0.377035	0.148222	0.068442	0.89673	-0.0303717	0.959479	-0.0988137	0.992005	0.0277084	1	-0.106498	0.890449	-0.581793	0.0828843	-0.134207	0.888733	-0.609501	0.0972682	-0.475294	0.368759	-0.486859	0.0180412	-0.10716	0.632902	0.0954884	0.661194	0.471969	0.0328652	66	58	40	57	51	59	48	55	85	61	29	26	122	119	128	137	159
AT1G08290	0.501732	0.814419	0.192149	NA	0.200122	NA	-0.309583	NA	-0.30161	NA	0.00797289	NA	0.843703	NA	0.645211	NA	1.53209	NA	-0.198492	NA	0.688384	NA	0.886876	NA	1.53216	0.143895	1.19019	0.228446	1.0791	0.273892	0.200198	0.846227	0	0	1	0	1	2	2	0	1	4	0	2	3	10	4	5	3
AT1G08300	-0.075216	0.88191	0.44888	0.0392849	0.159828	0.607685	0.524096	0.0181529	0.235044	0.459983	-0.289052	0.755899	0.0541917	0.99143	-0.388454	0.238801	-0.332066	0.290498	-0.442646	0.203377	-0.386257	0.256901	0.0563883	0.978598	-0.373176	0.0378709	-0.502583	0.00519588	0.464158	0.00889914	0.118718	0.553278	104	68	119	89	93	117	86	57	130	123	70	50	252	213	235	189	175
AT1G08310	-0.0343688	0.994758	-0.287887	NA	-0.670926	NA	-0.253519	NA	-0.636557	NA	-0.383039	NA	-0.28377	NA	1.07279	NA	-0.339755	NA	1.35656	NA	-0.0559852	NA	-1.41255	NA	0.328236	0.731691	0.577637	0.553956	-1.03244	0.206743	-0.00293504	0.998909	1	3	1	1	1	2	1	4	11	2	1	1	4	10	7	9	7
AT1G08315	0.855899	0.0216557	0.390298	0.512268	0.384817	0.432682	-0.465601	0.358952	-0.471082	0.348138	-0.00548151	1	0.418226	0.621993	0.0561138	0.984285	-0.374609	0.552469	-0.362112	0.684115	-0.792835	0.126063	-0.430722	0.65675	-0.493558	0.118793	-0.0558851	0.869354	-0.159374	0.628708	0.265867	0.432101	42	26	52	44	39	77	46	42	61	23	34	33	83	86	95	150	128
AT1G08320	-0.554096	0.37207	-0.303235	0.746347	-0.503052	0.383046	0.250861	0.774013	0.0510443	0.965224	-0.199817	0.992005	2.92968	0.0104922	1.23337	0.510709	0.305182	0.93148	-1.69631	0.121817	-2.6245	0.0157538	-0.928187	NA	5.68401	3.86488e-14	2.20023	1.02893e-06	4.1474	1.67992e-13	4.87577	6.0121e-12	0	1	0	7	2	13	3	2	2	1	1	0	145	159	185	81	65
AT1G08340	0.0256654	0.991124	-0.347377	0.772207	-0.356051	0.678802	-0.373042	NA	-0.381716	NA	-0.00867356	1	-0.24497	0.964227	-0.610666	0.696835	-0.81519	0.501675	-0.365696	0.901199	-0.570221	0.750651	-0.204525	NA	2.00301	0.000117671	2.27365	2.34978e-05	2.2663	3.08491e-05	2.46215	2.2471e-05	11	7	0	0	8	7	1	6	7	5	4	1	83	101	56	82	59
AT1G08350	0.220915	0.336874	0.134018	0.685115	0.130709	0.604357	-0.0868966	0.794618	-0.0902064	0.793122	-0.00330985	1	0.165371	0.802091	-0.124896	0.817961	0.213758	0.522989	-0.290267	0.483083	0.0483868	0.959447	0.338654	0.415522	0.644798	4.42628e-05	0.700342	5.94986e-06	0.903713	2.96167e-09	0.561749	0.000271602	85	70	70	73	76	103	82	51	123	137	80	59	397	340	372	389	374
AT1G08360	-0.137816	0.507436	0.0561184	0.876269	0.0304067	0.907526	0.193935	0.295332	0.168223	0.388888	-0.0257116	0.997118	-0.0205515	1	0.242037	0.214091	0.408717	0.00480715	0.262588	0.215925	0.429269	0.00502255	0.166681	0.606274	0.703199	8.72137e-11	0.585934	9.25979e-08	0.517281	1.50672e-06	0.324889	0.00331344	583	476	533	466	594	505	655	596	1077	1149	623	499	2562	2666	2972	2141	2185
AT1G08370	0.162057	0.585955	0.00534612	0.996344	-0.259794	0.232825	-0.156711	0.610991	-0.421851	0.0339884	-0.26514	0.745676	0.124843	0.85629	-0.0633618	0.925662	-0.132906	0.70904	-0.188205	0.681067	-0.25775	0.420516	-0.0695445	0.94347	0.313142	0.0446065	0.350356	0.023553	0.38185	0.0123728	0.186254	0.257037	218	169	178	196	214	203	167	179	327	238	178	123	844	701	662	710	782
AT1G08380	-0.559503	0.00466752	-0.652884	0.000451788	-0.809238	3.83906e-06	-0.0933812	0.82249	-0.249735	0.396113	-0.156354	0.977387	-0.220547	0.589804	-0.773798	3.61687e-05	-1.14179	1.1828e-11	-0.55325	0.0136268	-0.921248	3.93585e-07	-0.367997	0.267356	-1.98242	1.53975e-39	-2.32138	7.87162e-53	-1.86151	2.07278e-34	-1.64986	9.17548e-27	2448	1328	2565	1869	1487	1933	1191	1348	1803	1086	889	863	1688	1522	1706	1083	919
AT1G08390	-0.21029	0.847941	-0.0338449	0.985968	-0.204311	0.811141	0.176445	NA	0.00597902	NA	-0.170466	0.997118	0.12433	1	-0.155327	0.957462	0.117376	0.965333	-0.279658	0.911194	-0.0069543	1	0.272703	NA	1.22617	0.00847572	0.891552	0.0600977	1.34766	0.00325607	0.904485	0.0547038	2	5	18	8	17	2	12	5	10	10	11	7	76	53	61	51	52
AT1G08400	0.0560221	0.953287	-0.324507	0.598819	-0.342195	0.478656	-0.380529	0.48435	-0.398217	0.457236	-0.0176878	0.999607	0.19108	0.936128	0.46462	0.524577	0.282304	0.719035	0.27354	0.832487	0.0912243	0.964422	-0.182316	NA	0.382633	0.258993	0.247575	0.470878	-0.406494	0.194567	-0.241866	0.482897	32	8	13	16	25	18	19	22	50	35	15	17	75	74	64	65	71
AT1G08410	-0.271627	0.309603	-0.324717	0.19752	-0.507686	0.00927079	-0.0530903	0.91119	-0.236058	0.433061	-0.182968	0.949927	-0.147313	0.829699	-0.0751366	0.908979	0.00944843	1	0.0721767	0.948335	0.156762	0.730184	0.0845851	0.927723	-0.0564442	0.760419	-0.180758	0.312365	-0.306025	0.0691126	-0.573578	0.000571402	194	139	160	119	175	148	173	132	273	290	154	92	486	491	510	365	383
AT1G08420	0.246313	0.236266	0.0272414	0.963015	0.0832342	0.762118	-0.219072	0.339915	-0.163079	0.533941	0.0559928	0.997118	0.141938	0.756537	0.0873556	0.835452	0.0300419	0.968328	-0.0545824	0.953541	-0.111896	0.767498	-0.0573137	0.946863	-0.311072	0.0216781	-0.206697	0.134791	-0.371186	0.00505293	-0.257879	0.060665	373	251	368	312	332	443	367	338	577	497	295	266	939	759	795	930	863
AT1G08430	0	1	0	NA	0	1	0	NA	0	NA	0	1	2.11163	0.12076	1.19164	NA	0.266792	NA	-0.919985	0.642506	-1.84484	NA	-0.92485	NA	-3.68779	0.000506369	-5.60655	1.17094e-08	-4.89281	7.94245e-07	-3.85551	0.000244916	4	3	0	14	9	8	7	4	9	4	5	0	0	0	0	0	0
AT1G08440	-0.292885	NA	-0.463496	NA	-0.955768	NA	-0.170611	NA	-0.662883	NA	-0.492271	NA	0	NA	0	NA	0	NA	0	NA	0	NA	0	NA	1.26483	NA	0.973426	NA	0.846514	NA	0.314585	NA	0	0	0	0	0	0	0	0	0	0	0	0	3	0	2	3	0
AT1G08450	-0.165433	0.736297	-0.146114	0.805526	0.183268	0.638855	0.0193187	0.977487	0.348701	0.325673	0.329383	0.823485	0.130486	0.9018	0.47962	0.133854	0.202651	0.620639	0.349134	0.425767	0.0721655	0.933703	-0.276968	0.633076	-1.33119	1.05268e-11	-1.62711	1.53242e-16	-1.95692	1.2681e-24	-1.35057	3.92725e-12	260	170	176	270	188	193	250	293	502	309	174	232	215	233	304	170	197
AT1G08460	0.0476691	0.944121	0.197684	0.68868	0.222139	0.531739	0.150014	0.752505	0.17447	0.710183	0.0244554	0.997118	0.0173115	1	-0.153247	0.811977	-0.440716	0.204346	-0.170558	0.844209	-0.458027	0.24209	-0.287469	0.671553	-0.0766864	0.742378	-0.0463288	0.848251	0.274244	0.204162	0.586168	0.00652401	131	81	104	114	87	114	110	110	109	84	81	69	363	251	321	289	272
AT1G08465	-0.0815629	0.8911	-0.117784	0.846694	0.198652	0.576485	-0.0362214	0.952196	0.280215	0.437535	0.316436	0.815828	0.1825	0.866681	0.108768	0.907057	-0.0770213	0.933591	-0.0737325	0.978411	-0.259521	0.661385	-0.185789	0.858221	1.35532	4.42077e-10	1.09125	4.56867e-07	1.12876	8.63187e-08	1.63099	6.45692e-14	60	45	38	53	45	64	46	52	94	96	34	19	429	371	358	306	336
AT1G08470	-0.0448477	0.939511	-0.123284	0.804214	0.0287258	0.948994	-0.0784366	0.874129	0.0735735	0.88203	0.15201	0.977387	-0.102965	0.954427	-0.048479	0.977723	-0.199842	0.69243	0.0544863	0.994015	-0.0968764	0.919465	-0.151363	0.884884	0.111735	0.613248	0.169852	0.450122	0.0369295	0.871159	0.340302	0.114778	47	36	47	39	39	42	46	40	68	61	34	24	136	147	158	114	120
AT1G08480	0.19531	0.63756	0.381456	0.223126	0.426183	0.108067	0.186146	0.662717	0.230872	0.557301	0.0447265	0.997118	0.150447	0.866105	0.0282972	0.995364	0.211567	0.601829	-0.12215	0.891679	0.0611194	0.95119	0.183269	0.807468	0.560223	0.00476359	0.605086	0.00218235	0.913382	1.96853e-06	0.774839	6.65554e-05	203	162	232	222	184	254	251	183	297	315	243	164	811	883	1090	981	814
AT1G08490	-0.221973	0.453637	0.0404691	0.948092	0.13007	0.663882	0.262442	0.355512	0.352043	0.150473	0.0896008	0.992005	0.0208659	1	-0.234247	0.375191	-0.190061	0.44722	-0.255113	0.385719	-0.210927	0.455485	0.0441864	0.974772	-2.15232	8.52171e-55	-2.39516	1.29356e-60	-1.8776	2.00707e-42	-1.83219	7.21359e-39	214	203	199	193	227	206	189	153	312	252	178	138	142	144	151	109	101
AT1G08500	0.438616	0.352075	0.319531	0.595616	0.278586	0.581341	-0.119086	0.875987	-0.16003	0.82342	-0.0409443	0.997118	-0.614508	0.739779	-0.180026	0.94205	-0.287594	0.84641	0.434482	0.851218	0.326915	0.871255	-0.107568	NA	2.15515	1.64434e-07	3.20828	6.0845e-12	2.65471	2.62206e-11	2.72133	2.55827e-10	7	4	7	6	2	3	4	2	14	7	2	6	81	107	74	115	113
AT1G08510	0.249546	0.222373	0.0653047	0.88202	0.151483	0.505553	-0.184241	0.453308	-0.0980628	0.758588	0.086178	0.991538	0.28063	0.367882	0.0849597	0.860095	-0.108009	0.763276	-0.19567	0.620558	-0.388639	0.099152	-0.192969	0.670613	1.49312	1.17661e-28	1.46203	1.97438e-28	1.47346	4.58622e-29	1.75261	1.57287e-38	265	151	201	245	204	290	209	205	391	271	153	167	1652	1795	1980	1845	1856
AT1G08520	0.054265	0.805599	0.117249	0.485676	0.218147	0.0452268	0.0629842	0.754358	0.163882	0.228781	0.100898	0.937276	0.221363	0.102793	0.0129256	0.989919	-0.0717607	0.689195	-0.208438	0.143411	-0.293124	0.00946817	-0.0846863	0.77097	-1.50846	3.25693e-81	-1.67556	1.59726e-99	-1.40414	5.82263e-72	-1.21855	2.99175e-53	1405	1063	1336	1527	1360	1511	1325	1225	2165	1718	1102	964	1433	1375	1386	1292	1194
AT1G08530	-0.116714	0.852004	-0.104932	0.890077	0.244752	0.528838	0.0117826	0.987287	0.361466	0.357529	0.349684	0.826075	-0.0077733	1	-0.0401393	0.991647	0.218298	0.705051	-0.032366	1	0.226071	0.748795	0.258437	0.780408	0.0302559	0.915666	-0.0786852	0.7823	-0.0345366	0.902638	0.0567104	0.837064	50	32	34	39	37	38	34	41	63	85	43	18	113	124	134	104	106
AT1G08540	-0.0690355	0.876038	-0.147649	0.685915	0.0206734	0.958753	-0.0786139	0.842593	0.0897089	0.81996	0.168323	0.94898	-0.0519447	0.967626	-0.137433	0.68079	-0.199246	0.40505	-0.0854878	0.888195	-0.147302	0.649189	-0.0618138	0.9398	-2.36453	9.02431e-70	-2.38162	6.9102e-68	-2.37474	7.92924e-70	-2.14461	3.45988e-56	569	424	571	546	461	483	528	482	690	589	476	342	323	315	309	270	270
AT1G08550	-0.727448	5.75275e-05	-0.481761	0.0154787	-0.529285	0.00496198	0.245687	0.413638	0.198163	0.550804	-0.0475242	0.997118	-0.121163	0.850539	-0.211374	0.509919	-0.36775	0.0996506	-0.090211	0.896741	-0.246586	0.420387	-0.156375	0.774091	-1.46034	1.51797e-23	-2.06663	4.80708e-42	-1.73073	1.12578e-31	-1.62188	9.05564e-27	451	258	399	371	299	324	370	294	474	346	288	234	345	428	473	217	204
AT1G08560	0.0842906	0.955924	-0.312085	0.811153	-0.258345	0.789126	-0.396376	NA	-0.342636	NA	0.0537399	0.997118	0.195184	0.981165	1.05253	0.285275	1.27432	0.112943	0.857345	0.500734	1.07914	0.257809	0.221793	NA	1.01091	0.0609059	0.900013	0.0924546	-0.353708	0.48724	-0.521762	0.297056	0	6	11	7	4	9	11	8	30	36	6	8	46	39	29	41	35
AT1G08570	-0.624295	0.00125338	0.0874108	0.865907	0.114956	0.720727	0.711706	0.000234962	0.739251	8.03571e-05	0.0275454	0.997118	0.898219	8.67194e-05	1.03777	7.85647e-07	1.29507	3.21075e-11	0.139549	0.832487	0.396855	0.16105	0.257306	0.588222	0.91488	1.37553e-07	-0.607635	0.000329317	-0.035478	0.849598	-0.265239	0.117101	84	78	107	164	173	164	213	144	336	253	213	209	522	514	571	266	320
AT1G08580	-0.0913934	0.842766	-0.15121	0.727391	-0.371302	0.106462	-0.0598161	0.903282	-0.279908	0.341597	-0.220092	0.913426	-0.210372	0.760705	-0.0159126	1	0.347128	0.274287	0.194459	0.773846	0.5575	0.0689879	0.363041	0.441357	0.99482	3.04175e-08	1.1138	1.43389e-09	0.859523	1.24814e-06	0.27639	0.142258	102	79	83	58	95	74	91	80	152	199	104	61	564	502	598	423	531
AT1G08590	0.957403	0.46066	0.605798	NA	0.688344	NA	-0.351605	NA	-0.269059	NA	0.0825463	NA	-1.60163	NA	-1.15228	NA	-1.63532	NA	0.449354	NA	0	NA	-0.483038	NA	0.889025	0.350224	3.44806	0.000635701	2.6471	0.00618716	3.21269	0.00154401	0	3	0	0	0	0	0	0	1	0	0	0	5	5	10	11	17
AT1G08592	0.0783359	0.897879	0.109411	0.858526	-0.244931	0.473421	0.0310754	0.958874	-0.323267	0.365	-0.354343	0.755066	-0.332045	0.715227	-0.531749	0.316303	0.213938	0.726275	-0.199704	0.883677	0.545983	0.290042	0.745687	NA	0.653609	0.00706888	1.06399	2.92581e-05	1.29477	1.30637e-07	0.194739	0.447497	35	24	24	28	13	24	22	17	31	44	25	31	150	136	124	130	131
AT1G08600	0.0851363	0.802837	0.0323497	0.953316	0.0540811	0.853998	-0.0527865	0.889191	-0.0310552	0.938331	0.0217314	0.997118	0.295823	0.483091	0.391489	0.183825	0.203162	0.567916	0.0956655	0.905941	-0.0926609	0.886075	-0.188326	0.743131	1.28944	1.10476e-16	1.07875	8.77627e-13	0.930302	1.06581e-10	1.14036	5.13483e-14	99	48	67	79	85	95	85	71	197	123	65	68	534	555	543	521	471
AT1G08610	-0.211003	0.847801	-0.100971	0.949315	-0.186009	0.827821	0.110032	0.926742	0.0249944	0.984969	-0.0850376	0.997118	-0.408944	0.735242	-0.400611	0.651347	-0.321029	0.691949	0.00833314	1	0.0879154	0.974869	0.0795823	NA	-1.86955	3.50273e-07	-1.6716	1.53276e-05	-1.56991	2.64152e-05	-1.73453	5.11045e-06	63	27	59	22	44	43	51	22	62	68	19	37	29	34	59	27	29
AT1G08620	0.0732448	0.798224	0.108752	0.688853	0.0338035	0.897307	0.0355071	0.913044	-0.0394413	0.900495	-0.0749484	0.991538	0.240482	0.481114	0.248953	0.360075	0.330429	0.124083	0.00847091	1	0.0899475	0.84063	0.0814766	0.903828	0.908104	1.06387e-12	0.740867	3.32339e-09	0.767903	1.4654e-10	0.611478	8.03952e-07	118	92	130	127	128	144	116	126	264	201	132	113	709	639	656	620	630
AT1G08630	0.172072	0.922714	0.19954	0.924157	0.125017	0.928455	0.0274681	0.987528	-0.0470544	0.979832	-0.0745225	0.997118	0.37058	0.881161	-1.30885	0.142983	-1.09849	0.197245	-1.67943	0.047378	-1.46907	0.0849519	0.210363	NA	-1.81626	0.000717533	-2.01477	0.000161727	-0.307866	0.615789	-0.592752	0.317821	70	40	18	99	40	21	24	11	24	17	6	32	37	35	34	36	30
AT1G08640	0.203077	0.444535	0.125875	0.738578	0.196219	0.409455	-0.0772029	0.837077	-0.00685827	0.990215	0.0703446	0.993362	0.12851	0.795879	0.0374019	0.962989	0.0589288	0.88648	-0.0911081	0.880656	-0.0695812	0.890896	0.0215269	1	-1.8304	2.32761e-42	-1.75583	6.05233e-39	-1.74193	7.38236e-40	-1.69311	1.10594e-36	355	249	310	291	387	311	347	297	493	428	304	254	279	265	257	287	253
AT1G08650	0.337544	0.681341	0.0995416	0.947031	-0.148337	0.858687	-0.238002	0.7932	-0.485881	0.498044	-0.247879	0.991538	0.54439	0.591898	0.869083	0.168708	0.33078	0.696313	0.324693	0.812341	-0.213609	0.869855	-0.538303	0.622549	0.0659533	0.880801	-0.140892	0.736773	-0.703588	0.0591926	-0.413164	0.301443	29	24	53	19	83	54	49	45	170	89	33	26	126	102	120	115	134
AT1G08660	0.190133	0.243091	0.268674	0.0492977	0.232026	0.0896907	0.0785405	0.742069	0.0418927	0.882594	-0.0366478	0.997118	-0.141065	0.682933	0.0572224	0.885777	-0.172282	0.39813	0.198288	0.441278	-0.0312173	0.963768	-0.229505	0.390692	-0.154037	0.17258	0.177161	0.120838	0.0574137	0.621858	0.250271	0.0249638	337	229	267	238	247	263	294	281	487	310	228	221	723	805	816	731	785
AT1G08670	-0.458128	NA	0.150972	NA	-0.768178	NA	0.6091	NA	-0.310049	NA	-0.919149	NA	0	NA	0	NA	0	NA	0	NA	0	NA	0	NA	2.20806	0.0567065	1.74644	0.144658	2.46716	0.0326255	1.4579	0.232567	0	0	0	0	0	0	0	0	0	0	0	0	4	2	5	2	2
AT1G08680	0.1609	0.31804	0.138677	0.453009	0.363347	0.000882647	-0.022223	0.938734	0.202447	0.167184	0.22467	0.462172	0.0143339	1	-0.0339062	0.950613	0.0295525	0.943916	-0.0482402	0.935533	0.0152186	1	0.0634587	0.901821	0.186179	0.0706228	0.332745	0.000923776	0.358762	0.000259213	0.519974	1.03932e-07	547	344	447	404	483	446	458	397	745	612	401	393	1647	1539	1561	1532	1598
AT1G08695	0.486741	NA	0.18803	NA	0.151578	NA	-0.298711	NA	-0.335163	NA	-0.0364518	NA	0	NA	0	NA	0	NA	0	NA	0	NA	0	NA	1.86875	0.113271	2.35206	0.0437897	2.1672	0.0641227	2.03848	0.0849718	0	0	0	0	0	0	0	0	0	0	0	0	2	3	4	4	5
AT1G08700	-0.0992118	0.826215	0.201638	0.566297	-0.0666562	0.859026	0.30085	0.289183	0.0325556	0.952914	-0.268294	0.818191	-0.118386	0.914256	0.138479	0.799286	-0.141296	0.758809	0.256865	0.616985	-0.0229099	1	-0.279775	0.611663	-0.132883	0.493651	-0.113709	0.575752	-0.0697243	0.719313	-0.0582432	0.781029	93	72	86	90	61	78	86	104	147	109	72	57	261	228	229	198	208
AT1G08710	-0.0180742	0.986916	0.255461	0.670325	0.383328	0.324604	0.273535	0.604486	0.401402	0.36516	0.127867	0.992219	0.102697	0.977554	-0.225086	0.793476	0.076333	0.952129	-0.327783	0.718696	-0.026364	1	0.301419	0.776951	0.178599	0.552985	0.0578277	0.856767	0.659147	0.0170342	0.485594	0.0835296	35	19	47	33	28	46	23	30	53	43	29	36	131	112	112	101	111
AT1G08720	0.210972	0.362701	0.247516	0.25691	0.23746	0.226439	0.0365441	0.926742	0.026488	0.950615	-0.010056	0.999298	0.0511336	0.971408	0.250867	0.320946	-0.152693	0.593876	0.199734	0.563361	-0.203827	0.492518	-0.40356	0.108145	-0.972608	2.36004e-13	-0.81277	1.29943e-09	-0.97596	8.80866e-15	-0.582455	1.97842e-05	194	133	170	171	171	167	201	197	324	172	150	134	271	238	283	258	272
AT1G08730	-0.157031	0.822271	0.038334	0.974502	-0.0819603	0.894141	0.195365	0.753949	0.0750704	0.922245	-0.120294	0.995559	0.461526	0.868278	0.893279	0.451994	0.672952	0.573135	0.431753	0.842237	0.211426	0.931022	-0.220326	0.947297	6.28682	4.36987e-38	5.66826	8.11106e-38	5.43187	1.74096e-46	5.53191	3.04297e-40	1	3	4	4	2	6	5	3	14	7	2	6	799	858	890	696	446
AT1G08735	NA	NA	NA	NA	NA	NA	NA	NA	NA	NA	NA	NA	NA	NA	NA	NA	NA	NA	NA	NA	NA	NA	NA	NA	NA	NA	NA	NA	NA	NA	NA	NA	0	0	0	0	0	0	0	0	0	0	0	0	0	0	0	0	0
AT1G08740	NA	NA	NA	NA	NA	NA	NA	NA	NA	NA	NA	NA	NA	NA	NA	NA	NA	NA	NA	NA	NA	NA	NA	NA	NA	NA	NA	NA	NA	NA	NA	NA	0	0	0	0	0	0	0	0	0	0	0	0	0	0	0	0	0
AT1G08750	-0.249065	0.486042	-0.168208	0.726225	-0.00856895	0.989376	0.0808574	0.881242	0.240496	0.529045	0.159639	0.979196	-0.013577	1	-0.0666952	0.955346	0.203321	0.651291	-0.0531182	0.99291	0.216898	0.680092	0.270017	0.675407	-0.200818	0.349695	-0.436307	0.0400026	-0.302331	0.143809	-0.412709	0.0421437	71	50	55	46	70	57	55	60	90	114	63	39	168	174	136	117	124
AT1G08760	0.124477	0.738739	-0.00619149	0.995842	-0.172591	0.541344	-0.130668	0.720276	-0.297067	0.248277	-0.166399	0.968229	0.323552	0.449359	0.1723	0.725872	0.123551	0.7957	-0.151253	0.831772	-0.200001	0.654865	-0.0487484	0.988265	1.12837	4.09665e-11	0.929295	2.96828e-08	0.949879	9.36602e-09	0.832228	1.23872e-06	108	63	95	131	106	89	109	91	165	113	105	77	671	557	589	561	568
AT1G08770	0.142922	0.698125	-0.0876878	0.868098	-0.0816539	0.817891	-0.23061	0.452538	-0.224576	0.467606	0.00603389	0.999607	0.696793	0.0221003	0.30812	0.484872	-0.0312935	0.996302	-0.388672	0.335559	-0.728086	0.0124037	-0.339414	0.565119	0.739213	0.000123637	0.185342	0.332188	0.343404	0.0644754	0.688852	0.00041921	45	37	60	64	74	92	63	68	81	56	42	45	249	246	251	243	250
AT1G08780	-0.05956	0.94664	0.249385	0.68868	-0.101933	0.861651	0.308945	0.548011	-0.0423735	0.961563	-0.351318	0.895634	0.0799327	1	0.224905	0.834769	0.584027	0.304417	0.144972	0.948501	0.504094	0.471311	0.359122	NA	0.523324	0.10944	0.383831	0.253469	0.547803	0.0663898	-0.162637	0.618218	21	14	10	19	18	10	20	15	30	33	19	19	72	68	64	52	62
AT1G08790	0.404486	NA	0.64453	NA	0.998029	NA	0.240044	NA	0.593543	NA	0.3535	NA	0	NA	0	NA	0	NA	0	NA	0	NA	0	NA	0.53819	NA	0.941812	NA	1.23586	NA	1.54356	NA	0	0	0	0	0	0	0	0	0	0	0	0	1	0	1	2	1
AT1G08800	0.345701	0.262897	0.439226	0.107321	0.641008	0.00372816	0.0935256	0.853279	0.295308	0.372924	0.201782	0.958444	0.21638	0.667192	-0.243429	0.512739	-0.0657054	0.907504	-0.459809	0.119797	-0.282085	0.412181	0.177724	0.776957	-2.25961	1.6704e-38	-2.13029	6.80499e-35	-1.57696	3.46514e-20	-1.5529	1.53103e-19	263	171	205	259	199	276	194	185	267	276	213	144	120	138	156	142	182
AT1G08810	0.426286	0.718197	0.438292	0.73171	0.489066	0.595129	0.0120057	0.994496	0.0627796	0.968529	0.0507739	0.998127	-0.214608	0.905852	0.148856	0.902316	0.458751	0.41886	0.363464	0.717237	0.673359	0.24209	0.309895	NA	-3.75744	6.79231e-20	-3.11655	3.63574e-14	-3.468	3.29134e-20	-3.72713	2.44301e-22	43	31	25	17	40	28	36	45	50	60	39	42	5	8	8	9	10
AT1G08820	0.0661341	0.85116	0.0769569	0.841234	0.149138	0.487586	0.0108228	0.979017	0.0830042	0.79722	0.0721814	0.992005	0.182216	0.689362	0.06517	0.911551	-0.0386521	0.954232	-0.117046	0.842111	-0.220868	0.48229	-0.103822	0.876701	-0.213488	0.143038	-0.32957	0.0199226	-0.201701	0.14831	-0.0256975	0.875695	125	87	92	114	108	120	98	115	177	138	92	78	256	271	295	244	251
AT1G08830	0.637789	0.0628895	0.496128	0.220541	0.894804	0.00225244	-0.14166	0.824288	0.257015	0.636833	0.398675	0.826075	-0.114105	0.957188	0.214546	0.763249	0.212718	0.712368	0.328651	0.655223	0.326823	0.574436	-0.00182841	1	2.06678	5.70772e-17	2.81868	2.0851e-30	2.34836	4.54825e-22	2.74887	1.73089e-29	143	117	149	113	153	109	164	157	262	206	151	134	1955	2034	1471	2260	2261
AT1G08840	-0.413218	0.0978873	-0.402582	0.110431	-0.342772	0.166683	0.0106357	0.985048	0.0704453	0.889381	0.0598095	0.997118	-0.493094	0.211447	-0.149965	0.79679	0.0752631	0.908148	0.343128	0.493598	0.568357	0.0872428	0.225228	0.731813	0.0367068	0.864733	0.116583	0.604017	-0.21591	0.276136	-0.381329	0.0485843	79	59	79	36	59	58	61	58	125	92	64	78	232	197	271	150	162
AT1G08845	-0.296553	0.642679	-0.574478	0.235775	-0.675533	0.101581	-0.277925	NA	-0.37898	NA	-0.101055	0.997118	-0.0940207	1	0.284366	0.830484	-0.182801	0.901186	0.378386	0.81343	-0.0887801	0.988666	-0.467167	NA	1.1144	0.00351749	0.911863	0.023891	0.255552	0.510532	0.621663	0.139369	10	8	9	8	10	7	8	13	20	5	11	8	68	65	53	48	42
AT1G08860	0.159366	0.845986	-0.0621694	0.962124	0.0875809	0.901006	-0.221536	NA	-0.0717853	NA	0.14975	0.993362	0.00728232	1	-0.744372	0.82572	-0.0413079	1	-0.751654	0.876923	-0.0485903	1	0.703064	NA	4.49819	1.54892e-08	4.65027	5.28551e-09	5.18039	9.8893e-10	4.62707	5.72332e-09	0	1	0	1	0	0	0	0	0	0	1	0	51	58	53	63	51
AT1G08870	-0.300948	NA	-0.31174	NA	0.311705	NA	0	NA	0.612653	NA	0.623445	NA	0	NA	0	NA	0	NA	0	NA	0	NA	0	NA	0.187533	NA	0	NA	0	NA	0.502218	NA	0	0	0	0	0	0	0	0	0	0	0	0	0	0	1	0	0
AT1G08880	0.164748	0.642959	0.105272	0.832482	0.322258	0.170203	-0.059476	0.902122	0.15751	0.669997	0.216986	0.909651	0.0753133	0.953157	0.00232422	1	-0.0237948	0.995611	-0.0729891	0.941091	-0.0991082	0.857307	-0.026119	1	-0.958198	2.37792e-09	-0.868763	7.36418e-08	-0.85525	7.85211e-08	-0.612145	0.00017727	251	216	309	261	265	289	238	261	469	347	291	162	442	375	439	398	454
AT1G08890	0.2096	0.770582	-0.259302	0.732661	-0.286213	0.598596	-0.468901	0.363842	-0.495813	0.321997	-0.0269116	0.998939	-0.00605928	1	0.0390251	0.996171	-0.424753	0.407702	0.0450843	1	-0.418694	0.490046	-0.463778	0.566309	-1.18985	2.44292e-05	-0.974191	0.000664848	-1.48818	9.56637e-08	-1.05131	0.000345097	101	56	104	75	84	96	62	96	176	70	55	67	88	121	142	123	123
AT1G08900	0.0814364	0.947351	0.0530044	0.973962	0.284722	0.677068	-0.028432	0.980069	0.203285	0.830909	0.231717	0.991538	-0.0559068	1	0.147244	0.860187	0.418953	0.326818	0.203151	0.844448	0.47486	0.315454	0.271709	NA	-3.1451	2.30495e-26	-3.00776	1.91493e-22	-3.23934	2.05236e-29	-3.27933	1.55279e-30	53	59	49	57	43	56	56	61	107	77	63	80	22	14	20	16	18
AT1G08910	-0.250562	0.116722	0.00429098	0.995842	-0.42223	0.000820876	0.254853	0.126963	-0.171668	0.394466	-0.426521	0.0143811	0.0200507	1	-0.0802542	0.854583	0.168012	0.508252	-0.100305	0.861951	0.147962	0.643999	0.248267	0.452519	0.92274	1.48114e-14	0.652127	1.09913e-07	1.00728	9.73948e-18	0.332497	0.00759912	158	146	166	123	178	176	171	116	267	255	159	141	935	931	949	684	689
AT1G08920	0.246609	0.633104	-0.54898	0.14637	0.282158	0.502034	-0.795588	0.0167335	0.0355492	0.963685	0.831138	0.0669545	-0.577701	0.603379	-0.711611	0.355341	-0.370922	0.66241	-0.13391	0.978956	0.206779	0.899434	0.340689	NA	1.29247	4.89128e-05	2.11678	1.81778e-09	1.45511	3.10636e-05	1.94555	5.48338e-09	16	10	14	10	8	8	11	8	10	16	9	7	97	86	129	100	104
AT1G08930	3.22949	3.86952e-16	2.87106	5.99535e-13	2.71905	1.96555e-11	-0.358436	0.534335	-0.510439	0.309578	-0.152003	0.993362	-0.49089	0.327678	-0.418764	0.374157	-0.774923	0.0182373	0.0721255	0.983162	-0.284033	0.619803	-0.356159	0.622284	-8.06475	3.28854e-115	-4.34437	1.15014e-64	-4.77493	4.4207e-78	-4.57078	2.14421e-68	1109	597	746	706	498	476	627	562	1025	456	428	496	10	6	8	84	68
AT1G08940	0.494392	0.68473	0.451797	0.750321	-0.0742306	0.961127	-0.0425948	NA	-0.568622	NA	-0.526028	0.97627	0.0772529	1	0.122749	0.964162	-0.23302	0.857689	0.0454962	1	-0.310273	0.828291	-0.355769	NA	-2.69721	4.11737e-08	-2.28007	2.68594e-06	-2.36816	3.37522e-07	-2.53842	7.38474e-07	31	10	17	22	17	20	30	20	21	11	21	15	6	9	10	11	5
AT1G08950	NA	NA	NA	NA	NA	NA	NA	NA	NA	NA	NA	NA	NA	NA	NA	NA	NA	NA	NA	NA	NA	NA	NA	NA	NA	NA	NA	NA	NA	NA	NA	NA	0	0	0	0	0	0	0	0	0	0	0	0	0	0	0	0	0
AT1G08960	0.200368	0.582205	-0.0628209	0.927201	-0.0705355	0.861915	-0.263189	0.431563	-0.270903	0.407317	-0.00771457	0.999607	-0.150235	0.888641	-0.61661	0.0696501	-0.377792	0.307808	-0.466376	0.303723	-0.227558	0.682855	0.238818	0.770022	0.410029	0.0426794	0.760632	0.000149514	0.963819	1.96853e-06	0.717286	0.000517644	82	53	65	43	61	75	37	52	69	65	49	44	320	252	259	294	252
AT1G08970	0.228316	0.609826	-0.0603848	0.94563	0.0192726	0.974875	-0.288701	0.485387	-0.209043	0.659877	0.0796574	0.997118	0.154921	0.907939	0.018074	1	-0.16912	0.781992	-0.136847	0.905	-0.324041	0.547803	-0.187193	0.859041	1.63752	2.56364e-13	1.71092	1.12334e-14	1.55906	1.5388e-12	1.82591	6.81839e-16	75	44	100	66	72	103	69	80	118	85	62	52	874	604	654	801	734
AT1G08980	-0.176793	0.605159	0.30573	0.25425	0.348135	0.120162	0.482523	0.0308812	0.524928	0.0129425	0.0424044	0.997118	-0.199984	0.656085	-0.164916	0.665176	-0.350155	0.137662	0.0350674	0.996417	-0.150171	0.711923	-0.185239	0.718537	-1.76772	3.50319e-31	-1.74453	1.93177e-29	-1.29708	1.4946e-17	-1.06943	4.94952e-12	684	421	600	505	408	546	554	552	666	517	449	379	507	489	555	391	397
AT1G08985	0	NA	0	NA	0	NA	0	NA	0	NA	0	NA	0	NA	0	NA	0.47636	NA	0	NA	0.476409	NA	0.502167	NA	0	NA	0	NA	0	NA	-0.624958	NA	0	0	0	0	0	0	0	0	0	0	0	1	0	0	0	0	0
AT1G08990	NA	NA	NA	NA	NA	NA	NA	NA	NA	NA	NA	NA	NA	NA	NA	NA	NA	NA	NA	NA	NA	NA	NA	NA	NA	NA	NA	NA	NA	NA	NA	NA	0	0	0	0	0	0	0	0	0	0	0	0	0	0	0	0	0
AT1G09000	0.215958	0.851795	0.422004	0.665967	-0.135232	0.89082	0.206047	NA	-0.351189	NA	-0.557236	0.90159	-0.103265	1	-0.266868	NA	-0.304723	NA	-0.163603	0.993809	-0.201458	NA	-0.0378556	NA	1.36441	0.0152497	1.68363	0.00317888	2.05328	0.000163829	1.5339	0.00967516	4	2	5	4	2	4	4	2	5	4	5	0	30	38	25	44	20
AT1G09010	-0.018233	0.961287	0.112157	0.663174	0.202031	0.195808	0.13039	0.546279	0.220264	0.196364	0.0898746	0.979196	-0.00431975	1	0.13265	0.605208	0.0231351	0.973882	0.136969	0.670579	0.0274548	0.972459	-0.109515	0.787639	-0.594244	3.54579e-08	-0.608157	2.49949e-08	-0.614737	5.01439e-09	-0.415348	0.000144516	460	312	360	363	351	404	420	397	706	455	371	345	797	726	825	600	674
AT1G09020	-0.0236309	0.953024	-0.219577	0.247589	-0.243911	0.129486	-0.195946	0.332158	-0.22028	0.241969	-0.0243342	0.997118	-0.035261	0.996437	-0.0996033	0.784509	-0.00325639	1	-0.0643423	0.925237	0.0320046	0.971324	0.0963469	0.863411	0.493558	4.3057e-05	0.505188	3.40261e-05	0.373585	0.00211676	0.252904	0.0449322	276	245	249	242	257	252	256	242	383	400	240	179	1178	1119	1133	1008	962
AT1G09026	NA	NA	NA	NA	NA	NA	NA	NA	NA	NA	NA	NA	NA	NA	NA	NA	NA	NA	NA	NA	NA	NA	NA	NA	NA	NA	NA	NA	NA	NA	NA	NA	0	0	0	0	0	0	0	0	0	0	0	0	0	0	0	0	0
AT1G09030	NA	NA	NA	NA	NA	NA	NA	NA	NA	NA	NA	NA	NA	NA	NA	NA	NA	NA	NA	NA	NA	NA	NA	NA	NA	NA	NA	NA	NA	NA	NA	NA	0	0	0	0	0	0	0	0	0	0	0	0	0	0	0	0	0
AT1G09040	-0.103005	0.928575	-0.200546	0.858451	-0.327657	0.631803	-0.0975407	0.928145	-0.224652	0.811732	-0.127111	0.997118	-0.307809	0.861012	-0.121596	0.955053	0.128855	0.925185	0.186213	0.934455	0.436664	0.641711	0.250451	NA	-0.207229	0.612196	-0.00242526	0.996916	-0.286179	0.47749	-0.663741	0.0866915	32	14	24	18	14	23	18	14	50	46	13	22	51	87	47	49	31
AT1G09050	0.117063	0.892769	0.199619	0.801038	-0.0775716	0.909456	0.0825558	0.921153	-0.194634	0.788395	-0.27719	0.973397	0.227093	0.883993	-0.705303	0.249157	-0.0745283	0.966985	-0.932396	0.106024	-0.301621	0.724987	0.630774	NA	-0.189897	0.571921	-0.299928	0.353274	0.715024	0.0287703	-0.192941	0.575852	26	19	28	21	36	28	14	13	28	17	29	23	84	67	48	61	60
AT1G09060	-0.0512087	0.880133	0.0940904	0.752395	-0.0594267	0.808022	0.145299	0.51053	-0.00821801	0.982678	-0.153517	0.899772	0.0835759	0.920273	0.103134	0.796681	0.173144	0.508193	0.0195583	1	0.0895681	0.837578	0.0700098	0.923941	0.675498	6.6512e-08	0.540713	1.92371e-05	0.666454	2.84649e-08	0.442927	0.000418172	167	95	171	140	151	161	153	166	243	234	138	134	763	694	696	638	624
AT1G09070	0.638257	0.153175	0.492917	0.361724	-0.36656	0.476662	-0.14534	0.859293	-1.00482	0.00787976	-0.859477	0.229792	-1.44512	6.8161e-05	-0.471717	0.410001	-1.19655	0.000862605	0.9734	0.0262102	0.248572	0.757378	-0.724828	0.218436	-1.16467	6.00529e-05	0.918703	0.00195501	-0.200037	0.533924	-0.334686	0.288002	1022	337	1354	273	334	327	492	786	961	448	276	403	1283	981	1341	1629	1656
AT1G09080	1.84823	0.157413	3.0327	NA	1.8236	NA	1.18446	NA	-0.0246314	NA	-1.2091	NA	0.685251	NA	1.01788	NA	1.12223	NA	0.332628	NA	0.436983	NA	0.104355	NA	1.02077	0.382843	2.18375	0.0345486	3.03559	0.00120278	1.72214	0.0864693	0	0	0	1	0	0	1	1	0	1	1	0	2	3	1	7	7
AT1G09090	-0.72082	NA	-0.0436758	NA	0.536104	NA	0.677144	NA	1.25692	NA	0.57978	NA	0	NA	0	NA	0.612928	NA	0	NA	0.617955	NA	0.649195	NA	0.558519	NA	0	NA	0.551111	NA	0.481695	NA	0	0	0	0	0	0	0	0	0	1	0	0	2	0	0	0	0
AT1G09100	-0.0936512	0.751226	0.0107111	0.985968	0.0144295	0.965785	0.104362	0.710674	0.108081	0.703974	0.00371842	0.999994	-0.219279	0.607476	-0.207251	0.535741	-0.0272558	0.983613	0.0120281	1	0.192023	0.594827	0.179995	0.722045	0.742018	4.69396e-08	0.867646	7.17106e-10	0.95998	7.46164e-13	0.783704	8.93309e-09	118	111	115	87	107	101	92	99	180	144	132	76	557	623	640	513	479
AT1G09110	NA	NA	NA	NA	NA	NA	NA	NA	NA	NA	NA	NA	NA	NA	NA	NA	NA	NA	NA	NA	NA	NA	NA	NA	NA	NA	NA	NA	NA	NA	NA	NA	0	0	0	0	0	0	0	0	0	0	0	0	0	0	0	0	0
AT1G09130	-0.0688367	0.875931	-0.224916	0.421475	-0.250102	0.270698	-0.15608	0.62603	-0.181265	0.551431	-0.025185	0.997118	0.0786661	0.930217	-0.200125	0.497445	-0.347497	0.0903548	-0.278791	0.329296	-0.426163	0.0407849	-0.147372	0.767293	-2.01205	4.97501e-49	-2.15955	3.51592e-55	-2.03684	1.05707e-49	-1.91465	9.05605e-43	775	473	746	656	715	695	560	653	837	686	494	422	561	482	483	480	385
AT1G09140	0.105853	0.653029	-0.0458686	0.907659	-0.138768	0.45191	-0.151722	0.462884	-0.244622	0.136874	-0.0928996	0.979196	0.115016	0.809826	0.0503751	0.925123	0.0222805	0.983855	-0.0646414	0.917221	-0.0927359	0.803887	-0.0280946	0.991657	0.38987	0.000929849	0.380707	0.00121051	0.293626	0.0117477	0.228821	0.0608804	229	170	241	203	222	264	215	248	339	309	199	170	896	829	906	858	823
AT1G09150	-0.0113871	0.971535	-0.0329898	0.918278	-0.0923788	0.561422	-0.0216027	0.935224	-0.0809917	0.691016	-0.059389	0.991538	-0.0424159	0.969283	-0.340496	0.0408076	-0.208362	0.258961	-0.29808	0.13111	-0.165946	0.488082	0.132135	0.72923	0.636235	7.11498e-11	0.667264	1.68136e-11	0.943742	4.44096e-22	0.752218	6.47488e-14	234	190	215	197	206	214	187	159	273	261	177	140	1079	1013	1031	948	895
AT1G09155	0.344377	0.739618	-0.575056	0.537817	0.18058	0.85289	-0.919433	NA	-0.163797	NA	0.755637	0.788766	0	1	0	NA	0	NA	0	1	0	NA	0	NA	4.88365	6.6769e-08	5.22088	7.55314e-09	4.49308	5.95132e-07	5.09756	1.6465e-08	0	0	0	0	0	0	0	0	0	0	0	0	61	34	41	62	55
AT1G09157	0.0498236	0.9831	-0.733052	NA	-0.359119	NA	-0.782876	NA	-0.408943	NA	0.373933	NA	-0.666806	NA	-0.836345	NA	-0.702245	NA	0	NA	0	NA	0	NA	3.07869	0.00094961	3.79532	0.000110473	3.18198	0.00126963	3.42181	0.000543313	0	0	1	0	0	0	0	0	0	0	0	0	16	15	17	19	17
AT1G09160	0.349899	0.134034	0.175671	0.629673	0.0388847	0.921797	-0.174228	0.596742	-0.311014	0.223563	-0.136786	0.978432	-0.190579	0.845787	0.0981753	0.907958	0.117635	0.851603	0.288754	0.650961	0.308215	0.536583	0.0194601	1	0.781011	6.53381e-05	1.32149	2.88139e-11	0.858507	2.70464e-06	0.702261	0.000278018	51	30	45	33	34	42	34	37	99	70	42	31	205	201	275	260	241
AT1G09170	0.586049	0.173	0.165287	0.85346	0.173061	0.776601	-0.420762	NA	-0.412988	NA	0.007774	1	0.00249699	1	-1.22909	0.551831	-1.54863	0.366014	-1.23159	0.637682	-1.55112	0.440363	-0.319537	NA	3.63223	8.78567e-09	4.21578	2.01956e-11	5.02661	3.49662e-11	5.35392	1.29307e-10	0	4	0	4	0	0	1	0	0	0	0	0	67	49	82	92	72
AT1G09176	NA	NA	NA	NA	NA	NA	NA	NA	NA	NA	NA	NA	NA	NA	NA	NA	NA	NA	NA	NA	NA	NA	NA	NA	NA	NA	NA	NA	NA	NA	NA	NA	0	0	0	0	0	0	0	0	0	0	0	0	0	0	0	0	0
AT1G09180	0.403068	0.652639	0.146883	0.925453	0.226825	0.800145	-0.256185	NA	-0.176243	NA	0.079942	0.997118	-0.412651	0.964439	-1.15896	NA	0.298588	NA	-0.746304	0.880234	0.71124	NA	1.45754	NA	3.49929	6.52023e-06	4.31501	1.73311e-07	4.80513	3.5613e-08	3.42753	2.74507e-06	2	0	0	0	0	1	0	0	0	2	0	1	35	35	40	35	37
AT1G09190	-0.0203818	0.99284	0.351586	0.717607	0.161927	0.852691	0.371968	NA	0.182309	NA	-0.189659	0.993362	-0.25278	0.907939	-0.0460062	1	0.409566	0.578043	0.206774	0.915703	0.662347	0.371641	0.455572	NA	-1.49121	0.000100598	-1.25881	0.00233434	-1.09362	0.00297521	-1.73885	2.08396e-06	22	15	11	9	14	17	15	16	26	37	13	18	25	14	13	17	15
AT1G09195	0.372803	0.721996	-0.139926	0.93836	0.310732	0.732863	-0.512729	NA	-0.0620713	NA	0.450657	0.970981	-0.390293	0.847631	-0.1601	NA	-1.34354	NA	0.230192	0.931174	-0.953247	NA	-1.18344	NA	-1.18091	0.0103924	-0.417818	0.41238	-1.16074	0.0119716	0.473358	0.406819	14	9	16	14	4	11	10	6	29	6	4	5	16	18	18	13	26
AT1G09200	0.916389	3.23433e-05	0.401583	0.201771	0.795097	0.000364608	-0.514806	0.0704393	-0.121291	0.812122	0.393515	0.653449	-0.126746	0.915148	-0.543817	0.0993018	-0.240121	0.555505	-0.417071	0.33905	-0.113375	0.882553	0.303696	0.626281	1.455	1.28081e-13	2.49814	9.97495e-38	2.4004	2.12155e-34	2.49022	3.72518e-37	197	161	216	152	159	215	144	133	197	230	177	104	1919	1628	1426	3084	2742
AT1G09210	0.301757	0.0371252	0.226095	0.189653	0.0343915	0.893921	-0.0756622	0.776854	-0.267366	0.0921184	-0.191704	0.760003	0.292953	0.136101	0.0170174	0.992958	0.104382	0.672547	-0.275935	0.1802	-0.18857	0.397986	0.0873651	0.857491	0.935396	5.1725e-18	0.944201	1.21016e-18	1.14447	7.21411e-27	0.865405	1.24378e-15	741	494	576	720	730	743	631	554	1075	1032	555	478	3751	3461	3636	3759	3623
AT1G09220	0.127035	0.949721	0.850531	0.400851	-0.0494734	0.976893	0.723496	NA	-0.176508	NA	-0.900004	0.821347	-0.130994	1	0.205512	NA	0.0506678	NA	0.336506	0.891426	0.181662	NA	-0.154844	NA	-1.6153	0.00460796	-1.35727	0.0228298	-0.970278	0.0650682	-1.71544	0.0030299	8	8	7	5	8	8	8	7	19	16	5	5	8	11	3	10	1
AT1G09230	-0.167609	0.653029	-0.0750797	0.900316	-0.30538	0.231173	0.0925292	0.835701	-0.137771	0.745869	-0.2303	0.904841	-0.0790243	0.966487	-0.196587	0.699393	-0.342765	0.324048	-0.117562	0.900632	-0.26374	0.568806	-0.146178	0.874811	0.261503	0.178014	0.172919	0.397844	0.38301	0.0430081	0.298888	0.142239	114	57	65	64	68	88	84	53	113	82	64	45	292	301	285	255	194
AT1G09240	-0.199055	0.850352	-0.250528	0.823173	-0.18612	0.820707	-0.0514726	NA	0.0129355	NA	0.064408	0.997118	-0.818664	0.265286	-1.52831	0.00342936	-0.912134	0.103008	-0.709649	0.447446	-0.0934692	0.974864	0.61618	NA	-1.49326	3.25387e-05	-0.873647	0.0286942	-0.215471	0.627912	-0.767242	0.055774	48	41	33	17	23	29	24	10	15	43	20	8	45	31	59	48	27
AT1G09245	-0.437728	0.602917	0.374492	0.708552	0.380474	0.609066	0.81222	NA	0.818202	NA	0.00598176	1	0	1	0	1	0	1	0	1	0	1	0	NA	5.56219	1.69534e-10	5.11695	5.42642e-09	6.13088	8.30063e-13	5.97777	5.67379e-12	0	0	0	0	0	0	0	0	0	0	0	0	84	93	74	60	45
AT1G09250	0.447482	0.427766	0.237983	0.785164	0.197555	0.76535	-0.209499	0.783582	-0.249927	0.738991	-0.040428	0.997118	0.430184	0.687105	-0.00921153	1	-0.0952335	0.952129	-0.439396	0.659997	-0.525418	0.479248	-0.0860219	NA	-0.000561097	1	0.0167364	0.965807	0.246633	0.49527	0.292227	0.433042	24	21	21	35	25	29	22	10	54	26	21	17	80	51	78	75	99
AT1G09260	NA	NA	NA	NA	NA	NA	NA	NA	NA	NA	NA	NA	NA	NA	NA	NA	NA	NA	NA	NA	NA	NA	NA	NA	NA	NA	NA	NA	NA	NA	NA	NA	0	0	0	0	0	0	0	0	0	0	0	0	0	0	0	0	0
AT1G09270	0.133804	0.702554	0.0926752	0.844002	0.149495	0.596983	-0.0411289	0.928145	0.0156907	0.976251	0.0568195	0.997118	-0.0773733	0.956235	-0.289819	0.393203	-0.407787	0.127543	-0.212446	0.675504	-0.330413	0.327416	-0.117967	0.888706	-0.323887	0.051718	-0.112709	0.533424	0.058608	0.750816	0.233395	0.190569	114	85	116	72	115	110	98	69	151	104	86	56	275	236	278	264	250
AT1G09280	-0.316023	0.130299	0.133934	0.693348	0.126676	0.628458	0.449957	0.0171192	0.442699	0.0176672	-0.00725785	0.999607	0.0583221	0.982602	0.190181	0.64554	0.0746969	0.891051	0.131859	0.852065	0.0163748	1	-0.115484	0.882433	0.37225	0.0222138	-0.00209524	0.992468	0.316004	0.0403225	0.424229	0.0080916	87	60	81	62	76	98	91	77	153	100	70	77	354	264	307	225	199
AT1G09290	-0.107254	0.912018	0.140413	0.8923	0.0673189	0.928903	0.247667	0.729124	0.174573	0.831672	-0.0730941	0.997118	-0.244314	0.905852	-0.066083	0.983876	-0.353606	0.664177	0.178231	0.931572	-0.109293	0.959384	-0.287523	NA	0.156764	0.676289	0.293824	0.4416	0.36326	0.299486	0.577689	0.115062	23	14	21	18	14	16	11	24	33	24	7	16	46	69	88	41	67
AT1G09300	-0.255623	0.425483	0.00188239	1	0.201483	0.50269	0.257505	0.438692	0.457106	0.0701906	0.199601	0.942031	-0.411041	0.303804	-0.501465	0.107277	-0.603331	0.0293909	-0.090424	0.941227	-0.19229	0.727138	-0.101866	0.929059	-0.420214	0.0234903	-0.264796	0.195071	0.0831332	0.692223	0.3846	0.0531888	120	64	90	58	58	87	77	67	85	78	67	40	194	206	236	152	168
AT1G09310	-0.118367	0.68473	-0.587099	4.57226e-05	-0.666886	1.71866e-06	-0.468732	0.004448	-0.548519	0.000323025	-0.0797867	0.992005	-0.262649	0.300678	-0.318255	0.116858	-0.295175	0.117708	-0.0556063	0.94327	-0.0325259	0.968295	0.0230803	0.999573	-0.517099	4.14631e-05	-0.372817	0.00390569	-0.785943	3.0663e-10	-0.88881	1.22018e-12	1845	1181	1662	1176	1425	1240	1254	1176	2174	1848	1324	827	3037	3593	3564	2639	3060
AT1G09320	0.272871	0.559874	0.0876763	0.919137	0.169825	0.717656	-0.185195	0.734541	-0.103046	0.872712	0.0821489	0.997118	0.151658	0.937791	0.21779	0.782814	-0.0528385	0.981625	0.0661323	0.994106	-0.204496	0.813033	-0.270629	NA	0.0911486	0.759419	0.212362	0.449724	-0.0389652	0.894284	0.313812	0.264426	43	27	21	34	36	30	38	30	63	36	25	29	121	96	86	94	110
AT1G09330	0.136522	0.734876	0.029184	0.96974	0.0318899	0.941382	-0.107338	0.79874	-0.104632	0.814041	0.00270592	1	0.128463	0.940498	-0.336355	0.544112	0.0743314	0.937386	-0.464818	0.389178	-0.0541314	0.978209	0.410686	0.554558	0.837575	8.33318e-05	0.845634	5.75452e-05	1.20311	1.39527e-08	0.795133	0.000162915	36	28	34	22	35	50	26	27	42	57	33	19	163	180	210	170	163
AT1G09340	-0.79722	1.19316e-07	-0.850391	6.80012e-09	-0.751242	4.87614e-07	-0.0531713	0.897153	0.0459782	0.910981	0.0991495	0.987871	0.092928	0.888283	0.0585133	0.912072	-0.264596	0.216662	-0.0344147	0.991552	-0.357524	0.0962216	-0.323109	0.25114	-1.27566	3.94416e-22	-2.16581	7.30515e-61	-2.18456	2.91112e-62	-1.7623	1.29514e-40	3013	2144	3505	3320	2769	2988	3007	3295	4407	3217	2528	1709	3695	3395	4071	1927	1739
AT1G09350	-2.58235	NA	-2.55129	NA	-1.52407	NA	0.0310546	NA	1.05827	NA	1.02722	NA	0	NA	0.678708	NA	0.733749	NA	0.674813	NA	0.729853	NA	0.0550404	NA	3.51147	0.00135832	0.925226	0.462495	0.281468	0.829242	1.25365	0.292897	0	0	0	0	0	0	0	1	0	1	0	0	11	6	16	1	0
AT1G09360	NA	NA	NA	NA	NA	NA	NA	NA	NA	NA	NA	NA	NA	NA	NA	NA	NA	NA	NA	NA	NA	NA	NA	NA	NA	NA	NA	NA	NA	NA	NA	NA	0	0	0	0	0	0	0	0	0	0	0	0	0	0	0	0	0
AT1G09370	0.416947	NA	0.353642	NA	0	NA	-0.0633049	NA	-0.411179	NA	-0.347874	NA	0	NA	0	NA	0	NA	0	NA	0	NA	0	NA	0	NA	0.268944	NA	0.231397	NA	0	NA	0	0	0	0	0	0	0	0	0	0	0	0	0	0	0	1	0
AT1G09380	0.217645	0.849446	-0.766728	0.276689	-0.155706	0.869141	-0.984373	0.117187	-0.373351	0.69682	0.611022	0.871899	-0.387728	0.94956	0.554831	0.789501	-1.33575	0.403202	0.942559	0.668435	-0.948018	0.680144	-1.89058	NA	4.10265	3.17234e-11	4.70802	1.14566e-12	2.78109	3.71664e-07	5.28269	8.26133e-12	4	0	2	0	1	3	6	0	6	0	1	0	120	187	91	123	116
AT1G09390	0.438931	0.133462	0.63285	0.0104653	0.893319	3.99086e-05	0.19392	0.653761	0.454388	0.119115	0.260469	0.909995	0.185922	0.855559	0.0562402	0.973818	0.140185	0.819257	-0.129682	0.906431	-0.0457372	0.987152	0.0839449	0.964135	1.31589	7.86002e-10	1.5689	7.1149e-14	1.8925	3.61787e-20	2.06903	2.14342e-23	67	46	83	84	57	79	67	82	93	119	57	53	488	517	531	554	593
AT1G09400	0.18907	NA	-0.480547	NA	1.38587	NA	-0.669617	NA	1.1968	NA	1.86641	NA	-0.547486	NA	-1.47061	NA	-1.406	NA	-0.923128	NA	-0.858518	NA	0	NA	-0.849449	NA	-0.112893	NA	0.140618	NA	1.94242	NA	0	0	2	0	1	0	0	0	0	0	0	0	0	2	0	0	1
AT1G09410	0.287154	0.805133	0.366148	0.75267	0.0975012	0.931141	0.0789942	NA	-0.189653	NA	-0.268647	0.992005	0.558445	0.740767	0.1582	NA	0.339225	NA	-0.400245	0.83486	-0.21922	NA	0.181026	NA	-0.479886	0.369671	-0.751177	0.122371	-0.271938	0.594305	-0.72161	0.149988	9	4	6	10	8	10	8	2	17	10	10	5	13	12	17	18	12
AT1G09415	-0.161573	0.940185	0.761097	0.506663	0.461707	0.690487	0.92267	NA	0.62328	NA	-0.29939	0.992005	-0.157439	0.990457	0.32663	NA	-0.0169667	NA	0.484068	0.781746	0.140472	NA	-0.343596	NA	-2.20473	7.10197e-05	-2.20886	0.000241208	-1.77026	0.0003003	-1.72606	0.00149906	13	7	6	5	9	9	6	15	19	9	8	9	6	5	5	3	4
AT1G09420	0.0840208	0.907193	0.377627	0.346089	0.16854	0.711791	0.293606	0.507598	0.0845192	0.896297	-0.209087	0.977387	0.193108	0.829699	-0.071752	0.953642	-0.119035	0.852054	-0.26486	0.686392	-0.312143	0.519159	-0.0472835	0.994012	-1.21229	4.71329e-08	-1.32138	2.53989e-09	-0.762909	0.000574259	-0.924713	4.32352e-05	113	83	114	127	115	108	96	93	176	152	86	65	106	138	174	156	97
AT1G09421	-1.38035	0.39124	0.136384	NA	-1.16375	NA	1.51673	NA	0.216596	NA	-1.30013	NA	0.644679	NA	-0.0128637	NA	0.746584	NA	-0.657543	NA	0.101905	NA	0.759448	NA	0.15678	0.880801	-1.86825	0.0512572	0.306028	0.760241	-1.75355	0.0607005	2	0	4	1	3	6	2	2	3	0	7	3	4	3	14	1	3
AT1G09430	-0.175257	0.63681	0.170595	0.675612	0.231895	0.398925	0.345853	0.216373	0.407152	0.107991	0.0612994	0.997118	0.240935	0.519321	-0.0306173	0.980416	-0.23643	0.388721	-0.271553	0.427083	-0.477366	0.0361635	-0.205813	0.663363	-2.15315	3.03886e-44	-2.56934	1.20855e-59	-1.95193	9.17937e-38	-1.68482	3.44188e-27	325	228	263	332	291	332	278	243	464	301	212	200	197	158	218	171	100
AT1G09440	0.202906	0.802302	0.7049	0.0936979	0.49545	0.28326	0.501994	NA	0.292544	NA	-0.20945	0.987871	0.245525	0.912537	0.0637132	0.98879	0.490978	0.494119	-0.181812	0.932185	0.245453	0.832942	0.427265	NA	-0.242491	0.541535	-0.28511	0.456037	0.398696	0.253528	-0.238019	0.508105	12	7	14	8	14	17	15	10	17	18	16	14	27	31	29	32	27
AT1G09450	0.402103	0.262154	0.0492289	0.960033	0.477158	0.113225	-0.352874	0.371066	0.0750549	0.904026	0.427929	0.673005	-0.137045	0.979338	-0.107029	0.962989	-0.0621853	0.990821	0.0300164	1	0.0748601	0.991137	0.0448436	NA	1.40131	1.11664e-05	1.94046	2.40282e-09	1.55757	3.44808e-07	1.94065	6.8352e-10	8	13	12	5	8	17	8	5	26	14	9	10	99	81	101	120	102
AT1G09460	0.722653	0.0081919	0.764118	0.00406616	0.670121	0.0133472	0.0414645	0.951626	-0.0525327	0.936279	-0.0939972	0.997118	0.274649	0.784661	-0.792242	0.093514	-0.320442	0.585859	-1.06689	0.0124546	-0.595091	0.248175	0.471799	0.598804	1.83818	1.77125e-13	2.28618	1.93466e-21	3.39454	1.71785e-38	2.82874	1.29527e-28	37	32	37	49	33	46	35	12	26	39	22	27	507	322	383	537	640
AT1G09470	0.703237	0.565867	0.227185	NA	0.265408	0.847726	-0.476052	NA	-0.437829	NA	0.0382233	0.999607	-1.20178	0.567061	0.279664	NA	1.17183	NA	1.48145	0.388322	2.37361	NA	0.892166	NA	-0.394086	0.595733	1.51093	0.0576831	-0.446565	0.520027	-1.30051	0.0367722	3	4	4	0	2	2	7	2	8	19	1	9	6	11	9	17	9
AT1G09480	0.931773	0.596354	0.191363	NA	0.144067	0.95127	-0.74041	NA	-0.787706	NA	-0.0472956	0.999607	1.47037	0.358483	1.03231	NA	0.726592	NA	-0.438055	0.885645	-0.743775	NA	-0.30572	NA	-1.7966	0.0418711	-2.33519	0.00159219	-2.63755	0.000641101	-2.37912	0.00395833	3	3	1	7	4	10	6	6	6	7	3	3	2	2	1	1	7
AT1G09483	NA	NA	NA	NA	NA	NA	NA	NA	NA	NA	NA	NA	NA	NA	NA	NA	NA	NA	NA	NA	NA	NA	NA	NA	NA	NA	NA	NA	NA	NA	NA	NA	0	0	0	0	0	0	0	0	0	0	0	0	0	0	0	0	0
AT1G09490	-0.179931	0.76837	0.0989021	0.909513	0.083016	0.882191	0.278833	0.580191	0.262947	0.61706	-0.0158861	0.999607	0.315377	0.675301	-0.0019361	1	-0.0050296	1	-0.317313	0.655986	-0.320406	0.571643	-0.00309351	1	-0.557736	0.0280882	-1.05304	2.00301e-05	-0.456898	0.0691003	-0.46969	0.0689256	79	30	63	68	54	87	42	65	101	75	55	44	88	117	154	92	81
AT1G09500	0.485456	0.785394	-0.605198	NA	0.796547	0.499004	-1.09065	NA	0.31109	NA	1.40175	0.678878	-0.0862231	1	-1.96505	NA	-1.62515	NA	-1.87883	0.0928326	-1.53892	NA	0.339909	NA	-2.83807	7.17248e-06	-2.26639	0.000345361	-1.47822	0.0587517	-0.41638	0.586087	10	11	13	10	13	9	5	0	5	6	1	4	6	2	5	5	6
AT1G09510	1.0369	0.434577	0.0767266	NA	1.05659	NA	-0.960175	NA	0.0196869	NA	0.979861	NA	0	NA	0	NA	0	NA	0	NA	0	NA	0	NA	2.32464	0.0295057	3.35609	0.00116753	2.5464	0.0159888	3.40698	0.000937188	0	0	0	0	0	0	0	0	0	0	0	0	4	4	6	7	11
AT1G09520	-0.123463	0.761116	0.169629	0.660259	0.0477214	0.902456	0.293092	0.294503	0.171184	0.632981	-0.121908	0.987871	-0.0856292	0.951909	-0.464794	0.12029	-0.176186	0.653537	-0.379165	0.323189	-0.0905564	0.898676	0.288608	0.597302	-0.116953	0.535356	-0.154786	0.417455	0.51747	0.00332396	0.106954	0.58386	126	90	100	102	91	102	73	63	151	124	81	84	302	308	303	235	228
AT1G09530	0.0222035	0.971052	0.0411607	0.952663	0.190946	0.51193	0.0189571	0.972598	0.168742	0.64898	0.149785	0.977387	-0.409323	0.122048	-0.278452	0.325498	-0.00278745	1	0.130871	0.825162	0.406535	0.101083	0.275664	0.472033	-2.12753	7.67887e-45	-1.69601	1.37837e-26	-1.80792	8.45524e-33	-1.9338	2.43191e-37	274	201	204	144	181	184	213	145	339	295	208	197	170	145	171	133	137
AT1G09540	0.189267	0.917077	-0.031808	NA	0.0975844	0.9475	-0.221075	NA	-0.0916823	NA	0.129392	0.997118	0.0184407	1	0.279254	NA	-0.625905	NA	0.260813	0.993909	-0.644346	NA	-0.905159	NA	3.23489	0.000343198	3.40572	0.000165548	2.92383	0.000536133	3.95838	3.18894e-05	1	0	0	1	0	0	0	2	0	0	0	0	14	13	36	21	21
AT1G09550	NA	NA	NA	NA	NA	NA	NA	NA	NA	NA	NA	NA	NA	NA	NA	NA	NA	NA	NA	NA	NA	NA	NA	NA	NA	NA	NA	NA	NA	NA	NA	NA	0	0	0	0	0	0	0	0	0	0	0	0	0	0	0	0	0
AT1G09560	0.221177	0.637468	-0.0746918	0.930757	-0.268827	0.47688	-0.295869	0.485387	-0.490004	0.138693	-0.194135	0.977387	0.389994	0.432318	-0.376002	0.395582	-0.47057	0.184285	-0.765996	0.0207147	-0.860563	0.00486412	-0.0945676	0.94985	0.274777	0.239385	0.10596	0.665186	0.576087	0.0105505	0.47652	0.039957	209	156	167	291	162	238	143	160	180	176	141	84	772	629	624	756	711
AT1G09570	0.126238	0.688133	0.22554	0.370913	0.310838	0.101019	0.0993026	0.767862	0.184601	0.49336	0.0852982	0.992005	-0.0201092	1	-0.265483	0.282503	-0.448026	0.0138473	-0.245373	0.418835	-0.427917	0.03346	-0.182544	0.662418	-1.14014	8.27182e-18	-0.993794	1.0376e-13	-0.649118	1.42257e-06	-0.381276	0.0064304	864	644	786	734	721	792	677	539	1165	710	448	558	1239	941	1083	1016	1037
AT1G09575	0.313662	0.821654	0.243757	NA	-0.484575	0.646624	-0.0699054	NA	-0.798237	NA	-0.728332	0.901986	1.48009	0.336657	1.10946	NA	-0.325788	NA	-0.370631	0.900632	-1.80587	NA	-1.43524	NA	1.24224	0.0905736	0.0758135	0.910578	0.376539	0.554556	1.08345	0.174939	2	1	2	5	4	7	3	1	12	4	0	0	14	12	16	21	10
AT1G09580	-0.179608	0.705659	-0.218761	0.652594	-0.165405	0.68247	-0.0391529	0.952	0.0142034	0.983596	0.0533563	0.997118	0.460769	0.442673	-0.117853	0.913107	-0.151943	0.844446	-0.578622	0.253905	-0.612712	0.181635	-0.0340897	1	1.06056	1.04446e-05	0.420184	0.0820982	0.959653	5.58665e-05	1.0471	2.3182e-05	43	25	28	43	42	46	23	29	58	49	23	19	215	209	205	169	136
AT1G09590	-0.184391	0.68473	-0.159128	0.772207	-0.393804	0.175307	0.0252629	0.968428	-0.209413	0.639155	-0.234676	0.942724	-0.0154422	1	0.253666	0.623024	0.485999	0.142922	0.269108	0.67389	0.501441	0.18008	0.232333	0.751472	0.293298	0.188611	0.124349	0.602899	-0.119497	0.602061	-0.586505	0.00548024	66	69	90	71	73	79	79	83	180	159	103	74	293	279	303	222	213
AT1G09600	0.0780508	0.880798	-0.240466	0.489975	-0.109321	0.765754	-0.318517	0.281659	-0.187372	0.615233	0.131145	0.987871	0.295684	0.98012	0.956654	0.60056	0.23745	0.947236	0.66097	0.816035	-0.0582343	1	-0.719204	0.799881	6.32563	2.41465e-22	6.108	1.10761e-23	5.12851	2.99911e-27	5.97886	8.35241e-23	1	1	0	1	1	1	0	0	8	1	2	0	352	323	305	355	252
AT1G09610	0.126767	0.944204	0.174241	NA	-0.350249	0.758205	0.0474734	NA	-0.477016	NA	-0.52449	0.97627	-0.170093	1	-0.332661	NA	-0.279801	NA	-0.162568	0.997543	-0.109708	NA	0.0528599	NA	0.759551	0.257708	1.05641	0.120456	1.26645	0.0527522	0.689104	0.335186	2	5	3	0	3	6	3	1	6	7	2	0	18	26	12	19	15
AT1G09620	-0.155019	0.497266	-0.0720486	0.849405	0.000915718	0.999611	0.0829706	0.778154	0.155935	0.50671	0.0729643	0.992005	0.0314431	0.998951	0.0496026	0.918471	0.102325	0.694881	0.0181595	1	0.0708824	0.858766	0.0527229	0.941369	-0.462716	8.69198e-05	-0.649178	2.86146e-08	-0.584367	5.0506e-07	-0.564126	1.48425e-06	1297	926	955	1068	1028	1130	1287	908	1850	1637	1065	877	2367	2481	2388	1760	1809
AT1G09625	NA	NA	NA	NA	NA	NA	NA	NA	NA	NA	NA	NA	NA	NA	NA	NA	NA	NA	NA	NA	NA	NA	NA	NA	NA	NA	NA	NA	NA	NA	NA	NA	0	0	0	0	0	0	0	0	0	0	0	0	0	0	0	0	0
AT1G09630	0.503426	0.469119	0.440019	0.581972	0.675627	0.206652	-0.0634069	NA	0.172201	NA	0.235608	0.991538	-0.150648	0.973691	0.272321	0.823851	-0.340747	0.724627	0.422969	0.741415	-0.190099	0.913576	-0.613069	NA	-0.910539	0.0240511	-0.256466	0.559788	-0.742842	0.0471155	0.105835	0.819237	14	15	12	9	14	14	22	22	14	22	9	4	19	24	25	28	26
AT1G09640	-0.218655	0.0743779	-0.0545056	0.841666	-0.0651798	0.711896	0.16415	0.269221	0.153475	0.304325	-0.0106742	0.997118	0.10649	0.69019	0.0362369	0.92185	0.127687	0.416716	-0.0702529	0.843436	0.0211969	0.973317	0.0914498	0.77097	-0.0223969	0.823731	-0.347542	7.28909e-05	-0.113139	0.219799	-0.215263	0.0161928	1595	1243	1356	1500	1478	1516	1563	1360	2342	2108	1390	1280	4309	4150	4572	3115	3250
AT1G09645	0.449741	0.754589	0.336356	0.85409	0.684698	0.490333	-0.113385	NA	0.234957	NA	0.348342	0.992005	-0.483015	0.851617	0.629867	NA	-0.47691	NA	1.11288	0.34742	0.00610509	NA	-1.10678	NA	-1.658	0.00476285	-0.725246	0.258995	-1.95151	0.000216185	-0.496394	0.436555	6	3	13	8	4	3	17	8	16	8	2	6	7	7	6	7	7
AT1G09650	0.266263	0.792078	0.151007	0.918278	0.000340263	1	-0.115256	NA	-0.265922	NA	-0.150666	0.997118	-0.0125996	1	0.650289	0.651662	0.273286	0.885838	0.662889	0.719886	0.285885	0.909133	-0.377004	NA	2.11858	8.18116e-05	2.39744	8.49192e-06	1.6193	0.000588479	1.84564	0.000354587	1	5	5	3	4	4	1	3	21	10	4	1	59	57	51	52	70
AT1G09660	0.117979	0.562239	0.0354332	0.927509	-0.153942	0.341289	-0.0825457	0.727933	-0.27192	0.0581981	-0.189375	0.718884	0.0821382	0.880685	0.0605251	0.879315	0.230349	0.200569	-0.021613	1	0.148211	0.554736	0.169824	0.601191	0.43307	6.12297e-05	0.468911	1.32778e-05	0.407978	0.000114418	0.0487792	0.689702	313	253	274	278	283	326	323	285	461	495	290	255	1088	1240	1247	1210	1029
AT1G09665	NA	NA	NA	NA	NA	NA	NA	NA	NA	NA	NA	NA	NA	NA	NA	NA	NA	NA	NA	NA	NA	NA	NA	NA	NA	NA	NA	NA	NA	NA	NA	NA	0	0	0	0	0	0	0	0	0	0	0	0	0	0	0	0	0
AT1G09680	-0.116634	0.92566	0.19777	0.869841	0.156749	0.851004	0.314404	NA	0.273383	NA	-0.0410206	0.997783	-1.55701	0.0857389	-0.331666	NA	-0.529186	NA	1.22535	0.256028	1.02783	NA	-0.197521	NA	-0.617983	0.14717	0.822395	0.147917	-0.0885474	0.850411	0.0679528	0.895226	12	7	13	2	2	6	7	9	15	13	5	5	21	23	20	13	22
AT1G09690	-0.0564414	0.90252	0.105573	0.802187	-0.112566	0.702989	0.162015	0.6008	-0.0561246	0.89388	-0.218139	0.864575	-0.131252	0.813807	-0.124272	0.752148	0.262794	0.262064	0.00697938	1	0.394046	0.085557	0.387067	0.170428	-1.01649	6.96335e-13	-0.941683	5.86653e-11	-0.786647	2.96258e-08	-1.39185	3.60902e-23	455	364	445	337	425	388	409	320	729	765	506	341	654	637	673	566	583
AT1G09700	0.0753439	0.910552	-0.00621381	0.997847	0.0655546	0.894949	-0.0815577	0.894209	-0.00978937	0.990215	0.0717684	0.997118	-0.0455937	1	0.257296	0.699955	0.440786	0.318622	0.30289	0.705307	0.486379	0.327441	0.183489	0.86882	0.364177	0.154574	0.485114	0.0589468	0.100667	0.697927	-0.0110542	0.968773	44	24	26	22	35	33	33	37	69	65	41	28	127	99	154	135	110
AT1G09710	-0.0336487	0.952692	0.0180381	0.982211	0.095067	0.782401	0.0516869	0.914797	0.128716	0.746471	0.0770289	0.994048	-0.0932826	0.953157	-0.237912	0.613579	-0.218982	0.600838	-0.14463	0.872707	-0.125699	0.85716	0.0189305	1	0.278975	0.143747	0.338609	0.0814342	0.534925	0.00356443	0.593024	0.00170649	66	55	68	55	63	58	56	58	81	69	52	47	252	221	249	231	210
AT1G09720	0	NA	0.34009	NA	0.424711	NA	0.320983	NA	0.405604	NA	0.0846211	NA	0	NA	0	NA	0	NA	0	NA	0	NA	0	NA	0	NA	0	NA	0.218878	NA	0.280672	NA	0	0	0	0	0	0	0	0	0	0	0	0	0	0	0	0	0
AT1G09730	0.17832	0.304341	0.0813135	0.77801	0.215985	0.138167	-0.0970061	0.676594	0.0376656	0.89829	0.134672	0.915665	-0.0663782	0.937851	0.109456	0.735245	-0.157896	0.507542	0.175835	0.584992	-0.0915183	0.811503	-0.267353	0.344383	0.6716	2.38303e-09	0.916297	4.19526e-16	0.643457	3.45154e-09	1.04548	1.69213e-20	272	170	201	165	200	244	220	204	440	261	165	169	1092	1028	1082	1036	1054
AT1G09740	0.193995	0.87414	0.0462953	0.981953	0.259338	0.760619	-0.147699	0.902823	0.0653433	0.96177	0.213043	0.992189	0.570954	0.322908	0.257812	0.731211	0.104627	0.912716	-0.313142	0.713975	-0.466327	0.40117	-0.153185	0.917882	-4.00383	1.67148e-32	-4.38079	3.49983e-38	-4.21535	2.92699e-37	-3.84912	6.45291e-31	71	78	86	124	79	152	95	120	119	103	102	59	15	11	18	15	14
AT1G09750	-0.0895652	0.88877	-0.642444	0.0171517	-1.08039	2.28491e-06	-0.552879	0.0704393	-0.990823	4.31803e-05	-0.437944	0.631358	0.0825392	0.962635	-0.297953	0.483345	-0.286184	0.431457	-0.380492	0.381002	-0.368723	0.332915	0.0117694	1	-1.48727	8.44035e-14	-1.65937	8.56745e-17	-1.83176	4.27056e-20	-2.28147	6.99134e-30	745	679	875	814	813	807	730	587	949	879	508	581	1188	713	667	804	720
AT1G09760	-0.03068	0.923543	0.143926	0.44648	0.144958	0.35873	0.174606	0.306427	0.175638	0.294583	0.00103267	1	0.299948	0.148901	0.14206	0.600439	0.146487	0.51874	-0.157888	0.613381	-0.153461	0.549437	0.0044266	1	0.596236	3.7859e-08	0.265608	0.0161925	0.598101	8.48583e-09	0.594707	2.50736e-08	250	164	211	241	241	280	242	226	372	366	181	181	895	993	1072	786	847
AT1G09770	-0.135724	0.621613	0.0641161	0.88361	0.051902	0.858809	0.199841	0.401106	0.187626	0.436245	-0.0122141	0.998939	-0.0641808	0.94956	0.0474381	0.940908	-0.044355	0.926427	0.111619	0.829156	0.0198258	1	-0.0917931	0.879677	0.100648	0.481257	0.0291042	0.850441	0.117326	0.403826	0.196905	0.155216	472	339	407	425	332	395	438	363	766	480	320	400	1416	1320	1360	1172	1058
AT1G09780	-0.262329	0.300664	-0.455365	0.0205407	-0.36813	0.0691188	-0.193037	0.523172	-0.105801	0.784567	0.0872357	0.992005	0.0318418	1	-0.198803	0.543292	0.0289459	0.977736	-0.230645	0.532038	-0.00289587	1	0.227749	0.5987	-0.730054	7.37928e-07	-1.02422	3.05244e-12	-0.986616	1.74248e-11	-1.12713	1.41015e-14	933	610	652	695	817	703	697	595	1027	1179	790	424	1309	1390	1434	1012	958
AT1G09790	0.259411	0.681341	0.323193	0.603277	-0.475678	0.283539	0.0637815	NA	-0.735089	NA	-0.798871	0.266612	0.523185	0.947891	0	1	0	1	-0.724943	0.882076	-0.560367	0.890121	0	NA	5.85945	3.0483e-12	5.59568	5.69855e-13	6.38441	1.07452e-14	5.42096	1.27957e-10	0	0	0	0	0	1	0	0	0	0	0	0	118	106	89	118	100
AT1G09794	0.267749	0.794535	0.170936	0.904543	0.211493	0.806267	-0.0968131	NA	-0.0562563	NA	0.0405568	0.998766	0.558731	0.777244	-0.0564634	NA	0.0351946	NA	-0.615194	0.714245	-0.523536	NA	0.091658	NA	0.889174	0.0902521	0.598192	0.227275	1.11657	0.0249556	1.06547	0.0385527	8	2	5	10	10	2	4	3	11	8	6	2	33	26	30	31	39
AT1G09795	0.218696	0.399677	0.367469	0.0683594	0.280551	0.181282	0.148774	0.635017	0.0618553	0.879565	-0.0869183	0.992005	0.241367	0.465551	0.0853052	0.854357	-0.0673296	0.875393	-0.156061	0.722764	-0.308696	0.220465	-0.152635	0.765199	-1.23428	1.24265e-18	-1.25695	1.88682e-19	-0.95212	5.07095e-12	-0.886403	3.71343e-10	354	264	324	399	333	371	334	359	515	405	287	241	411	425	417	435	381
AT1G09800	-0.134517	0.842766	-0.224083	0.722917	-0.321462	0.439854	-0.0895665	0.902148	-0.186945	0.763129	-0.0973787	0.997118	-0.485135	0.527633	-0.306661	0.679554	0.243253	0.706057	0.178474	0.904974	0.728388	0.154212	0.549914	NA	0.353951	0.214703	0.70457	0.01784	0.436529	0.126379	-0.210763	0.472266	51	21	24	13	26	28	30	26	36	62	28	29	101	134	146	111	108
AT1G09810	0.133265	0.782479	0.0911746	0.887463	-0.00797834	0.990571	-0.0420899	0.941903	-0.141243	0.764919	-0.0991529	0.992189	-0.250069	0.717145	-0.256319	0.60487	-0.156669	0.761759	-0.00624971	1	0.0934002	0.918121	0.0996499	0.939306	-0.238247	0.264063	0.145087	0.524622	0.109247	0.625479	-0.0895557	0.701132	76	65	71	53	54	71	62	61	94	103	67	33	188	184	194	204	148
AT1G09812	0.404367	0.822602	0.0158569	NA	-1.06891	0.347453	-0.38851	NA	-1.47328	NA	-1.08477	0.853198	0.611793	0.891794	-0.117941	NA	0.222355	NA	-0.729734	0.832686	-0.389438	NA	0.340296	NA	1.54868	0.0684858	1.34125	0.0950384	1.68248	0.0432659	0.25741	0.788674	1	3	0	2	5	0	1	0	4	0	4	1	17	11	18	18	21
AT1G09815	0.0780784	0.906971	-0.00396608	0.998935	0.262402	0.460177	-0.0820445	0.893014	0.184323	0.706904	0.266368	0.921138	0.245869	0.84706	0.116324	0.929612	-0.37329	0.552534	-0.129546	0.941091	-0.619159	0.278489	-0.489613	0.582585	1.33138	3.43447e-07	1.16359	4.95377e-06	1.21109	9.55549e-07	1.96707	6.08498e-13	20	20	27	28	34	17	23	25	42	20	13	20	187	155	196	155	192
AT1G09820	-0.215896	0.791264	-0.350132	0.629558	-0.0418715	0.960366	-0.134236	NA	0.174025	NA	0.30826	0.97627	-0.224067	0.937791	0.389824	0.687999	-0.221932	0.850463	0.613891	0.534206	0.00213428	1	-0.611756	NA	0.220375	0.581424	0.228545	0.593702	-0.519581	0.143141	0.400436	0.32229	20	7	10	4	15	12	18	15	26	11	12	9	34	50	50	34	36
AT1G09830	0.0894886	0.911724	-0.315122	0.569238	-0.144466	0.794558	-0.40461	0.389207	-0.233955	0.69551	0.170656	0.991538	0.276263	0.73472	0.0685067	0.964188	-0.0455709	0.982105	-0.207756	0.826666	-0.321834	0.561957	-0.114078	0.940359	-1.17295	2.42101e-06	-1.35972	3.72606e-08	-1.55658	2.54217e-10	-1.27184	4.44334e-07	94	74	104	94	139	94	117	96	124	136	79	64	173	93	109	134	111
AT1G09840	-0.0017799	1	-0.0200096	0.969224	-0.240486	0.130909	-0.0182297	0.958136	-0.238706	0.185688	-0.220476	0.68348	-0.0304468	1	0.151161	0.637128	0.0614948	0.882903	0.181608	0.624915	0.0919416	0.83179	-0.0896664	0.884884	0.201978	0.124089	0.230645	0.0830978	0.030807	0.824708	-0.100003	0.471827	142	108	166	130	125	149	145	159	264	183	128	136	455	512	534	431	456
AT1G09850	-0.0333721	0.955924	0.214648	0.564004	0.27404	0.311558	0.248021	0.452892	0.307412	0.296384	0.0593912	0.997118	0.234122	0.727607	0.153352	0.800879	0.325302	0.365622	-0.0807703	0.956878	0.0911798	0.910934	0.17195	0.830206	1.00887	1.27014e-07	0.741378	0.000102096	1.07017	5.15316e-09	0.95761	2.40935e-07	90	52	75	95	71	85	83	86	121	124	97	61	440	496	427	379	438
AT1G09860	NA	NA	NA	NA	NA	NA	NA	NA	NA	NA	NA	NA	NA	NA	NA	NA	NA	NA	NA	NA	NA	NA	NA	NA	NA	NA	NA	NA	NA	NA	NA	NA	0	0	0	0	0	0	0	0	0	0	0	0	0	0	0	0	0
AT1G09870	-0.0313023	0.946094	-0.395371	0.0254203	-0.276293	0.15119	-0.364069	0.0635875	-0.24499	0.284635	0.119078	0.977387	-0.239168	0.552751	-0.345438	0.201844	-0.406278	0.0839648	-0.106269	0.884776	-0.16711	0.680625	-0.0608401	0.962358	0.624336	1.54356e-05	0.832202	1.58888e-08	0.574403	9.71089e-05	0.754321	5.16382e-07	189	112	156	96	133	154	116	130	188	177	110	74	767	714	714	692	578
AT1G09880	-0.211772	0.865599	-0.526343	NA	-0.0593466	0.959117	-0.31457	NA	0.152426	NA	0.466996	0.968229	-0.569688	0.94268	-0.21718	NA	1.33087	NA	0.352508	0.977516	1.90056	NA	1.54805	NA	3.73913	9.80314e-06	4.09705	6.96851e-06	3.42997	4.87119e-05	2.34891	0.000579175	1	0	0	0	0	0	0	0	1	1	2	2	30	29	31	16	30
AT1G09890	-0.119921	0.884615	-0.208104	0.781877	-0.127787	0.829427	-0.0881828	NA	-0.00786592	NA	0.0803169	0.997118	0.414338	0.834635	0.64579	0.518311	0.896297	0.226707	0.231452	0.915718	0.481959	0.64079	0.250507	NA	1.62122	8.57957e-05	1.08696	0.0055651	0.767322	0.0307707	0.597132	0.0998396	5	5	7	7	5	11	10	13	10	14	11	9	55	60	56	44	45
AT1G09900	0.180609	0.806454	0.194926	0.810571	0.343392	0.470968	0.0143164	0.987427	0.162782	0.827221	0.148466	0.992005	0.0637017	1	0.266807	0.721112	0.579693	0.192158	0.203105	0.871935	0.515991	0.330276	0.312886	NA	-1.03495	0.000315186	-0.91804	0.00160613	-1.10683	4.42604e-05	-1.27125	2.29073e-06	35	44	21	34	38	34	50	27	77	83	43	37	46	56	53	48	47
AT1G09910	-0.122356	0.713545	0.047204	0.931662	-0.124556	0.652576	0.16956	0.555228	-0.00219995	0.996935	-0.17176	0.936861	-0.0292873	1	0.267211	0.441137	-0.266464	0.409151	0.296498	0.449429	-0.237177	0.55557	-0.533675	0.0910543	0.526371	0.00106465	0.433302	0.00903508	0.306364	0.0497608	0.668279	5.59379e-05	115	61	89	78	77	101	129	90	167	90	73	62	395	361	435	327	304
AT1G09920	-0.17245	0.645044	-0.0443693	0.949967	-0.0435884	0.918558	0.128081	0.758942	0.128862	0.764916	0.000780927	1	-0.197306	0.792914	0.0439756	0.978082	0.0783466	0.905339	0.241282	0.686392	0.275653	0.537284	0.034371	1	1.23124	2.31234e-11	1.25609	2.78095e-11	1.14289	2.46564e-10	1.1093	1.66669e-09	94	71	107	99	72	62	91	83	176	128	112	59	599	649	769	442	579
AT1G09930	0.209918	0.880133	-0.0246329	0.991884	0.112298	0.921848	-0.234551	NA	-0.09762	NA	0.136931	0.997118	1.36532	0.651872	1.57349	NA	0	NA	0.208163	0.996043	-1.39897	NA	-1.60714	NA	4.2365	2.84854e-06	3.0811	4.70878e-05	2.63838	0.000149086	4.38245	1.27207e-06	0	0	0	2	1	0	0	0	5	0	0	0	44	23	23	31	21
AT1G09932	0.449815	0.802837	-0.111363	0.972757	1.43947	0.10266	-0.561178	NA	0.989651	NA	1.55083	0.452486	0.361614	0.907939	0.279207	NA	-0.0967614	NA	-0.0824075	1	-0.458375	NA	-0.375968	NA	-2.59738	4.42628e-05	-2.50918	4.90777e-05	-2.98795	1.54772e-06	-1.06116	0.0795721	14	3	11	13	7	15	8	19	11	10	10	6	5	3	4	1	4
AT1G09935	NA	NA	NA	NA	NA	NA	NA	NA	NA	NA	NA	NA	NA	NA	NA	NA	NA	NA	NA	NA	NA	NA	NA	NA	NA	NA	NA	NA	NA	NA	NA	NA	0	0	0	0	0	0	0	0	0	0	0	0	0	0	0	0	0
AT1G09940	0.250777	0.421556	-0.0172219	0.983795	0.233444	0.414924	-0.267999	0.397112	-0.0173333	0.976909	0.250666	0.877382	-0.281505	0.584993	-0.119702	0.843289	-0.361853	0.255836	0.161804	0.831403	-0.080348	0.92215	-0.242152	0.698063	0.542426	0.00316155	1.07471	4.04373e-09	0.644906	0.000367779	1.13772	5.10015e-10	151	97	125	113	82	107	146	93	175	131	72	95	573	535	593	547	638
AT1G09950	0.220137	NA	0.357221	NA	-0.453237	NA	0.137084	NA	-0.673375	NA	-0.810459	NA	-2.12363	NA	-0.275203	NA	-1.60924	NA	1.84843	NA	0.51439	NA	-1.33404	NA	-2.93007	0.0151387	-0.586303	0.664193	-2.29765	0.0590997	-1.77407	0.163371	5	0	5	1	0	0	0	1	10	0	2	0	0	0	1	0	0
AT1G09960	0.126225	0.89791	0.475085	0.4213	0.222423	0.729216	0.348859	0.595221	0.0961979	0.918109	-0.252662	0.980117	-0.168799	0.961516	0.35171	0.727746	0.0191961	1	0.520509	0.628307	0.187995	0.906325	-0.332514	NA	0.84982	0.020749	1.14484	0.00210004	0.973195	0.00422409	1.05305	0.00366689	35	3	14	8	21	15	22	18	40	25	15	13	108	88	90	89	77
AT1G09970	0.983266	4.32591e-07	0.107588	0.852341	0.389195	0.123042	-0.875678	2.18467e-05	-0.594071	0.00894135	0.281607	0.83912	-0.446173	0.108828	-0.142778	0.745814	-0.346402	0.173449	0.303395	0.401523	0.0997706	0.857382	-0.203625	0.699861	-3.60288	1.2804e-105	-2.17344	4.64642e-40	-3.35251	2.91347e-92	-2.86728	1.46765e-67	1364	788	1189	862	677	854	1024	1079	1459	975	808	821	293	262	286	457	486
AT1G09980	0.0662376	0.803028	-0.0500718	0.885291	-0.168805	0.287029	-0.116309	0.585601	-0.235043	0.131083	-0.118734	0.943525	0.105613	0.854807	0.186624	0.491758	0.200671	0.380614	0.0810118	0.888195	0.0950581	0.806231	0.0140463	1	0.576333	8.66599e-07	0.536958	4.53861e-06	0.339636	0.00278181	0.206857	0.0887671	158	118	145	131	158	161	157	136	305	228	138	138	685	604	683	625	561
AT1G09995	-0.0536833	0.95993	0.0209949	0.98932	-0.258253	0.670973	0.0746781	0.936724	-0.20457	0.798326	-0.279248	0.977387	-0.0908645	1	0.535726	0.598445	-0.197483	0.897162	0.626591	0.602538	-0.106619	0.979491	-0.73321	NA	2.03068	2.91312e-07	2.06786	3.31753e-07	1.51594	2.11153e-05	1.96991	1.63123e-06	7	5	14	8	8	8	7	9	34	8	9	6	84	112	152	95	82
AT1G10000	0.699585	0.706484	0.00564201	NA	-0.123035	NA	-0.693943	NA	-0.822619	NA	-0.128677	NA	-0.826818	NA	-0.760188	NA	-0.836152	NA	0.0666307	NA	-0.009334	NA	-0.0759647	NA	-0.297961	0.763143	1.22844	0.208902	0.467869	0.645402	0.415157	0.699162	2	4	0	0	1	2	1	1	2	1	0	2	5	8	2	9	7
AT1G10010	0.523704	0.771696	-0.0808347	NA	0.404512	NA	-0.604539	NA	-0.119192	NA	0.485347	NA	0	NA	0	NA	0	NA	0	NA	0	NA	0	NA	3.10666	0.00267145	3.62497	0.000416931	3.17727	0.00203743	3.5375	0.000575886	0	0	0	0	0	0	0	0	0	0	0	0	11	3	16	17	14
AT1G10020	0.503236	0.371161	-0.251995	0.780422	-0.833038	0.0513714	-0.755231	0.122842	-1.33627	0.000572553	-0.581043	0.759686	0.432312	0.623754	-0.511857	0.435882	-0.0147958	1	-0.94417	0.0723514	-0.447108	0.511849	0.497061	0.598519	-0.386492	0.256436	-0.315568	0.356024	-0.12663	0.73145	-1.20473	0.000214899	123	90	142	159	137	181	121	61	110	110	73	157	382	224	237	447	359
AT1G10030	-0.322854	0.772985	-0.428853	0.69938	-0.214893	0.823314	-0.105998	NA	0.107961	NA	0.213959	0.99457	-0.127528	1	-0.525013	NA	0.139747	NA	-0.397485	0.888195	0.267275	NA	0.66476	NA	0.777343	0.157915	0.582017	0.321852	0.873503	0.130104	0.422702	0.457414	12	0	4	4	3	7	5	1	7	9	4	5	22	34	29	18	16
AT1G10040	-0.246234	0.916463	-0.241231	NA	-0.308062	NA	0.00500229	NA	-0.0618288	NA	-0.066831	NA	-0.914949	NA	0.978322	NA	0.254933	NA	1.89327	NA	1.16988	NA	-0.723388	NA	0.650744	0.468766	1.31946	0.173786	-0.568809	0.487591	0.0877482	0.92842	0	2	3	0	1	1	1	3	11	0	1	5	7	9	11	5	3
AT1G10050	0.192247	0.767064	-0.0358574	0.975788	-0.0216383	0.977293	-0.228104	0.702362	-0.213885	0.736122	0.0142191	0.999607	0.221181	0.850539	0.444612	0.390181	-0.12027	0.888906	0.223431	0.817066	-0.341451	0.586357	-0.564882	NA	-0.962352	0.000320453	-0.991285	0.000176782	-1.44282	4.74418e-09	-0.86372	0.0017947	44	17	37	40	27	45	35	39	93	40	24	28	58	50	46	48	51
AT1G10060	-1.15734	0.001067	-0.554025	0.264029	-0.934878	0.0101478	0.603318	0.220011	0.222464	0.766094	-0.380854	0.921138	-0.697722	0.330431	-0.32954	0.699329	-0.518593	0.389542	0.368181	0.740178	0.179128	0.895327	-0.189053	0.916874	1.74588	1.4259e-08	1.28626	0.0001166	1.5214	1.10169e-06	1.3296	4.58962e-05	37	19	72	39	16	20	43	26	52	45	29	18	365	470	515	184	147
AT1G10070	-0.0917368	0.940384	0.612013	0.332959	0.480846	0.421573	0.70375	0.239578	0.572583	0.375528	-0.131166	0.997118	0.217212	0.913964	-1.29796	0.0115694	-1.52775	0.00126955	-1.51517	0.00266642	-1.74497	0.000242772	-0.229798	0.906563	-1.15757	0.0012095	-1.46652	3.8173e-05	0.752396	0.046886	0.851028	0.0292152	99	56	60	125	68	48	36	19	50	12	20	36	95	87	113	89	83
AT1G10090	0.0277664	0.963701	0.0732152	0.908577	0.356546	0.146898	0.0454488	0.932497	0.32878	0.250538	0.283331	0.817788	-0.638693	0.0179716	0.0879756	0.891581	-0.345675	0.238098	0.726669	0.00439463	0.293018	0.446085	-0.433651	0.25114	-0.593046	0.000798119	0.0734132	0.725349	-0.607807	0.000478752	0.109175	0.58386	245	105	226	118	125	114	165	205	379	239	129	103	394	356	420	347	347
AT1G10095	-0.315261	0.391853	0.0192283	0.984678	-0.392441	0.192354	0.334489	0.367696	-0.0771802	0.899558	-0.411669	0.656155	-0.471325	0.570695	-0.382034	0.581739	-0.350495	0.574296	0.0892905	0.988566	0.120829	0.935048	0.0315389	NA	0.801289	0.00189662	0.957353	0.000920503	1.20255	3.19666e-06	0.759343	0.00703656	24	14	27	13	16	17	18	14	29	19	14	19	99	120	137	79	79
AT1G10100	-0.521063	0.829743	-0.20497	NA	-0.243277	NA	0.316093	NA	0.277786	NA	-0.0383073	NA	0	NA	0	NA	0	NA	0	NA	0	NA	0	NA	2.94134	0.00707126	2.41591	0.0316342	2.86833	0.00883053	2.72031	0.0141133	0	0	0	0	0	0	0	0	0	0	0	0	3	11	10	9	1
AT1G10110	-0.377495	0.874955	0.329616	NA	-0.452835	NA	0.707111	NA	-0.0753401	NA	-0.782452	NA	-1.14029	NA	0.272058	NA	-0.533903	NA	1.41235	NA	0.606391	NA	-0.805961	NA	1.58719	0.114037	2.34999	0.0298646	1.64475	0.0825337	1.66826	0.117126	2	0	0	0	0	0	1	2	0	1	0	0	4	11	9	3	5
AT1G10120	0.303338	0.375539	-0.296262	0.432031	-0.372566	0.201762	-0.599599	0.0255615	-0.675904	0.00733542	-0.0763046	0.997118	0.0566706	1	0.0790693	0.96519	-0.0191871	1	0.0223987	1	-0.0758577	0.969276	-0.0982565	0.971472	1.67152	2.23305e-11	1.91819	8.1181e-15	1.29619	6.2594e-08	1.31814	2.2094e-07	29	18	22	25	21	25	26	17	48	28	19	23	220	239	237	303	253
AT1G10130	0.0836343	0.750928	0.0645035	0.849644	0.091812	0.663377	-0.0191309	0.954372	0.00817769	0.982362	0.0273086	0.997118	0.00336635	1	0.0651916	0.8912	0.147547	0.575573	0.0618252	0.934455	0.144181	0.651285	0.0823557	0.893581	0.507299	2.80925e-05	0.587567	1.31654e-06	0.50661	1.4031e-05	0.451563	0.00016668	171	139	156	121	171	174	171	136	301	257	141	144	695	698	691	640	634
AT1G10140	0.125533	0.908643	-0.066125	0.966916	0.0995682	0.905486	-0.191658	0.831274	-0.0259645	0.982362	0.165693	0.994522	0.390801	0.736914	-0.446971	0.598445	-0.0709813	0.977736	-0.837772	0.218528	-0.461782	0.558716	0.375989	NA	-0.761946	0.0352929	-1.02721	0.00349499	-0.3811	0.321921	-0.591396	0.111368	27	31	28	40	39	35	23	20	35	39	16	31	58	63	38	55	56
AT1G10150	0.345664	0.403669	0.0769035	0.932755	0.368612	0.303546	-0.268761	0.57002	0.0229482	0.977039	0.291709	0.921138	1.01673	0.0899484	1.09808	0.0334175	0.924703	0.0818584	0.0813475	0.990294	-0.0920248	0.957585	-0.173372	NA	1.34317	4.98441e-05	0.672105	0.0181014	0.321996	0.250106	0.787078	0.00531648	8	10	13	20	19	25	10	23	54	30	14	19	94	77	83	100	90
AT1G10155	-0.739294	NA	0.135607	NA	-0.89531	NA	0.874901	NA	-0.156016	NA	-1.03092	NA	-0.487674	NA	-0.566797	NA	-0.485379	NA	-0.0791234	NA	0.00229464	NA	0.0814181	NA	0.06046	0.966838	-0.19116	0.891436	0.762864	0.559712	-0.349471	0.801757	1	0	1	0	1	0	0	1	0	0	1	0	4	0	2	1	0
AT1G10160	-0.126384	0.786437	-0.116473	0.829687	-0.4273	0.0843462	0.00991094	0.986547	-0.300916	0.363076	-0.310827	0.795945	-0.182001	0.857677	-0.055201	0.971586	-0.240894	0.61267	0.1268	0.908488	-0.0588934	0.970968	-0.185693	0.845142	0.51058	0.0141116	0.566197	0.00869781	0.449308	0.0285713	0.324174	0.149849	62	50	43	36	56	44	58	45	80	63	35	39	246	229	221	223	178
AT1G10170	0.0956046	0.816477	-0.0232523	0.974502	0.0678759	0.845132	-0.118857	0.748046	-0.0277287	0.956774	0.0911282	0.992005	0.0471801	0.990639	0.0405923	0.969418	-0.0565531	0.917668	-0.00658777	1	-0.103733	0.836032	-0.0971454	0.901883	0.0156881	0.93328	0.0641126	0.717817	-0.0481565	0.787032	0.140117	0.411568	461	280	359	331	335	459	424	357	573	427	320	322	1363	1031	1062	1186	970
AT1G10180	-0.0535025	0.915591	0.00446954	0.998278	0.0494237	0.89369	0.057972	0.900935	0.102926	0.801364	0.0449542	0.997118	-0.162514	0.843956	-0.174835	0.734162	-0.278265	0.440481	-0.012321	1	-0.115751	0.869228	-0.10343	0.923941	0.385448	0.0329535	0.494459	0.00752382	0.564752	0.0012913	0.713136	9.02151e-05	72	66	79	65	62	66	53	55	136	100	46	44	277	289	330	263	230
AT1G10190	0.726186	NA	0	NA	0	NA	-0.723443	NA	-0.717572	NA	0	NA	0	NA	0	NA	0	NA	0	NA	0	NA	0	NA	0	NA	0.572927	NA	0	NA	0	NA	0	0	0	0	0	0	0	0	0	0	0	0	0	0	0	2	0
AT1G10200	0.33668	0.0247432	0.0674469	0.852955	0.132297	0.517649	-0.269233	0.122019	-0.204383	0.294211	0.06485	0.992005	0.0757446	0.91777	0.177847	0.495772	0.173034	0.444644	0.102103	0.831064	0.0972897	0.786506	-0.00481307	1	-0.590756	7.31665e-07	-0.329821	0.00685677	-0.701157	8.48859e-10	-0.631494	7.67213e-08	248	155	235	219	213	231	241	213	438	319	237	186	441	459	418	489	539
AT1G10210	-0.0911638	0.893845	0.365348	0.346383	0.258455	0.496131	0.456512	0.193981	0.349618	0.374068	-0.106894	0.993362	0.239884	0.80893	0.101143	0.930171	0.0565557	0.971922	-0.138741	0.912547	-0.183329	0.81691	-0.0445876	1	0.75332	0.00210067	0.422272	0.0911592	1.01752	1.1726e-05	0.955219	7.19672e-05	51	42	38	49	45	61	41	45	91	53	30	56	181	262	258	185	195
AT1G10220	0.252521	NA	-0.251255	NA	1.44028	NA	-0.503775	NA	1.18776	NA	1.69154	NA	-0.46838	NA	-0.595278	NA	0.478198	NA	-0.126898	NA	0.946579	NA	1.07348	NA	-0.0141793	0.992611	0.706721	0.573364	0.329844	0.800032	0.947906	0.411036	2	0	0	0	1	0	1	0	0	0	2	1	4	1	1	2	2
AT1G10230	0.301894	0.515679	-0.218195	0.73171	-0.588485	0.0788301	-0.520089	0.173785	-0.890379	0.00408323	-0.37029	0.867628	0.183795	0.913964	0.0383224	0.999158	0.0612024	0.974734	-0.145472	0.926309	-0.122592	0.920006	0.02288	NA	0.404529	0.158443	0.522628	0.059779	0.148011	0.619205	-0.245159	0.419472	32	29	23	30	22	44	22	32	54	47	21	25	144	102	106	112	127
AT1G10240	0.222205	0.549717	0.211527	0.616126	0.0472475	0.918558	-0.0106779	0.985683	-0.174958	0.685645	-0.16428	0.977387	0.109591	0.950902	0.0634251	0.964146	0.177405	0.740442	-0.0461656	1	0.0678147	0.955604	0.11398	0.927723	0.603268	0.00498847	0.715883	0.000715323	0.75137	0.000231838	0.47311	0.0272637	48	46	53	42	55	62	44	53	95	87	41	48	255	247	203	250	246
AT1G10250	NA	NA	NA	NA	NA	NA	NA	NA	NA	NA	NA	NA	NA	NA	NA	NA	NA	NA	NA	NA	NA	NA	NA	NA	NA	NA	NA	NA	NA	NA	NA	NA	0	0	0	0	0	0	0	0	0	0	0	0	0	0	0	0	0
AT1G10260	NA	NA	NA	NA	NA	NA	NA	NA	NA	NA	NA	NA	NA	NA	NA	NA	NA	NA	NA	NA	NA	NA	NA	NA	NA	NA	NA	NA	NA	NA	NA	NA	0	0	0	0	0	0	0	0	0	0	0	0	0	0	0	0	0
AT1G10270	0.127744	0.748364	-0.185683	0.624621	-0.274889	0.286106	-0.313427	0.261646	-0.402633	0.10284	-0.0892065	0.992189	0.142065	0.86041	-0.465383	0.130055	-0.192842	0.620048	-0.607448	0.0341111	-0.334907	0.341307	0.272541	0.633076	-0.410945	0.0208351	-0.425266	0.0165181	-0.131244	0.505203	-0.492992	0.00739517	97	74	91	73	111	104	68	64	99	118	64	59	203	183	233	217	183
AT1G10280	-0.161583	0.673983	-0.104659	0.844002	-0.33828	0.171822	0.0569245	0.91119	-0.176697	0.64525	-0.233622	0.901986	0.1758	0.908449	0.343075	0.560754	0.250971	0.67244	0.167275	0.886921	0.0751715	0.959447	-0.0921038	0.964964	2.15577	2.43434e-21	1.81839	3.8053e-16	1.70804	1.22522e-16	1.56652	1.03721e-12	30	16	29	25	23	36	28	31	59	44	23	26	320	375	362	313	252
AT1G10290	0.186094	0.409717	-0.106575	0.752966	0.0328791	0.915731	-0.292669	0.12708	-0.153215	0.548688	0.139454	0.959983	0.145055	0.733693	-0.0735205	0.86685	0.0798389	0.81537	-0.218575	0.474308	-0.0652159	0.895523	0.153359	0.721523	0.277834	0.03475	0.318873	0.0145668	0.24478	0.0634434	0.230874	0.0835731	559	337	397	391	498	525	453	380	650	671	404	351	1773	1536	1572	1637	1479
AT1G10300	-0.379216	0.888485	0.230017	NA	-0.144577	NA	0.609232	NA	0.234639	NA	-0.374593	NA	1.16081	NA	-0.215067	NA	-0.660548	NA	-1.37587	NA	-1.82136	NA	-0.445482	NA	2.19079	0.0389181	0.650765	0.543959	2.63587	0.0115777	2.70676	0.0129807	0	0	1	0	4	0	0	0	1	0	0	0	18	0	11	5	7
AT1G10310	-0.188016	0.713555	-0.0231316	0.983182	-0.194575	0.644069	0.164885	0.753949	-0.00655884	0.992751	-0.171443	0.985265	0.258755	0.783555	0.0833443	0.953585	0.224571	0.700138	-0.175411	0.877074	-0.0341844	1	0.141226	0.916069	0.0833694	0.762331	-0.363402	0.15197	-0.0231064	0.934111	-0.335776	0.185291	39	22	39	42	36	40	42	36	49	59	33	30	110	97	124	93	84
AT1G10320	-0.526875	0.141703	-0.110982	0.886257	-0.296447	0.452921	0.415892	0.325813	0.230427	0.688317	-0.185465	0.983892	0.297371	0.802914	0.133985	0.91693	0.397083	0.502402	-0.163386	0.91444	0.0997121	0.945714	0.263098	NA	0.529707	0.0703683	-0.294539	0.333066	0.284739	0.31864	-0.163824	0.587545	23	15	15	13	26	26	22	15	35	33	22	18	85	71	85	44	48
AT1G10330	0.215608	0.910552	-0.28964	NA	-0.0838635	0.959843	-0.505248	NA	-0.299471	NA	0.205777	0.997118	0.80822	0.737996	0.739898	NA	0.807533	NA	-0.0683217	1	-0.000686932	NA	0.0676348	NA	0.10616	0.898536	-0.486452	0.489848	-0.923378	0.168399	-0.785236	0.256043	2	1	4	3	3	7	3	2	11	3	5	5	6	10	8	7	6
AT1G10340	1.02847	0.593125	0.867363	0.713862	0.886598	0.616111	-0.161104	NA	-0.14187	NA	0.0192345	1	0.71335	0.686027	0.863802	NA	0.382691	NA	0.150452	0.990251	-0.330658	NA	-0.481111	NA	-4.59908	8.78567e-09	-4.28396	2.4372e-09	-4.59552	3.36145e-11	-4.09517	1.51826e-08	12	7	15	27	12	16	11	30	35	8	15	19	0	2	0	1	2
AT1G10350	-0.0479586	0.948946	0.0180883	0.985968	-0.270333	0.470099	0.0660469	0.919144	-0.222374	0.648146	-0.288421	0.911435	0.106751	0.981021	0.519505	0.36686	0.296409	0.653366	0.412754	0.603288	0.189658	0.851645	-0.223096	0.856023	1.35427	5.65661e-07	1.19956	9.29627e-06	0.852852	0.000532588	0.787527	0.00321042	28	19	14	30	15	20	28	19	65	33	24	21	153	177	165	136	134
AT1G10360	-0.775662	5.27431e-05	-1.18938	1.00581e-11	-1.02642	8.50477e-09	-0.413719	0.112665	-0.250756	0.434057	0.162963	0.977387	0.217965	0.72932	0.353252	0.32421	0.339737	0.287999	0.135286	0.871935	0.121772	0.84308	-0.0135144	1	1.70563	7.07116e-22	0.712003	9.3421e-05	0.162998	0.399692	0.339475	0.0714429	99	84	121	102	104	148	139	145	181	171	113	115	1144	950	1045	566	572
AT1G10370	-0.726812	0.0176103	-1.23459	1.90412e-06	-1.28065	6.22838e-07	-0.507781	0.187676	-0.553833	0.125182	-0.0460515	0.997118	-0.097051	0.981778	-1.00763	0.0239062	-0.772943	0.0888434	-0.910577	0.0751266	-0.675892	0.216131	0.234685	0.874289	2.61459	2.49872e-24	1.98483	4.33419e-14	2.38763	1.87559e-17	2.10689	8.99837e-14	59	33	33	47	39	28	29	20	23	31	38	6	738	799	899	495	357
AT1G10380	0.787134	0.0338427	0.37589	0.518334	0.00897957	0.993156	-0.411243	0.430331	-0.778154	0.0462733	-0.366911	0.91872	0.0153406	1	-0.0372422	1	0.112666	0.93041	-0.0525828	1	0.0973249	0.959788	0.149908	0.944256	0.954075	0.00332719	1.72587	4.07724e-08	1.36721	1.06451e-05	0.850389	0.00878717	23	23	20	16	29	22	24	24	30	16	27	28	192	112	105	239	200
AT1G10385	-0.360944	0.399426	-0.286005	0.578435	-0.535678	0.105786	0.0749388	NA	-0.174734	NA	-0.249673	0.968229	0	1	0	1	0	1	0	1	0	1	0	NA	6.24367	7.79736e-14	5.87446	2.57397e-12	6.15976	8.07576e-14	5.74544	7.11104e-12	0	0	0	0	0	0	0	0	0	0	0	0	151	129	119	108	78
AT1G10390	0.14579	0.481405	-0.0821795	0.792325	0.00876034	0.978774	-0.227969	0.196911	-0.137029	0.535236	0.0909398	0.980117	-0.139392	0.691892	-0.330054	0.0596456	-0.274404	0.113736	-0.190662	0.49376	-0.135012	0.623093	0.0556503	0.935051	0.422382	0.000161823	0.707564	1.70605e-10	0.670257	1.34501e-09	0.705546	2.51565e-10	587	463	522	417	490	518	428	441	649	630	407	330	2319	2206	2107	2251	2100
AT1G10400	0.986136	NA	0.661508	NA	-0.351786	NA	-0.324628	NA	-1.33792	NA	-1.01329	NA	-0.791523	NA	-1.96932	NA	-2.55898	NA	-1.1778	NA	-1.76746	NA	-0.589657	NA	-2.18349	0.0677008	-0.405829	0.760303	0.447343	0.738733	0.0237057	0.987085	3	2	1	0	3	0	0	0	1	0	0	0	0	1	1	4	1
AT1G10410	-0.0936949	0.832015	-0.286694	0.311922	-0.286355	0.240751	-0.193	0.559699	-0.19266	0.569156	0.000339177	1	-0.0187173	1	-0.294058	0.40226	-0.170796	0.652745	-0.275341	0.533434	-0.152078	0.757765	0.123262	0.87995	0.271166	0.123864	0.196189	0.280866	0.27853	0.117412	0.155607	0.406095	162	119	169	134	143	164	108	146	189	199	152	71	480	563	665	441	442
AT1G10417	-0.602691	NA	-0.865409	NA	-0.674379	NA	-0.262719	NA	-0.0716884	NA	0.19103	NA	1.67667	NA	0	NA	2.22074	NA	-1.77614	NA	0.544069	NA	2.32021	NA	1.66373	0.173887	-0.615629	0.637369	0.897798	0.487532	-1.23139	0.320395	0	0	0	3	0	0	0	0	0	5	0	1	1	4	4	2	1
AT1G10430	0.249827	0.574339	0.0626124	0.944091	-0.0266786	0.965566	-0.187214	0.710674	-0.276505	0.533037	-0.089291	0.997118	0.0671319	0.998616	0.131392	0.877482	0.235799	0.653927	0.0642603	0.990683	0.168667	0.825759	0.104406	0.94424	-0.256763	0.308072	-0.0740683	0.78406	-0.325543	0.172332	-0.51924	0.029513	48	42	46	31	53	59	59	39	87	70	57	40	125	87	148	119	114
AT1G10440	NA	NA	NA	NA	NA	NA	NA	NA	NA	NA	NA	NA	NA	NA	NA	NA	NA	NA	NA	NA	NA	NA	NA	NA	NA	NA	NA	NA	NA	NA	NA	NA	0	0	0	0	0	0	0	0	0	0	0	0	0	0	0	0	0
AT1G10450	-0.0643357	0.888741	-0.210354	0.482154	-0.0834605	0.797064	-0.146018	0.662717	-0.0191249	0.969678	0.126894	0.979196	-0.0639944	0.969107	0.0247085	0.992958	0.193889	0.546114	0.0887029	0.914655	0.257883	0.44797	0.16918	0.772921	0.185465	0.270442	0.185123	0.279466	-0.0495979	0.781466	-0.0918847	0.600211	168	133	118	102	136	164	151	144	226	219	169	114	457	558	486	427	374
AT1G10455	0.153474	NA	0.589637	NA	0.106009	NA	0.436163	NA	-0.0474653	NA	-0.483628	NA	0	NA	0	NA	0	NA	0	NA	0	NA	0	NA	0.923211	NA	1.07509	NA	1.57832	NA	1.03915	NA	0	0	0	0	0	0	0	0	0	0	0	0	1	0	2	2	1
AT1G10460	0.16763	0.960143	-0.698869	NA	0.182577	NA	-0.866499	NA	0.014947	NA	0.881446	NA	0.0646005	NA	-0.573995	NA	0.766858	NA	-0.638595	NA	0.702257	NA	1.34085	NA	0.87807	0.443667	0.981099	0.390451	0.753195	0.530354	0.293789	0.802652	2	0	0	2	0	0	0	1	0	5	0	0	8	2	4	7	3
AT1G10470	-0.737238	0.00727947	-0.602203	0.0413156	-0.744109	0.00485859	0.135035	0.810867	-0.00687119	0.992743	-0.141906	0.992005	-0.292283	0.597033	-0.0215039	1	-0.803451	0.00214535	0.270779	0.638058	-0.511168	0.138206	-0.781948	0.0170966	-2.30199	7.36432e-30	-2.74695	6.59252e-40	-2.88269	2.39491e-45	-2.24265	7.82262e-27	635	389	864	489	424	596	495	749	967	508	366	241	410	317	446	222	184
AT1G10480	-0.413223	NA	-0.447661	NA	-0.430191	NA	0	NA	0	NA	0	NA	0	NA	0	NA	0	NA	0	NA	0	NA	0	NA	0.281593	NA	0	NA	0	NA	0	NA	0	0	0	0	0	0	0	0	0	0	0	0	0	1	0	0	0
AT1G10490	-0.503193	0.00217966	-0.477188	0.00357768	-0.55822	0.00030113	0.0260057	0.952	-0.0550263	0.889381	-0.081032	0.992005	-0.116201	0.87282	0.121074	0.781534	0.43431	0.0421306	0.237275	0.542291	0.55051	0.0105823	0.313235	0.364168	0.61048	2.52453e-05	0.223487	0.15693	0.0122176	0.943388	-0.38205	0.00894743	190	105	140	117	137	141	188	136	247	325	167	131	766	638	662	428	435
AT1G10500	-0.0608759	0.906971	-0.0811079	0.882894	0.189317	0.502356	-0.020232	0.968864	0.250193	0.399889	0.270425	0.800906	-0.102616	0.912986	-0.273693	0.400455	-0.230687	0.44566	-0.171078	0.750137	-0.128071	0.793277	0.0430063	0.989265	-1.1047	3.14259e-12	-1.06296	7.32838e-11	-0.912113	1.25147e-08	-0.684694	2.91899e-05	166	147	147	127	132	171	130	128	211	208	116	94	188	209	280	205	184
AT1G10510	-0.0404682	0.953406	-0.315133	0.397824	-0.0483147	0.921848	-0.274665	0.491034	-0.00784654	0.991935	0.266818	0.91303	0.348582	0.380201	0.249506	0.531266	0.248428	0.467675	-0.0990752	0.910571	-0.100154	0.877643	-0.00107865	1	-1.62658	1.99152e-18	-2.01563	3.00648e-27	-2.19122	7.46021e-33	-1.92332	2.69501e-25	136	95	89	131	146	127	147	127	183	190	101	108	114	83	127	93	83
AT1G10520	-0.319336	0.79018	0.34416	NA	-0.0687611	0.954383	0.663496	NA	0.250575	NA	-0.412921	0.977387	-1.05437	0.555514	-0.0307965	NA	-0.933364	NA	1.02357	0.563595	0.121003	NA	-0.902568	NA	0.412296	0.48324	1.14733	0.093852	0.787253	0.143647	1.2769	0.0494625	6	4	4	3	1	2	2	6	9	3	2	2	25	12	22	13	12
AT1G10522	0.131824	0.76264	0.328832	0.245403	0.291362	0.27019	0.197008	0.583887	0.159538	0.693461	-0.0374693	0.997118	-0.33187	0.483119	-0.349406	0.3513	0.00055174	1	-0.0175353	1	0.332422	0.404788	0.349957	0.490836	-0.58254	0.00167529	-0.118846	0.578566	0.0956973	0.641349	-0.291729	0.12842	67	78	87	51	68	66	68	66	88	119	74	54	167	149	175	151	173
AT1G10530	0.102363	0.955586	-0.113183	NA	0.464914	0.641933	-0.215546	NA	0.362551	NA	0.578097	0.958444	0.585382	0.940156	1.68337	NA	1.94091	NA	1.09799	0.718469	1.35553	NA	0.257541	NA	3.58494	0.000121559	3.10192	0.000467999	1.78838	0.0150257	2.10894	0.0035238	0	0	0	0	0	1	3	0	2	0	1	4	18	26	10	15	20
AT1G10540	0.182489	0.775893	0.158476	0.840476	0.513146	0.151699	-0.0240126	0.977487	0.330657	0.503725	0.35467	0.890735	-0.360531	0.814135	-0.271427	0.81743	-0.489173	0.528393	0.0891047	0.997465	-0.128641	0.952344	-0.217746	0.919154	2.09529	5.86048e-11	2.63831	7.08366e-15	2.52519	1.9509e-15	3.09761	1.09136e-19	23	6	15	14	5	14	10	21	11	9	16	6	162	203	232	198	200
AT1G10550	1.57926	0.00246784	0.0447111	0.983993	0.191946	0.849583	-1.53455	NA	-1.38732	NA	0.147235	0.997118	-0.606028	0.739779	-1.21002	0.230522	-0.151129	0.943706	-0.603988	0.764293	0.454899	0.775147	1.05889	NA	-0.177647	0.74878	2.00764	7.79282e-05	1.07708	0.0556795	0.165428	0.771632	9	2	18	6	4	8	4	4	6	4	15	6	22	30	26	91	67
AT1G10560	0.530889	0.430657	0.848052	0.114552	-0.209889	0.799536	0.317164	NA	-0.740778	NA	-1.05794	0.244475	-0.981526	0.374907	-0.839093	0.379052	-1.7313	0.0265898	0.142433	0.990683	-0.749773	0.593296	-0.892206	NA	0.328212	0.473949	1.84063	0.000117358	2.01536	4.55854e-06	1.84962	0.000740904	15	4	17	6	4	7	9	6	8	6	0	4	43	52	44	59	46
AT1G10570	-0.273716	0.213935	-0.203841	0.43357	-0.183596	0.425625	0.069875	0.85797	0.0901204	0.808452	0.0202454	0.997118	-0.105773	0.929499	-0.0938121	0.881788	0.0560551	0.93346	0.0119614	1	0.161829	0.741956	0.149867	0.832605	0.264009	0.113253	0.0960662	0.607528	0.15398	0.364757	0.024358	0.897758	73	58	68	45	69	70	61	57	113	103	68	46	254	236	261	174	179
AT1G10580	0.141971	0.805628	-0.373531	0.354463	-0.272106	0.48249	-0.515502	0.133949	-0.414077	0.269812	0.101425	0.997118	-0.0457056	1	-0.309549	0.582169	-0.119349	0.868803	-0.263843	0.738753	-0.0736434	0.955604	0.1902	0.86227	-0.276245	0.26542	-0.0885681	0.741947	-0.340227	0.173801	-0.429001	0.0855139	74	36	59	50	61	49	46	36	86	82	38	42	160	131	140	159	158
AT1G10585	-1.14665	0.589371	0.206085	0.957241	-0.789305	0.685778	1.35273	NA	0.357342	NA	-0.99539	0.968229	-0.121907	1	-0.700546	NA	-0.447391	NA	-0.578639	0.7404	-0.325484	NA	0.253156	NA	-4.95001	5.49897e-12	-5.97475	1.07692e-11	-4.04338	1.13012e-08	-5.29193	1.94076e-10	28	20	12	30	10	14	16	12	15	16	22	7	3	1	0	0	0
AT1G10586	-0.814452	NA	-0.830259	NA	-0.825184	NA	0	NA	0	NA	0	NA	0	NA	0	NA	0	NA	0	NA	0	NA	0	NA	0.692421	NA	0	NA	0	NA	0	NA	0	0	0	0	0	0	0	0	0	0	0	0	0	3	0	0	0
AT1G10588	NA	NA	NA	NA	NA	NA	NA	NA	NA	NA	NA	NA	NA	NA	NA	NA	NA	NA	NA	NA	NA	NA	NA	NA	NA	NA	NA	NA	NA	NA	NA	NA	0	0	0	0	0	0	0	0	0	0	0	0	0	0	0	0	0
AT1G10590	-0.198905	0.507782	-0.0924154	0.849405	-0.304717	0.175269	0.10649	0.783867	-0.105812	0.795535	-0.212302	0.90159	-0.0331247	1	0.153131	0.694998	0.077596	0.86163	0.186255	0.679714	0.110721	0.815576	-0.0755345	0.929244	-0.986383	5.91558e-11	-1.15216	7.69258e-14	-1.23193	5.56355e-17	-1.3687	2.08934e-19	219	148	200	165	196	187	198	154	456	284	183	156	312	270	311	232	227
AT1G10600	-0.26887	0.312064	0.0393364	0.950665	-0.0374681	0.923028	0.308206	0.241183	0.231402	0.434057	-0.0768045	0.993362	0.0593301	0.988729	-0.0608388	0.954789	-0.0653535	0.925356	-0.120169	0.888737	-0.124684	0.842542	-0.00451472	1	0.527947	0.00296698	0.199747	0.295437	0.628122	0.000262565	0.555833	0.00199725	88	55	71	71	81	68	88	66	91	101	55	57	304	310	353	240	232
AT1G10610	-0.225187	0.764131	-0.099563	0.931343	-0.267311	0.64483	0.125624	0.884709	-0.0421247	0.966483	-0.167748	0.992005	-0.361988	0.765161	-0.146055	0.913107	-0.0976089	0.943706	0.215933	0.891024	0.264379	0.800175	0.0484461	NA	-0.0953598	0.791632	0.0414413	0.9166	-0.0488678	0.895562	-0.265062	0.456339	30	16	33	22	15	23	14	31	42	53	10	17	67	83	79	59	45
AT1G10620	0.556457	0.290336	0.147091	0.895696	0.388907	0.478674	-0.409366	0.511377	-0.16755	0.846243	0.241815	0.987871	0	1	0	1	0.428847	0.896594	0	1	0.420621	0.92215	0.63794	0.902248	6.62488	4.18227e-16	7.17311	1.18093e-18	6.98106	3.32346e-18	6.58494	2.08403e-18	0	0	0	0	0	0	0	0	0	0	0	1	294	183	161	317	282
AT1G10630	0.119182	0.698125	0.118143	0.735537	0.141895	0.56059	-0.00103915	0.99862	0.0227127	0.958835	0.0237519	0.997118	0.0481163	0.99143	-0.00944854	1	0.0970175	0.820047	-0.0575648	0.966878	0.0489013	0.95301	0.106466	0.886491	0.318143	0.0384365	0.389209	0.0108437	0.445735	0.00234206	0.36302	0.0163643	145	66	108	114	93	116	96	110	179	149	104	96	358	417	460	398	350
AT1G10640	-0.714529	9.12138e-05	-0.726899	4.24025e-05	-0.7602	1.38334e-05	-0.0123702	0.980925	-0.0456713	0.924594	-0.0333011	0.997118	0.680253	0.650839	1.96757	0.000860311	1.81817	0.0021529	1.28731	0.034467	1.13792	0.0766394	-0.149397	0.938038	6.07805	1.39835e-49	4.68327	3.90329e-42	3.38359	9.40614e-47	3.49968	2.4655e-42	5	3	3	2	8	9	15	7	41	27	10	10	857	905	1002	482	505
AT1G10650	0.0289277	0.961295	-0.0322111	0.967161	0.0964439	0.794676	-0.0611388	0.904638	0.0675162	0.890344	0.128655	0.987871	0.0438069	1	0.943235	0.00419531	0.597349	0.119013	0.899428	0.0101497	0.553542	0.215733	-0.345886	0.598519	1.63145	3.22673e-13	1.61657	5.44577e-13	0.655999	0.000690439	1.13054	3.24033e-08	35	25	20	22	30	30	39	54	101	49	51	26	243	267	277	222	212
AT1G10652	NA	NA	NA	NA	NA	NA	NA	NA	NA	NA	NA	NA	NA	NA	NA	NA	NA	NA	NA	NA	NA	NA	NA	NA	NA	NA	NA	NA	NA	NA	NA	NA	0	0	0	0	0	0	0	0	0	0	0	0	0	0	0	0	0
AT1G10657	-0.460922	0.409717	-0.556109	0.30047	-0.572726	0.214134	-0.095187	0.91988	-0.111804	0.901318	-0.0166169	0.999607	0.940535	0.606742	-0.453009	0.854357	0.402126	0.833564	-1.39354	0.328218	-0.538409	0.757378	0.855135	NA	4.4143	5.62883e-15	3.01284	1.73114e-10	4.3112	2.1769e-13	3.43945	3.57554e-11	4	1	1	6	4	3	1	1	3	5	4	0	163	153	184	109	121
AT1G10660	0.289644	0.171792	0.154277	0.634994	0.47045	0.00465729	-0.135368	0.658813	0.180806	0.505806	0.316174	0.513695	0.213182	0.578719	0.298517	0.247478	0.372486	0.079006	0.085335	0.900527	0.159304	0.645642	0.0739693	0.925761	0.978654	2.67402e-12	1.05512	2.63315e-14	0.834414	1.40409e-09	1.07662	4.93453e-15	389	276	298	363	334	413	419	392	628	591	406	309	1975	1917	2084	2054	2370
AT1G10670	-0.120355	0.699206	0.100378	0.796258	0.0175915	0.962352	0.220733	0.363559	0.137946	0.64525	-0.0827866	0.992005	-0.0515729	0.974361	0.175505	0.591652	0.224853	0.365706	0.227078	0.515089	0.276426	0.293815	0.0493486	0.96733	1.54787	2.04293e-30	1.47909	1.17267e-27	1.47274	2.10059e-28	1.34061	2.08703e-23	450	246	396	320	342	370	424	344	752	598	380	337	2944	3347	3641	2615	2376
AT1G10680	0.0667948	0.96724	-0.618329	0.52678	-0.122219	0.91451	-0.685124	NA	-0.189013	NA	0.496111	0.968229	0	1	0.372782	NA	0	NA	0.365753	0.974208	0	NA	-0.405877	NA	4.99431	3.47842e-08	5.05408	2.57022e-08	4.0032	2.13633e-06	4.90519	6.46518e-08	0	0	0	0	0	0	0	1	0	0	0	0	76	51	24	55	39
AT1G10682	-0.313193	0.353356	-0.390454	0.208863	-0.283319	0.364988	-0.0772609	0.892498	0.0298738	0.96341	0.107135	0.992005	0.303877	0.736443	-0.348083	0.598445	0.20669	0.751688	-0.65196	0.21349	-0.0971875	0.935048	0.554772	0.40879	1.65063	3.60467e-12	1.03356	1.02897e-05	1.60826	3.23273e-11	1.16062	7.1904e-07	29	17	37	44	25	32	15	25	40	54	23	24	285	240	298	222	161
AT1G10690	0.0818748	0.94265	-0.000793752	1	0.0867953	0.917265	-0.0826685	NA	0.00492057	NA	0.0875891	0.997118	0.39682	0.855559	-0.351383	0.830843	-0.0091129	1	-0.748202	0.561785	-0.405933	0.774481	0.34227	NA	1.93754	8.86459e-06	1.6226	9.69194e-05	2.28813	1.8441e-07	2.03345	2.91978e-06	8	5	8	8	6	14	6	9	4	4	14	3	101	90	72	91	91
AT1G10700	-0.0610116	0.918976	0.180616	0.684405	0.220559	0.479321	0.241628	0.504123	0.281571	0.405766	0.0399428	0.997118	-0.262108	0.528961	-0.293186	0.357641	-0.337076	0.209033	-0.0310787	1	-0.074968	0.914717	-0.0438892	0.989265	-2.0597	4.49688e-35	-1.85861	2.70077e-26	-1.5859	1.10398e-21	-1.50207	1.33755e-18	213	132	142	117	130	155	161	124	190	179	113	107	121	103	139	85	101
AT1G10710	0.38327	0.780428	0.239919	NA	0.120086	0.930236	-0.143352	NA	-0.263184	NA	-0.119832	0.997118	1.46743	0.42763	0.608371	NA	0.911943	NA	-0.859059	0.706986	-0.555487	NA	0.303572	NA	1.74306	0.0283436	0.658902	0.32967	1.37461	0.0484862	0.951205	0.183754	0	3	0	2	5	4	1	2	4	8	0	0	10	20	12	14	22
AT1G10717	0	NA	0	NA	0.685354	NA	0	NA	0.660523	NA	0.681552	NA	0	NA	0	NA	0	NA	0	NA	0	NA	0	NA	0	NA	0	NA	0	NA	0.531873	NA	0	0	0	0	0	0	0	0	0	0	0	0	0	0	0	0	0
AT1G10720	0.22616	0.528676	-0.0198849	0.983119	0.0377042	0.935276	-0.246045	0.491034	-0.188456	0.641992	0.0575892	0.997118	-0.086389	0.965873	-0.27583	0.574894	-0.21844	0.638366	-0.189441	0.818718	-0.132051	0.862162	0.0573901	0.989265	-0.124553	0.573653	0.187997	0.393087	0.131392	0.554944	0.131591	0.5662	72	40	65	53	54	57	35	69	71	80	44	35	190	147	168	169	176
AT1G10730	-0.20239	0.694765	0.364124	0.335314	0.268774	0.467697	0.566514	0.081302	0.471164	0.176487	-0.0953497	0.997118	0.106776	0.966074	0.342547	0.550291	-0.0925858	0.924802	0.235772	0.798743	-0.199362	0.808821	-0.435133	NA	-0.0778814	0.782278	-0.387047	0.142586	-0.056305	0.828728	0.283479	0.287	27	26	38	30	23	45	40	42	59	28	29	30	85	79	108	77	71
AT1G10740	0.16825	0.67116	-0.119986	0.823289	0.0676216	0.868587	-0.288236	0.364978	-0.100629	0.831991	0.187608	0.968229	0.458006	0.483091	0.910721	0.013025	0.935028	0.00677953	0.452715	0.409049	0.477023	0.304641	0.0243079	1	3.56296	7.73303e-53	3.2732	2.24523e-51	2.53225	4.81593e-37	2.69555	5.423e-40	33	24	18	31	42	30	56	50	66	60	50	40	953	954	952	991	1003
AT1G10745	0.284848	NA	-0.271655	NA	-0.340718	NA	-0.556503	NA	-0.625566	NA	-0.0690632	NA	0	NA	0	NA	0	NA	0	NA	0	NA	0	NA	1.60868	NA	1.89081	NA	1.42672	NA	1.28253	NA	0	0	0	0	0	0	0	0	0	0	0	0	3	1	2	2	1
AT1G10747	-0.0743651	NA	-0.525571	NA	-0.145856	NA	-0.451206	NA	-0.071491	NA	0.379715	NA	0	NA	0	NA	0	NA	0	NA	0	NA	0	NA	1.03626	NA	0.961448	NA	0.551269	NA	0.89569	NA	0	0	0	0	0	0	0	0	0	0	0	0	0	4	0	2	0
AT1G10750	0.571475	0.623315	0.14263	0.949555	0.334707	0.775455	-0.428844	NA	-0.236767	NA	0.192077	0.997118	1.02483	0.646049	0.446508	NA	0.384373	NA	-0.578324	0.845797	-0.640459	NA	-0.0621352	NA	1.96801	0.00709096	1.51465	0.0195547	1.66413	0.0128058	1.91834	0.00552243	0	3	2	4	7	1	1	6	2	6	2	0	35	22	20	33	43
AT1G10760	-0.323646	0.112224	-0.334516	0.101811	-0.363824	0.0466704	-0.0108695	0.980566	-0.0401778	0.922921	-0.0293083	0.997118	-0.272216	0.321226	-0.452507	0.0168552	-0.621375	0.000110297	-0.18029	0.627415	-0.349158	0.107919	-0.168868	0.692888	-2.23303	3.31949e-65	-2.28446	2.75906e-67	-2.11504	3.25157e-58	-1.97548	1.92271e-50	3774	2462	3322	2974	2183	2600	2563	2364	3323	2576	1967	1763	2163	2080	2060	1449	1367
AT1G10770	0.257979	0.57407	-0.108984	0.888815	-0.0296865	0.961418	-0.366963	0.362025	-0.287665	0.520613	0.0792979	0.997118	-1.30376	0.173718	-1.9849	0.0125898	-1.25506	0.10439	-0.681135	0.739837	0.0487025	1	0.729837	0.731813	7.10871	1.23841e-99	8.67045	1.09579e-82	8.98462	4.54515e-74	8.33408	2.2624e-80	6	3	18	1	4	4	1	2	3	5	3	2	5126	3594	4119	4991	4998
AT1G10780	0.222849	0.668768	0.138083	0.851478	0.0913602	0.864099	-0.0847657	0.902112	-0.131488	0.834356	-0.0467226	0.997118	0.439608	0.649567	0.124832	0.936657	0.802771	0.0938503	-0.314776	0.774857	0.363164	0.614334	0.677939	NA	1.33445	7.47177e-06	1.1177	7.23307e-05	1.34771	1.34311e-06	0.623044	0.0235312	17	19	13	15	36	16	20	7	42	50	25	18	139	122	137	134	140
AT1G10790	-0.162597	0.949785	-0.60851	NA	0.198037	NA	-0.445913	NA	0.360634	NA	0.806547	NA	-0.43428	NA	-0.929377	NA	0.444058	NA	-0.495097	NA	0.878339	NA	1.37344	NA	0.499857	0.584734	0.77154	0.416967	0.820724	0.398203	0.253835	0.782061	4	1	1	0	2	2	1	1	1	5	2	2	12	9	6	12	1
AT1G10800	1.61624	NA	1.61073	NA	0.965462	NA	-0.00551711	NA	-0.650781	NA	-0.645264	NA	1.02939	NA	-0.687081	NA	0.926255	NA	-1.71647	NA	-0.103135	NA	1.61334	NA	-1.12679	0.34436	-0.539939	0.622983	1.17102	0.302712	-1.08758	0.317182	1	1	0	3	2	0	1	0	0	3	0	2	0	2	0	3	4
AT1G10810	1.79269	NA	1.01967	NA	1.69697	NA	-0.773025	NA	-0.0957273	NA	0.677298	NA	-0.553858	NA	-1.43385	NA	-1.37695	NA	-0.879989	NA	-0.823089	NA	0	NA	-1.81005	NA	0.536504	NA	0.643468	NA	1.26387	NA	0	0	2	0	0	1	0	0	0	0	0	0	0	0	0	0	2
AT1G10820	0.0789296	0.839531	0.163161	0.598353	0.00309653	0.995246	0.084231	0.812453	-0.0758331	0.845132	-0.160064	0.947469	0.0225051	1	0.0382184	0.975269	-0.0891702	0.84641	0.0157133	1	-0.111675	0.828735	-0.127389	0.853256	-0.151105	0.357072	-0.0946809	0.579477	-0.0261633	0.879908	-0.0588387	0.740391	131	75	119	113	117	94	115	88	211	157	85	77	316	257	340	292	282
AT1G10830	0.150634	0.775147	0.147038	0.806679	0.295298	0.379532	-0.0035955	0.995592	0.144664	0.784021	0.14826	0.987871	0.20682	0.756577	-0.054145	0.964188	0.00557687	1	-0.260965	0.631082	-0.201243	0.678737	0.0597219	0.977359	-1.73161	1.12533e-18	-1.7878	8.93106e-20	-1.53043	3.07985e-15	-1.44189	2.01417e-13	191	98	157	162	186	154	158	157	184	200	142	116	140	141	130	122	116
AT1G10840	-0.140232	0.546718	-0.0684043	0.852925	-0.0429614	0.873458	0.0718279	0.808587	0.0972707	0.730124	0.0254429	0.997118	-0.0455402	0.97828	0.025144	0.981062	-0.002126	1	0.0706841	0.912647	0.0434142	0.945827	-0.02727	0.994012	0.612312	5.70009e-07	0.51762	3.44218e-05	0.518764	1.84233e-05	0.571477	3.60711e-06	290	202	244	208	255	244	268	228	423	343	219	202	1040	1167	1329	861	953
AT1G10850	-0.274109	0.192762	-0.534717	0.000736014	-0.755301	2.28089e-07	-0.260608	0.258518	-0.481192	0.00568816	-0.220584	0.827366	0.125352	0.925728	0.350662	0.377779	0.512825	0.0888434	0.22531	0.717642	0.387473	0.298458	0.162163	0.833263	2.79997	7.89019e-58	2.40051	5.43528e-44	1.91459	9.44858e-33	1.53184	9.91024e-21	52	43	42	39	57	53	62	42	116	106	43	58	1100	870	1066	781	683
AT1G10865	-0.406376	0.35011	-0.419014	0.337021	-0.257528	0.56801	-0.0126389	0.98803	0.148847	0.828539	0.161486	0.992005	0.0931203	0.981676	0.0220506	1	-0.382019	0.484172	-0.0710697	0.991115	-0.475139	0.415943	-0.404069	NA	-0.34436	0.212046	-0.843855	0.00202141	-0.785425	0.00268655	-0.219869	0.472867	46	27	22	35	34	31	33	37	46	32	22	21	78	76	79	67	38
AT1G10870	0.0455918	0.920297	0.0406578	0.943412	0.0599674	0.848939	-0.00493401	0.991707	0.0143757	0.976757	0.0193097	0.997118	-0.047522	1	-0.138702	0.815772	0.134003	0.778809	-0.0911798	0.936848	0.181525	0.725756	0.272705	0.633076	0.67979	7.18307e-05	0.772903	8.88258e-06	0.859149	2.19901e-07	0.605754	0.000329611	58	50	58	45	52	63	45	46	97	90	53	48	262	255	323	221	278
AT1G10880	-0.297021	NA	0.557095	NA	0.037284	NA	0.854116	NA	0.334305	NA	-0.519811	NA	0	NA	0	NA	0	NA	0	NA	0	NA	0	NA	0.641541	NA	0.348746	NA	1.24158	NA	0.681087	NA	0	0	0	0	0	0	0	0	0	0	0	0	0	2	0	0	1
AT1G10890	0.159867	0.799749	0.328932	0.491333	0.133156	0.799091	0.169065	0.772123	-0.0267108	0.974435	-0.195776	0.980117	0.139535	0.927564	0.203342	0.753007	0.133394	0.83972	0.0638064	0.989406	-0.00614119	1	-0.0699476	0.977839	-1.20986	3.39767e-07	-1.18953	5.69346e-07	-1.08427	2.11985e-06	-1.21009	2.93146e-07	105	56	55	75	94	64	75	64	177	115	68	63	94	92	102	92	88
AT1G10900	-0.024343	0.979385	0.0508672	0.95885	-0.120106	0.809657	0.0752102	0.911902	-0.095763	0.883133	-0.170973	0.987871	0.236129	0.778275	0.0632835	0.966484	0.202648	0.69999	-0.172845	0.861399	-0.0334809	1	0.139364	0.902405	-0.835957	0.000315095	-1.09643	1.90045e-06	-0.848374	0.000167392	-1.15871	4.18538e-07	50	53	64	60	76	61	54	48	121	95	66	43	94	95	106	103	67
AT1G10910	0.148068	0.625677	0.280028	0.212636	0.324732	0.087003	0.131959	0.676061	0.176663	0.534482	0.044704	0.997118	-0.211552	0.615507	-0.170053	0.634979	-0.227745	0.403083	0.0414988	0.989406	-0.0161933	1	-0.0576921	0.961135	-0.804118	2.0461e-08	-0.444498	0.0033764	-0.354037	0.0152735	-0.251641	0.102477	197	121	146	133	126	136	146	142	209	156	122	125	307	257	263	248	288
AT1G10920	-0.149419	0.880626	-0.349163	0.653573	-0.311616	0.620577	-0.199744	NA	-0.162197	NA	0.0375474	0.997981	-0.23845	0.88915	0.360209	0.639852	-0.0516427	0.992667	0.598659	0.416571	0.186808	0.883212	-0.411852	NA	-1.05026	0.00137563	-0.961227	0.00644087	-1.75963	1.85076e-08	-1.31023	0.000114618	32	14	24	18	19	21	20	34	57	28	26	15	31	41	31	25	30
AT1G10930	-0.222927	0.467369	-0.243337	0.43324	-0.332004	0.15489	-0.0204102	0.968864	-0.109077	0.798842	-0.0886667	0.992189	-0.0644934	0.974361	-0.157761	0.741511	0.146536	0.712368	-0.093268	0.919347	0.21103	0.611879	0.304298	0.518525	-0.124061	0.505261	-0.282494	0.12094	-0.209637	0.246537	-0.602601	0.000447196	118	101	127	97	135	97	108	108	162	193	107	104	358	343	296	243	230
AT1G10940	0.0226276	0.973795	-0.123221	0.823592	-0.257556	0.394295	-0.145849	0.736866	-0.280184	0.403405	-0.134335	0.987871	-0.130988	0.897024	-0.0899457	0.902316	-0.15513	0.726984	0.0410423	0.999223	-0.0241422	1	-0.0651845	0.972162	0.197137	0.328276	0.350752	0.0755427	0.163861	0.420904	0.0947111	0.660172	164	138	166	142	148	135	148	144	251	236	128	89	656	518	517	529	542
AT1G10950	0.012902	0.970322	0.173421	0.283513	0.188006	0.170203	0.160519	0.342291	0.175104	0.274127	0.0145855	0.997118	0.0958312	0.797189	0.124402	0.583757	0.0421086	0.894561	0.0285704	0.985474	-0.0537227	0.885829	-0.082293	0.842782	-0.429257	1.06604e-05	-0.512187	1.42031e-07	-0.380238	6.80112e-05	-0.28336	0.00432882	525	370	441	417	455	548	526	451	804	636	437	358	1040	1004	1065	857	859
AT1G10960	-0.974488	1.71641e-06	-0.955177	1.89539e-06	-1.05192	9.03565e-08	0.0193114	0.974731	-0.0774275	0.883133	-0.0967389	0.992961	-0.156885	0.821695	-0.26906	0.467105	0.0494909	0.945979	-0.112174	0.888737	0.206376	0.620634	0.31855	0.488667	-1.20113	8.56382e-12	-2.01873	2.94959e-30	-1.88725	6.4314e-27	-2.30254	3.14913e-39	963	775	891	833	793	713	694	893	993	1215	1021	612	1335	1119	1135	553	536
AT1G10970	-0.588175	0.0362261	-0.458262	0.141383	-0.528073	0.0531967	0.129913	0.811338	0.0601016	0.926052	-0.0698114	0.997118	0.289008	0.810551	0.334953	0.65148	-0.629462	0.280144	0.0459448	1	-0.91847	0.095602	-0.964414	NA	1.49708	2.43078e-08	0.619898	0.0238722	0.703866	0.00545633	1.59847	1.97265e-07	17	19	18	21	27	18	28	17	40	16	10	10	144	166	177	114	85
AT1G10980	0.559664	0.607603	0.638756	NA	0.754962	0.358333	0.0790928	NA	0.195298	NA	0.116205	0.997118	1.11417	0.775841	0	NA	0	NA	-1.28847	0.696533	-1.14559	NA	0	NA	3.44167	0.000312281	2.88717	0.000636327	4.25473	4.68851e-06	4.22806	6.93261e-06	0	0	0	0	1	1	0	0	0	0	0	0	20	7	16	15	22
AT1G10990	1.1632	0.322101	1.44661	0.154954	1.03234	0.353053	0.283412	NA	-0.130862	NA	-0.414274	0.987871	-0.784244	0.271655	-1.31484	0.010418	-0.788153	0.155151	-0.5306	0.611726	-0.00390962	1	0.526691	NA	-5.91259	1.44485e-25	-3.96515	1.53945e-15	-3.15114	5.91531e-12	-4.0921	1.23689e-16	51	58	47	39	20	32	21	12	49	36	34	24	2	1	3	9	3
AT1G11000	0.329983	0.256971	0.296612	0.354721	0.176689	0.599661	-0.0333704	0.952	-0.153294	0.718272	-0.119924	0.991538	-0.144726	0.948501	0.253631	0.731211	-0.11698	0.902473	0.398357	0.600254	0.027746	1	-0.370611	0.664867	1.40429	5.24849e-09	1.879	2.14026e-14	1.44727	2.62221e-11	1.69796	2.75773e-12	28	20	19	17	22	21	25	31	42	28	15	21	160	177	227	201	203
AT1G11010	NA	NA	NA	NA	NA	NA	NA	NA	NA	NA	NA	NA	NA	NA	NA	NA	NA	NA	NA	NA	NA	NA	NA	NA	NA	NA	NA	NA	NA	NA	NA	NA	0	0	0	0	0	0	0	0	0	0	0	0	0	0	0	0	0
AT1G11020	-0.0131738	0.983903	0.127128	0.765188	0.174137	0.532972	0.140302	0.696295	0.187311	0.562637	0.0470092	0.997118	0.138114	0.897743	0.210106	0.672786	-0.340841	0.363383	0.0719919	0.966249	-0.478956	0.194666	-0.550947	0.181439	0.923441	4.22729e-07	0.772153	2.3612e-05	0.840462	1.07351e-06	1.43842	2.34212e-14	85	42	47	61	74	53	67	70	107	77	40	27	373	302	356	335	288
AT1G11030	NA	NA	NA	NA	NA	NA	NA	NA	NA	NA	NA	NA	NA	NA	NA	NA	NA	NA	NA	NA	NA	NA	NA	NA	NA	NA	NA	NA	NA	NA	NA	NA	0	0	0	0	0	0	0	0	0	0	0	0	0	0	0	0	0
AT1G11040	-0.255768	0.733488	-0.531168	0.34748	-0.477312	0.346465	-0.2754	NA	-0.221544	NA	0.0538563	0.997118	0	1	0	1	0	1	0	1	0	1	0	NA	5.53717	1.91141e-10	5.27365	1.61737e-09	5.19842	1.63981e-09	5.09526	5.53141e-09	0	0	0	0	0	0	0	0	0	0	0	0	91	60	68	56	49
AT1G11050	0.276198	0.696743	0.13796	0.898486	0.443801	0.365841	-0.138239	0.873084	0.167603	0.838926	0.305841	0.968858	-0.610434	0.354565	-0.292033	0.704904	-0.789169	0.0901184	0.3184	0.757153	-0.178735	0.883141	-0.497136	NA	-1.6243	4.83949e-08	-0.737671	0.0238484	-1.19431	6.62612e-05	-0.391333	0.247452	50	21	59	29	30	23	40	39	44	24	27	23	39	51	37	47	48
AT1G11060	0.33683	0.250068	0.223023	0.565613	0.195179	0.554426	-0.113807	0.799246	-0.141651	0.75005	-0.027844	0.997118	0.275717	0.695252	0.117585	0.885777	0.0659456	0.945694	-0.158133	0.872707	-0.209772	0.730184	-0.0516393	0.991657	0.342451	0.120653	0.403564	0.0565253	0.44789	0.0291591	0.471685	0.028107	41	43	42	51	42	60	56	38	75	70	38	32	149	168	190	171	181
AT1G11070	-0.43161	0.83949	-0.794536	NA	-0.11141	0.955487	-0.362926	NA	0.3202	NA	0.683126	0.978432	0.758781	0.742715	0.198289	NA	0.473728	NA	-0.560492	0.832527	-0.285052	NA	0.27544	NA	-1.34331	0.0749172	-2.5337	0.000649038	-2.33613	0.0020534	-1.92845	0.00849415	1	5	7	8	10	5	5	5	9	9	9	2	2	4	9	1	3
AT1G11080	1.44092	2.4647e-06	1.58103	7.2365e-08	1.66732	8.86306e-09	0.140108	0.842695	0.226395	0.722171	0.0862869	0.997118	1.5527	0.0408461	0.0392451	1	0.585903	0.583796	-1.51345	0.0363857	-0.966792	0.218946	0.546658	0.76465	2.48492	3.86603e-08	2.37315	1.20697e-12	4.0267	1.00074e-22	3.56633	3.1843e-20	5	3	5	2	11	29	5	2	10	15	6	1	87	64	103	231	185
AT1G11090	0.216632	0.773393	-0.111296	0.922008	0.178501	0.779661	-0.327927	0.608069	-0.0381302	0.969055	0.289797	0.976443	0.0379377	1	-0.157136	0.902316	-0.769446	0.177393	-0.195073	0.902225	-0.807384	0.206236	-0.612311	NA	-0.356455	0.296795	-0.177762	0.619386	-0.310616	0.365778	0.591492	0.104949	26	18	29	30	17	27	19	24	37	26	12	7	66	59	52	75	53
AT1G11100	-0.0476787	0.952896	-0.130532	0.857928	-0.289376	0.466732	-0.0828531	0.903692	-0.241698	0.638512	-0.158845	0.991538	0.805519	0.43295	-0.444914	0.748761	-0.183615	0.916668	-1.25043	0.126105	-0.989134	0.235067	0.261299	NA	2.92989	2.92097e-14	2.07669	2.64339e-10	3.24427	4.58381e-16	2.82413	1.92617e-12	6	1	11	17	5	10	2	4	10	4	8	4	151	156	145	132	139
AT1G11110	-0.740565	0.698013	-0.213394	NA	0.0747333	NA	0.527171	NA	0.815298	NA	0.288127	NA	0	NA	0	NA	0	NA	0	NA	0	NA	0	NA	3.01442	0.00463136	2.26896	0.0409201	2.93967	0.005895	3.11313	0.0035767	0	0	0	0	0	0	0	0	0	0	0	0	9	12	3	1	6
AT1G11112	-0.717942	0.698082	0.388644	NA	0.00477825	NA	1.10659	NA	0.72272	NA	-0.383866	NA	-0.87569	NA	0.0537258	NA	-0.0761097	NA	0.929415	NA	0.79958	NA	-0.129835	NA	0.8982	0.356693	1.05595	0.33297	1.23312	0.177155	0.979088	0.319715	0	1	2	0	1	0	2	0	2	2	0	1	8	4	8	5	1
AT1G11120	-0.323274	0.589871	-0.0378291	0.977512	-0.323236	0.532192	0.285445	NA	3.81392e-05	NA	-0.285407	0.974777	-0.213681	0.977911	0.279917	0.890885	-0.396324	0.803727	0.493598	0.825162	-0.182644	0.958759	-0.676242	NA	3.08359	3.38777e-11	2.974	1.6615e-09	2.76585	2.61567e-11	3.15668	4.32494e-10	7	3	2	3	1	6	5	1	13	4	1	4	151	90	106	81	92
AT1G11125	0.573172	0.446997	0.0587176	NA	0.422998	0.576583	-0.514454	NA	-0.150174	NA	0.36428	0.977387	0.225836	0.99392	-1.11957	NA	-0.552317	NA	-1.34541	0.549552	-0.778153	NA	0.567255	NA	1.81083	0.00709665	2.15816	0.000694975	2.98912	0.000100624	2.78614	0.000122299	2	1	2	2	2	2	0	0	2	0	0	3	19	19	24	26	28
AT1G11130	-0.0720427	0.865599	-0.230931	0.402498	-0.132593	0.641901	-0.158888	0.619217	-0.06055	0.884756	0.0983379	0.991538	-0.0887357	0.960835	0.249838	0.578051	0.252688	0.508193	0.338574	0.470746	0.341424	0.397405	0.00284985	1	1.41002	9.03042e-16	1.42672	1.81462e-15	0.929255	2.46809e-08	1.02474	2.28263e-09	53	55	57	40	66	49	62	70	111	94	64	49	524	428	439	358	388
AT1G11145	0.479567	NA	0.339344	NA	0	NA	-0.140224	NA	-0.474502	NA	-0.334279	NA	0	NA	0	NA	0	NA	0	NA	0	NA	0	NA	0	NA	0.338126	NA	0.22366	NA	0	NA	0	0	0	0	0	0	0	0	0	0	0	0	0	0	0	0	0
AT1G11150	-0.0848971	0.947351	-0.1103	0.940486	-0.0549647	0.955743	-0.0254027	NA	0.0299325	NA	0.0553352	0.997118	-0.0725172	1	-0.119878	0.961766	0.529935	0.484172	-0.0473612	1	0.602452	0.482838	0.649814	NA	-0.590389	0.156875	-0.602768	0.166467	-0.58081	0.15898	-1.17529	0.00213821	12	8	14	9	10	13	14	12	11	21	16	14	22	19	29	15	21
AT1G11160	0.311991	0.780067	0.337883	0.783924	0.0790464	0.944811	0.0258924	NA	-0.232945	NA	-0.258837	0.992005	-0.0905551	1	-0.209561	0.941632	0.926852	0.320726	-0.119006	1	1.01741	0.334479	1.13641	NA	1.65172	0.00170175	2.05426	0.000101843	2.19916	1.88857e-05	0.803911	0.107774	1	7	10	4	10	3	2	0	20	27	10	4	66	63	65	84	69
AT1G11170	0.334971	0.685331	0.0926188	0.951292	0.0224104	0.985417	-0.242352	NA	-0.31256	NA	-0.0702084	0.997118	-0.101753	1	0.215888	0.891581	0.112462	0.954079	0.31764	0.870968	0.214215	0.901998	-0.103425	NA	0.555271	0.200085	0.991994	0.019801	0.432002	0.304356	0.465219	0.285988	18	12	10	8	15	14	12	8	42	29	7	11	61	57	69	63	53
AT1G11175	-0.24528	0.851419	-0.107179	0.956797	0.357182	0.684271	0.138101	NA	0.602462	NA	0.464361	0.968229	0.343275	0.906484	0.0848996	NA	0.0532207	NA	-0.258375	0.926309	-0.290054	NA	-0.0316789	NA	-0.191459	0.736324	-0.780014	0.137378	-0.383538	0.469842	0.112502	0.845674	6	10	4	10	7	9	8	9	9	10	3	9	17	17	22	19	14
AT1G11180	-0.0211569	0.9831	-0.0954891	0.91427	0.0582179	0.921743	-0.0743323	0.918516	0.0793748	0.911215	0.153707	0.992005	-0.285131	0.722907	-0.306908	0.586003	0.0276138	1	-0.0217766	1	0.312745	0.581946	0.334521	0.656699	-1.05259	1.0305e-05	-0.78862	0.00189023	-0.841176	0.000549838	-1.02199	2.0711e-05	86	33	55	41	44	54	51	55	57	79	46	55	78	91	87	65	70
AT1G11185	0.373114	NA	0.532354	NA	0	NA	0.15924	NA	-0.36832	NA	-0.52756	NA	0	NA	0	NA	0	NA	0	NA	0	NA	0	NA	0	NA	0.243883	NA	0.428881	NA	0	NA	0	0	0	0	0	0	0	0	0	0	0	0	0	0	0	1	0
AT1G11190	0.659006	0.0512442	0.18166	0.802187	0.62228	0.0565453	-0.477346	0.24743	-0.0367258	0.963469	0.44062	0.755827	0.489412	0.920273	1.07919	0.500665	0.625206	0.734131	0.589776	0.825162	0.135795	0.993358	-0.453981	NA	4.20995	5.44046e-11	4.37954	1.86593e-14	3.31242	8.59349e-13	4.20702	1.18363e-14	2	0	1	2	1	2	0	1	10	2	3	1	82	89	91	108	125
AT1G11200	0.167459	0.745689	0.265161	0.554812	0.452739	0.121967	0.0977028	0.867863	0.28528	0.484547	0.187577	0.977387	0.0264166	1	-0.110542	0.896699	-0.121244	0.852802	-0.136959	0.898127	-0.147661	0.844627	-0.0107022	1	-0.460094	0.0435048	-0.319052	0.173056	-0.0843907	0.733644	0.113889	0.648488	107	51	55	64	67	82	57	65	120	74	66	57	120	175	184	160	147
AT1G11210	0.137598	0.933581	0.15346	0.936136	0.635439	0.405387	0.0158622	NA	0.49784	NA	0.481978	0.968229	-1.36254	0.00128139	-1.43591	0.000280732	-1.40613	0.000315264	-0.0733651	0.99882	-0.0435905	1	0.0297745	NA	-4.43353	3.41737e-31	-2.93339	3.83348e-12	-2.84416	5.21687e-13	-2.39196	5.25904e-10	73	39	70	18	24	27	22	21	38	33	14	23	9	9	6	8	7
AT1G11220	0.0586806	0.985778	-0.385934	NA	0.240765	NA	-0.444615	NA	0.182084	NA	0.626699	NA	-0.840754	NA	0.889563	NA	1.26795	NA	1.73032	NA	2.1087	NA	0.378384	NA	0.99398	0.300276	1.89341	0.0611638	-0.281517	0.764805	-0.0332025	0.972939	0	2	1	0	1	0	3	0	6	6	1	3	5	12	6	9	9
AT1G11230	NA	NA	NA	NA	NA	NA	NA	NA	NA	NA	NA	NA	NA	NA	NA	NA	NA	NA	NA	NA	NA	NA	NA	NA	NA	NA	NA	NA	NA	NA	NA	NA	0	0	0	0	0	0	0	0	0	0	0	0	0	0	0	0	0
AT1G11240	0.09529	0.910552	0.478832	0.253144	0.267526	0.576429	0.383542	0.424971	0.172236	0.800595	-0.211306	0.979196	-0.345897	0.663362	-0.44245	0.40226	0.0970096	0.909539	-0.0965532	0.968856	0.442907	0.411336	0.53946	NA	-1.42125	3.10603e-08	-0.980064	0.000411797	-0.499969	0.0591545	-1.25073	7.73323e-07	42	39	32	24	27	38	29	22	53	62	36	30	50	34	48	39	33
AT1G11250	0.00880129	0.996804	-0.0352264	0.973484	0.184237	0.686423	-0.0440277	0.952	0.175435	0.760004	0.219463	0.977387	0	1	0	1	0	1	0	1	0	1	0	NA	6.54478	9.92375e-16	6.54509	1.10156e-15	6.71779	6.13581e-17	6.76759	8.8933e-17	0	0	0	0	0	0	0	0	0	0	0	0	167	187	193	178	139
AT1G11260	0.882617	0.375877	0.919039	0.379392	0.931131	0.289361	0.0364218	0.983827	0.0485136	0.979832	0.0120917	1	0.170159	0.987612	-0.539285	0.699316	-0.962411	0.285646	-0.709443	0.645627	-1.13257	0.247087	-0.423126	0.857111	-2.8419	2.0543e-07	-2.12944	0.000121908	-1.38357	0.0143621	-0.948354	0.102197	1290	578	2053	2212	801	1167	1201	786	930	357	257	1076	693	366	413	830	913
AT1G11265	NA	NA	NA	NA	NA	NA	NA	NA	NA	NA	NA	NA	NA	NA	NA	NA	NA	NA	NA	NA	NA	NA	NA	NA	NA	NA	NA	NA	NA	NA	NA	NA	0	0	0	0	0	0	0	0	0	0	0	0	0	0	0	0	0
AT1G11270	-0.427929	0.399426	0.281111	0.671835	0.0539104	0.938882	0.70904	0.0881247	0.48184	0.331287	-0.227201	0.980117	0.168236	0.941849	0.458531	0.491846	0.264455	0.715935	0.290295	0.793155	0.0962187	0.953397	-0.194076	NA	0.152024	0.65503	-0.444142	0.17213	-0.0253962	0.940582	-0.0585208	0.866967	25	26	23	16	37	31	32	23	78	45	33	17	91	86	84	41	66
AT1G11280	-0.0845172	0.8922	-0.392372	0.238785	-0.0664344	0.887663	-0.307854	0.426837	0.0180828	0.979718	0.325937	0.827566	-0.115894	0.935908	-0.367768	0.375378	-0.0677385	0.930817	-0.251874	0.698126	0.0481559	0.97761	0.30003	0.641867	-0.879051	1.38305e-05	-0.847674	5.78048e-05	-0.903655	1.53836e-05	-0.877747	2.12262e-05	72	66	66	67	51	70	55	38	107	112	55	42	132	100	117	86	93
AT1G11290	0.0969773	0.935618	-0.0484607	0.976361	0.402906	0.512023	-0.145438	0.888606	0.305929	0.712994	0.451367	0.920776	-0.057149	1	0.159	0.896357	0.197642	0.821008	0.216149	0.885302	0.254791	0.793277	0.038642	NA	-1.72611	3.50029e-07	-1.57198	6.34134e-06	-1.93357	4.89862e-09	-1.52084	4.46553e-06	40	26	33	41	30	22	46	17	78	40	34	40	28	35	28	24	35
AT1G11300	-0.00600498	1	0.0490082	0.976541	-0.140501	0.867428	0.0550132	0.960948	-0.134496	0.899449	-0.189509	0.992941	-0.0226826	1	0.463187	0.560754	-0.269157	0.768324	0.48587	0.621879	-0.246475	0.836347	-0.732345	NA	-1.05598	0.0041259	-1.0393	0.00579153	-1.47016	2.3487e-05	-0.927325	0.0159766	39	24	23	29	17	38	33	36	82	35	18	21	24	41	63	48	33
AT1G11310	0.0237372	0.962534	0.283835	0.217827	0.332236	0.0845384	0.260098	0.288955	0.308499	0.162041	0.0484003	0.997118	-0.00690504	1	0.249548	0.348018	0.18557	0.477507	0.256453	0.403591	0.192475	0.525222	-0.063978	0.939306	-1.23947	2.25603e-19	-1.20883	4.00728e-18	-1.20519	3.45113e-19	-1.09281	1.35018e-15	442	276	361	382	304	370	435	438	672	503	377	366	570	416	432	400	416
AT1G11320	-0.0477081	0.982532	0.19276	0.920419	0.265679	0.813142	0.240468	NA	0.313387	NA	0.0729197	0.997118	0.491438	0.832727	-0.0394201	NA	0.695046	NA	-0.530858	0.791801	0.203609	NA	0.734466	NA	-0.414361	0.498678	-0.953507	0.0940614	-0.182181	0.769257	-0.843728	0.123108	5	6	7	5	11	10	9	2	11	17	6	9	16	15	11	15	6
AT1G11330	-0.101414	0.892798	0.473098	0.190254	0.0682264	0.905791	0.574511	0.105224	0.16964	0.784861	-0.404871	0.760003	-0.268376	0.747325	0.348836	0.474285	0.281068	0.541791	0.617212	0.146977	0.549444	0.192554	-0.0677681	0.977839	-1.18771	4.6505e-07	-1.02075	5.36179e-05	-1.06345	1.028e-06	-1.40056	1.17185e-09	62	32	52	41	31	47	60	61	106	78	52	52	54	64	80	57	47
AT1G11340	-0.636577	0.796669	0.531551	0.828117	0.555262	0.744721	1.16813	NA	1.19184	NA	0.0237111	0.999994	0.428889	0.777244	0.0557067	0.999158	0.281984	0.794634	-0.373182	0.81042	-0.146905	0.938298	0.226277	NA	-4.62799	2.48721e-12	-5.69346	1.93258e-13	-4.15215	2.34313e-12	-4.35471	9.98419e-13	26	10	11	20	17	25	17	19	21	23	22	13	1	3	0	0	0
AT1G11350	-0.199699	0.578605	-0.0975215	0.858526	0.072366	0.850591	0.102178	0.8214	0.272065	0.39348	0.169888	0.974777	-0.239326	0.552751	0.00504154	1	-0.290157	0.264918	0.244367	0.534318	-0.0508316	0.948733	-0.295199	0.454801	-2.11518	4.08331e-41	-2.07555	1.52652e-36	-2.21774	2.07512e-45	-1.75266	1.16088e-27	301	223	266	218	259	184	284	243	447	251	211	195	168	187	215	146	129
AT1G11360	0.337647	0.356453	0.271992	0.535724	0.414278	0.168002	-0.0656555	0.915699	0.0766309	0.897277	0.142286	0.9911	0.0357666	1	-0.326977	0.48333	-0.484274	0.169295	-0.362744	0.492083	-0.520041	0.181605	-0.157297	0.880944	-1.05426	6.93478e-07	-0.752376	0.000476893	-0.455288	0.0381197	-0.155705	0.524907	77	58	83	87	57	77	58	57	98	82	29	52	111	93	124	104	138
AT1G11362	0.822656	NA	-0.0234799	NA	1.31201	NA	-0.846136	NA	0.489351	NA	1.33549	NA	-0.484727	NA	0.426627	NA	-1.23069	NA	0.911354	NA	-0.745961	NA	-1.65731	NA	-0.0569053	0.966838	1.25048	0.29522	-0.507012	0.677809	2.48579	0.0306908	1	0	1	0	1	0	1	0	3	0	0	0	0	1	5	3	0
AT1G11370	0.809619	0.471275	0.518933	NA	1.37573	0.0787457	-0.290685	NA	0.566112	NA	0.856797	0.853379	0.668923	0.927234	0	NA	0	NA	-0.834594	0.868839	-0.698529	NA	0	NA	2.95684	0.00294641	3.09754	0.00090448	3.64145	0.000170873	4.36218	5.88394e-06	0	0	0	0	1	0	0	0	0	0	0	0	9	11	8	9	13
AT1G11380	0.363505	0.692987	0.332225	0.760014	0.00416912	0.999329	-0.0312793	0.98039	-0.359336	0.704897	-0.328056	0.980117	0.622973	0.543656	0.511328	0.578459	0.715771	0.285405	-0.111645	0.986645	0.0927975	0.974864	0.204442	NA	-0.839639	0.0472048	-1.09911	0.00658464	-1.01874	0.0106541	-1.55124	0.000102737	35	21	16	57	27	25	55	23	44	42	31	46	40	50	33	56	49
AT1G11390	-0.123333	0.723965	-0.177131	0.580694	-0.254974	0.255238	-0.0537984	0.902786	-0.131642	0.710229	-0.0778431	0.992219	0.00363081	1	-0.0177025	1	0.0876542	0.853606	-0.0213333	1	0.0840234	0.896643	0.105357	0.894563	0.0649546	0.715686	-0.0620088	0.73519	-0.0944739	0.586265	-0.277674	0.0948144	127	108	90	111	106	108	84	124	191	161	108	93	357	364	352	290	267
AT1G11400	-0.263533	0.708413	0.0873721	0.943169	-0.124713	0.853998	0.350905	0.574761	0.13882	0.87005	-0.212085	0.987871	0.348713	0.802059	0.180798	0.894116	0.0143667	1	-0.167915	0.935533	-0.334347	0.734843	-0.166431	NA	0.934761	0.00735868	0.322516	0.37469	0.841335	0.0117869	0.795682	0.0245741	13	17	23	25	20	23	23	15	38	34	9	15	91	116	119	64	91
AT1G11410	-0.147492	0.768806	-0.093318	0.891861	-0.0770137	0.865091	0.0541737	0.928922	0.0704779	0.903289	0.0163043	0.999298	-0.198636	0.893179	0.0569138	0.979188	-0.18431	0.802974	0.25555	0.808238	0.0143254	1	-0.241224	0.829959	1.10182	6.25593e-06	1.15296	6.57376e-06	0.951589	4.80472e-05	1.20912	1.4905e-06	32	20	28	16	23	30	34	22	46	21	22	28	175	176	190	138	126
AT1G11420	-0.017697	0.999563	0.625661	0.682785	0.0587251	0.973504	0.643358	NA	0.076422	NA	-0.566936	0.977387	-1.06014	0.691375	0.302103	NA	0.822626	NA	1.36224	0.513265	1.88276	NA	0.520524	NA	1.10948	0.142298	2.15192	0.00986073	1.43304	0.0401784	0.345583	0.648816	2	5	1	1	1	1	2	0	13	17	1	1	18	21	23	17	15
AT1G11430	0.0389988	0.937984	0.125488	0.750609	0.211831	0.376753	0.086489	0.818744	0.172832	0.574028	0.0863427	0.992005	-0.0794167	0.935586	-0.368838	0.118428	-0.0148907	1	-0.289422	0.346444	0.064526	0.912967	0.353948	0.248871	-1.17922	1.08225e-16	-1.0608	1.89775e-13	-0.684892	2.25313e-06	-0.952497	2.79412e-11	417	346	328	340	358	333	315	268	452	580	353	230	552	470	498	467	434
AT1G11440	-0.10118	0.898534	0.158626	0.829609	0.246202	0.589853	0.259805	0.634561	0.347382	0.471973	0.0875765	0.997118	0.462549	0.483091	0.707075	0.0963416	0.144595	0.859008	0.244526	0.786598	-0.317955	0.621112	-0.56248	NA	-0.454809	0.105065	-1.01854	0.000114176	-1.00326	3.0792e-05	-0.353201	0.205934	29	24	30	41	33	40	42	40	89	34	29	31	64	55	71	39	67
AT1G11450	-0.369711	0.840287	-1.42122	NA	-0.454124	0.740015	-1.05151	NA	-0.0844136	NA	0.967093	0.904841	-0.444102	0.946249	0.173318	NA	0.990039	NA	0.617419	0.873454	1.43414	NA	0.816721	NA	0.893657	0.274024	0.968048	0.271706	-0.700878	0.406962	-0.550506	0.480184	2	0	4	0	0	4	4	2	2	4	6	3	8	10	19	4	11
AT1G11460	0.065518	NA	-0.384734	NA	-0.372895	NA	-0.450252	NA	-0.438413	NA	0	NA	0	NA	0.65214	NA	0.692443	NA	0.652215	NA	0.692518	NA	0.0403031	NA	0.231079	NA	0.296672	NA	-0.805795	NA	-0.834259	NA	0	0	0	0	0	0	1	0	0	0	1	0	0	0	1	1	0
AT1G11470	-0.504791	NA	-0.0276841	NA	-0.509569	NA	0.477107	NA	0	NA	-0.481885	NA	0	NA	0	NA	0	NA	0	NA	0	NA	0	NA	0.400016	NA	0	NA	0.398139	NA	0	NA	0	0	0	0	0	0	0	0	0	0	0	0	0	0	2	0	0
AT1G11475	-0.0715848	0.916562	-0.158056	0.795096	-0.119086	0.797064	-0.0864716	0.888749	-0.0475016	0.943273	0.03897	0.997118	-0.0260793	1	0.0207418	1	0.254097	0.650788	0.0468211	1	0.280176	0.663161	0.233355	0.815832	1.87342	2.65469e-15	1.82792	1.99364e-14	1.69463	2.6368e-13	1.50024	1.23652e-10	33	31	63	35	45	44	46	48	61	72	52	35	456	496	530	356	438
AT1G11480	-0.0898078	0.763377	-0.181811	0.422632	-0.134456	0.529826	-0.0920033	0.748046	-0.0446477	0.896282	0.0473556	0.997118	-0.227409	0.437448	-0.229144	0.350056	-0.175194	0.4608	-0.00173555	1	0.0522148	0.923746	0.0539503	0.94941	0.206199	0.108827	0.3438	0.00733979	0.253533	0.046962	0.246938	0.0573346	391	261	317	292	254	270	286	272	447	383	268	235	1245	1098	1153	999	999
AT1G11490	0.0882789	NA	-0.539418	NA	0.393224	NA	-0.627697	NA	0.304945	NA	0.932643	NA	0	NA	1.31815	NA	1.58872	NA	1.31735	NA	1.58792	NA	0.270567	NA	0.216233	NA	0.303708	NA	-1.64134	NA	-0.979263	NA	0	0	0	0	0	0	0	2	0	2	1	0	1	0	0	0	1
AT1G11500	0.0117764	1	0.410294	NA	0.494533	0.714713	0.398518	NA	0.482757	NA	0.0842388	0.997118	-1.02395	0.779829	-0.768251	NA	-0.221993	NA	0.255698	0.994703	0.801955	NA	0.546258	NA	1.65922	0.0538047	2.69495	0.00451396	2.83777	0.00127426	2.37575	0.00581817	4	0	0	1	0	0	1	1	0	0	0	3	18	13	15	15	22
AT1G11510	0.0616168	0.986475	-0.0344418	NA	-0.178663	NA	-0.0960586	NA	-0.24028	NA	-0.144222	NA	0	NA	0	NA	0	NA	0	NA	0	NA	0	NA	2.88072	0.00742984	2.93759	0.0066895	2.98435	0.00538756	2.72569	0.0124177	0	0	0	0	0	0	0	0	0	0	0	0	5	8	10	12	6
AT1G11520	-0.91005	NA	-1.12152	NA	-0.0943695	NA	-0.211474	NA	0.815681	NA	1.02715	NA	0	NA	0	NA	0	NA	0	NA	0	NA	0	NA	1.33698	NA	0.430685	NA	0.264076	NA	1.24801	NA	0	0	0	0	0	0	0	0	0	0	0	0	3	0	2	0	0
AT1G11530	0.0640285	0.953287	0.511232	0.337192	0.90228	0.0135013	0.447204	0.436996	0.838252	0.0454797	0.391048	0.899772	-0.380451	0.591898	-0.178818	0.825257	-0.176768	0.786084	0.201634	0.856347	0.203683	0.794436	0.00204937	1	-2.79371	3.03007e-24	-2.34923	3.19058e-16	-2.10366	2.48726e-15	-1.71466	1.3337e-10	100	63	93	61	53	80	47	74	169	85	77	66	49	25	38	28	25
AT1G11540	0.675238	0.271692	0.252192	0.825251	0.277289	0.718178	-0.423046	NA	-0.39795	NA	0.0250967	0.999607	0.534754	0.913964	-0.22816	NA	-0.794079	NA	-0.762915	0.812341	-1.32883	NA	-0.565919	NA	2.81954	8.31465e-05	2.96002	3.81375e-06	3.29989	2.43279e-06	3.89091	1.55526e-06	0	1	2	3	1	1	1	2	0	0	0	1	37	29	22	43	49
AT1G11545	0.971734	3.48394e-06	0.269887	0.487037	-0.107564	0.802851	-0.701847	0.00304508	-1.0793	3.15885e-07	-0.37745	0.687945	0.462642	0.449359	0.0227257	1	0.271159	0.632895	-0.439917	0.465697	-0.191483	0.803986	0.248433	0.802626	0.78685	0.00125915	1.29594	3.26821e-09	1.03401	5.87676e-06	0.408128	0.0952701	30	19	32	33	37	41	34	13	56	53	27	23	169	121	150	230	292
AT1G11550	NA	NA	NA	NA	NA	NA	NA	NA	NA	NA	NA	NA	NA	NA	NA	NA	NA	NA	NA	NA	NA	NA	NA	NA	NA	NA	NA	NA	NA	NA	NA	NA	0	0	0	0	0	0	0	0	0	0	0	0	0	0	0	0	0
AT1G11560	-0.686053	0.666055	-0.321678	NA	-1.44235	NA	0.364375	NA	-0.756294	NA	-1.12067	NA	0	NA	0	NA	0	NA	0	NA	0	NA	0	NA	3.75503	0.000230517	3.0636	0.00348461	3.58197	0.000452311	2.33866	0.0302418	0	0	0	0	0	0	0	0	0	0	0	0	14	14	17	13	4
AT1G11570	-1.27427	0.150709	-0.235393	NA	-1.39111	NA	1.03887	NA	-0.116841	NA	-1.15571	NA	-0.640279	NA	-0.212847	NA	0.445797	NA	0.427432	NA	1.08608	NA	0.658644	NA	3.43325	0.000154613	2.79926	0.00521377	3.4107	0.000156549	1.59635	0.083599	0	0	1	0	0	0	0	0	1	1	1	0	20	20	25	9	8
AT1G11572	-0.0613838	0.969012	-0.303358	NA	-0.329713	0.714307	-0.241974	NA	-0.268329	NA	-0.0263549	0.999607	0	1	0	NA	0	NA	0	1	0	NA	0	NA	4.43269	1.68368e-06	4.36435	2.8045e-06	4.306	2.82503e-06	4.1351	9.43544e-06	0	0	0	0	0	0	0	0	0	0	0	0	31	22	33	25	25
AT1G11580	-0.146687	0.869792	-0.0520863	0.970725	-0.089529	0.902542	0.0946005	0.917789	0.0571577	0.954541	-0.0374427	0.997118	0.104641	0.980978	-0.411098	0.557762	0.599467	0.218786	-0.515739	0.492321	0.494827	0.419962	1.01057	0.0594953	-0.5508	0.0830276	-0.802128	0.0108782	-0.191788	0.576642	-1.2398	3.68574e-05	73	42	60	51	76	58	40	60	51	188	80	31	109	115	146	101	98
AT1G11590	NA	NA	NA	NA	NA	NA	NA	NA	NA	NA	NA	NA	NA	NA	NA	NA	NA	NA	NA	NA	NA	NA	NA	NA	NA	NA	NA	NA	NA	NA	NA	NA	0	0	0	0	0	0	0	0	0	0	0	0	0	0	0	0	0
AT1G11592	-0.329002	0.388646	-0.24775	0.600798	-0.127102	0.78011	0.0812518	0.899102	0.201899	0.688737	0.120648	0.992005	-0.105682	0.968687	-0.253119	0.723107	-0.461419	0.341245	-0.147438	0.914539	-0.355737	0.585044	-0.2083	0.87049	0.666286	0.00684127	0.442966	0.0906348	0.671655	0.00674131	1.0006	0.000114949	42	19	45	21	34	42	25	29	55	31	24	23	176	173	174	142	109
AT1G11593	NA	NA	NA	NA	NA	NA	NA	NA	NA	NA	NA	NA	NA	NA	NA	NA	NA	NA	NA	NA	NA	NA	NA	NA	NA	NA	NA	NA	NA	NA	NA	NA	0	0	0	0	0	0	0	0	0	0	0	0	0	0	0	0	0
AT1G11600	0.0970224	0.978485	-0.407237	0.897317	-0.0290342	0.993069	-0.504259	0.828043	-0.126057	0.965878	0.378203	0.997118	1.53571	0.486359	1.20418	0.56316	0.845656	0.682049	-0.331526	0.965553	-0.690053	0.796741	-0.358527	0.957947	4.15977	6.3641e-06	2.72109	0.00266898	2.54835	0.00506815	3.28508	0.000309429	0	4	1	2	12	12	0	0	32	15	0	2	216	235	249	199	212
AT1G11608	0.726186	NA	0	NA	0	NA	-0.723443	NA	-0.717572	NA	0	NA	0	NA	0	NA	0	NA	0	NA	0	NA	0	NA	0	NA	0.572927	NA	0	NA	0	NA	0	0	0	0	0	0	0	0	0	0	0	0	0	0	0	2	0
AT1G11610	-0.842491	0.0432123	-0.880938	0.0312214	-1.00212	0.0078995	-0.0384467	0.968864	-0.159632	0.853154	-0.121186	0.997118	0	1	0	1	0	1	0	1	0	1	0	NA	7.31637	5.20662e-19	6.46571	5.07662e-15	6.6417	3.17004e-16	6.35194	1.36759e-14	0	0	0	0	0	0	0	0	0	0	0	0	414	248	319	174	138
AT1G11620	0	NA	0.408012	NA	0	NA	0.373913	NA	0	NA	-0.390881	NA	0	NA	0	NA	0	NA	0	NA	0	NA	0	NA	0	NA	0	NA	0.26809	NA	0	NA	0	0	0	0	0	0	0	0	0	0	0	0	0	0	0	0	0
AT1G11630	0.36836	0.558384	0.266818	0.746092	-0.172901	0.806347	-0.101543	NA	-0.541261	NA	-0.439718	0.895146	-0.433632	0.678695	-0.924717	0.106513	-0.829536	0.132912	-0.491085	0.640287	-0.395904	0.670599	0.0951813	NA	-1.08104	0.000889121	-0.279046	0.450497	0.110497	0.779933	-0.424403	0.278164	26	18	25	21	18	11	10	18	15	18	15	7	31	27	43	33	44
AT1G11640	NA	NA	NA	NA	NA	NA	NA	NA	NA	NA	NA	NA	NA	NA	NA	NA	NA	NA	NA	NA	NA	NA	NA	NA	NA	NA	NA	NA	NA	NA	NA	NA	0	0	0	0	0	0	0	0	0	0	0	0	0	0	0	0	0
AT1G11650	0.0551822	0.850779	0.0860168	0.763354	0.177276	0.266741	0.0308346	0.921701	0.122094	0.574028	0.0912594	0.977387	-0.0370369	0.974361	-0.0417276	0.925553	-0.172664	0.327557	-0.00469072	1	-0.135627	0.555855	-0.130937	0.689558	-0.758988	6.26828e-14	-0.666769	6.46851e-11	-0.631244	4.38417e-10	-0.409048	8.45491e-05	1343	903	1088	1066	1030	1115	1212	1061	1599	1321	897	831	2205	1859	2096	1798	1896
AT1G11655	0	NA	0	NA	0.724895	NA	0	NA	0.704007	NA	0.722627	NA	0	NA	0	NA	0	NA	0	NA	0	NA	0	NA	0	NA	0	NA	0	NA	0.575982	NA	0	0	0	0	0	0	0	0	0	0	0	0	0	0	0	0	0
AT1G11660	-0.153608	0.55284	-0.0501353	0.914079	0.0833121	0.748796	0.103472	0.735385	0.23692	0.276275	0.133447	0.968229	0.0122934	1	0.140606	0.697234	0.14014	0.647019	0.128313	0.805652	0.127846	0.743466	-0.000466825	1	-0.548588	5.2558e-05	-0.714489	2.91037e-07	-0.73933	7.18711e-09	-0.605415	5.42122e-06	132	82	106	110	94	115	113	121	198	162	116	88	218	230	235	164	188
AT1G11670	0.215635	0.64113	0.397221	0.25281	0.41466	0.170521	0.181587	0.707739	0.199026	0.681864	0.0174389	0.999298	-0.450681	0.483091	-0.0198208	1	-0.657407	0.112757	0.43086	0.505495	-0.206727	0.815334	-0.637586	0.280791	-0.189995	0.461585	0.47632	0.0701182	0.227047	0.352556	0.882073	0.000623578	40	19	53	26	28	26	32	38	65	34	25	14	95	107	102	101	95
AT1G11680	-0.101659	0.698258	-0.235375	0.195641	-0.146551	0.451695	-0.133715	0.570081	-0.0448914	0.890846	0.088824	0.987378	0.273842	0.251057	-0.0657626	0.880528	0.202944	0.3363	-0.339605	0.103221	-0.0708981	0.867828	0.268707	0.339679	0.686239	5.2156e-09	0.310738	0.010112	0.516627	1.16796e-05	0.336744	0.00522808	360	289	318	322	428	419	323	311	495	553	368	257	1729	1633	1539	1322	1310
AT1G11684	-0.660226	NA	-0.680594	NA	-0.673973	NA	0	NA	0	NA	0	NA	0	NA	0	NA	0	NA	0	NA	0	NA	0	NA	0.528596	NA	0	NA	0	NA	0	NA	0	0	0	0	0	0	0	0	0	0	0	0	1	1	0	0	0
AT1G11690	0.413974	NA	0	NA	0.377164	NA	-0.413691	NA	-0.03681	NA	0.376881	NA	0	NA	0	NA	0	NA	0	NA	0	NA	0	NA	0	NA	0.268034	NA	0	NA	0.234156	NA	0	0	0	0	0	0	0	0	0	0	0	0	0	0	0	0	1
AT1G11700	-0.426851	0.581979	-0.0819053	0.960788	-0.238503	0.765158	0.344945	0.687407	0.188348	0.857113	-0.156598	0.997118	0.90314	0.359961	1.08893	0.151272	1.06117	0.125465	0.185794	0.94361	0.158029	0.93305	-0.0277648	NA	1.90029	1.35331e-05	0.570301	0.186372	0.729453	0.073376	0.60062	0.156193	15	6	9	16	17	24	20	33	22	34	33	2	157	89	119	84	74
AT1G11710	-0.0684549	0.973047	-0.73162	0.537817	-1.06005	0.239798	-0.663165	NA	-0.99159	NA	-0.328425	0.992941	-0.203674	0.964164	-0.2764	NA	0.00639227	NA	-0.0727261	1	0.210066	NA	0.282792	NA	-1.72796	0.000679145	-1.59274	0.00339621	-2.18318	6.21175e-05	-2.7944	1.33982e-06	11	10	10	7	5	15	7	11	13	16	11	6	7	8	13	9	6
AT1G11720	-0.258253	0.440781	-0.234118	0.532731	-0.0698295	0.863704	0.0241355	0.966759	0.188424	0.643082	0.164288	0.977387	-0.0417235	1	0.118925	0.838262	0.231913	0.509231	0.160649	0.817066	0.273637	0.48229	0.112988	0.898534	-0.787565	1.36489e-05	-1.00409	7.05679e-08	-1.14061	8.90378e-11	-1.08931	9.26306e-10	133	70	92	88	105	88	130	98	154	153	114	89	159	172	199	120	132
AT1G11730	0.161995	0.908171	0.201361	0.895929	0.248372	0.794934	0.0393661	NA	0.0863767	NA	0.0470107	0.998191	-2.63485	0.094606	0.165264	NA	-1.75714	NA	2.80011	0.0624931	0.877711	NA	-1.9224	NA	1.20664	0.0447319	4.00348	6.71432e-06	1.24274	0.0252782	3.21214	3.87711e-05	5	3	2	0	0	0	1	1	13	2	0	0	26	21	28	20	29
AT1G11735	-0.0914693	0.981987	-0.170202	NA	-0.577203	NA	-0.0787329	NA	-0.485733	NA	-0.407001	NA	-0.303318	NA	0.483919	NA	0.404401	NA	0.787237	NA	0.707719	NA	-0.0795178	NA	-0.824567	0.44366	-0.612718	0.590621	-1.47869	0.143281	-1.80617	0.0842755	1	4	0	2	2	0	4	3	2	4	3	1	5	3	0	2	3
AT1G11740	0.143085	0.964047	0.59259	NA	0.24441	NA	0.449504	NA	0.101324	NA	-0.34818	NA	-1.14334	NA	-0.516828	NA	-0.129975	NA	0.626508	NA	1.01336	NA	0.386854	NA	-0.833666	0.405014	0.452757	0.692402	0.275753	0.794509	-0.459281	0.661914	1	0	5	0	0	2	0	1	4	0	2	3	5	3	1	3	2
AT1G11750	0.0772395	0.770377	0.0392843	0.921953	0.144049	0.409618	-0.0379553	0.902823	0.0668097	0.807347	0.104765	0.973397	-0.0470244	0.956346	-0.127901	0.598251	-0.237652	0.138355	-0.0808767	0.853278	-0.190628	0.343892	-0.109751	0.773278	-0.611864	2.94148e-09	-0.4876	3.11669e-06	-0.444678	1.88219e-05	-0.230162	0.0346014	1134	708	994	937	837	922	820	925	1382	1007	782	661	1921	1869	1984	1737	1833
AT1G11755	-0.554566	0.169686	-0.150105	0.852925	0.0451209	0.945814	0.404461	0.412811	0.599687	0.135095	0.195226	0.987871	-0.157383	0.92906	-0.0163669	1	0.12815	0.869739	0.141016	0.917987	0.285533	0.663528	0.144517	0.917658	-0.653766	0.0141282	-1.05095	0.00013407	-0.787505	0.00260061	-0.736796	0.00532809	63	39	64	46	57	43	61	61	71	89	52	48	118	110	98	42	62
AT1G11760	-0.336204	0.736613	-0.146188	0.924574	0.129181	0.892263	0.190016	NA	0.465385	NA	0.275369	0.991538	0.668913	0.762068	-0.25759	NA	0.94339	NA	-0.926503	0.583153	0.274477	NA	1.20098	NA	1.57708	0.00630772	0.571968	0.306751	1.68849	0.00333389	0.762876	0.136133	3	3	3	5	6	4	4	2	3	13	4	3	30	37	24	25	21
AT1G11765	0.437844	0.225338	-0.0089272	0.995842	0.553224	0.0661739	-0.446771	0.239578	0.11538	0.852203	0.562152	0.410315	0	1	0	1	0	1	0	1	0	1	0	1	6.4966	1.12227e-15	6.92589	1.25175e-17	6.69735	5.07066e-17	7.08866	1.66052e-18	0	0	0	0	0	0	0	0	0	0	0	0	165	177	200	204	246
AT1G11770	0.440641	0.28827	-0.47708	0.25691	-0.0806631	0.892263	-0.917721	0.00400607	-0.521305	0.183367	0.396417	0.8337	0	1	0	1	0	1	0	1	0	1	0	1	9.62445	4.30187e-39	10.056	1.49397e-42	9.37488	4.06985e-38	9.58547	6.36902e-39	0	0	0	0	0	0	0	0	0	0	0	0	2752	2174	2036	2789	3443
AT1G11780	0.187061	0.747097	0.258855	0.641264	0.147717	0.770997	0.0717935	0.919697	-0.0393449	0.960117	-0.111138	0.995163	-0.429297	0.448558	-0.1902	0.78203	-0.173981	0.7697	0.239097	0.781377	0.255316	0.681086	0.0162192	1	-1.03706	1.27215e-05	-0.420704	0.102483	-0.588007	0.014822	-0.715365	0.00350478	95	61	97	54	63	68	55	53	182	100	86	46	111	130	141	132	114
AT1G11785	1.19321	NA	1.5508	NA	1.43774	NA	0.357588	NA	0.244527	NA	-0.11306	NA	1.41393	NA	0.757463	NA	0.727616	NA	-0.65647	NA	-0.686317	NA	-0.029847	NA	0	NA	-0.690654	NA	0.323404	NA	0.240191	NA	0	0	0	2	0	0	1	0	0	1	0	0	0	0	0	0	1
AT1G11790	-0.214401	0.578605	-0.258491	0.487738	-0.251335	0.421899	-0.0440899	0.93962	-0.0369337	0.953122	0.00715612	0.999607	-0.195756	0.780771	-0.274113	0.512879	0.0406473	0.972746	-0.0783567	0.957504	0.236404	0.603837	0.31476	0.565119	-0.886691	1.83301e-06	-0.905336	3.7541e-06	-0.871069	4.02178e-06	-1.17867	3.62976e-10	110	68	86	78	74	75	72	66	131	152	75	61	174	124	146	133	106
AT1G11800	0.165066	0.826965	-0.154523	0.865874	0.214965	0.696542	-0.319588	NA	0.0498992	NA	0.369488	0.911435	0.325199	0.817476	0.0315567	1	0.163452	0.884696	-0.293642	0.832034	-0.161746	0.909438	0.131896	NA	0.321958	0.367783	0.161825	0.651371	0.135878	0.709073	0.37347	0.278789	18	15	10	16	19	19	20	15	18	13	20	16	59	56	55	51	53
AT1G11810	-0.793946	NA	-0.810709	NA	-0.805571	NA	0	NA	0	NA	0	NA	0	NA	0	NA	0	NA	0	NA	0	NA	0	NA	0.670268	NA	0	NA	0	NA	0	NA	0	0	0	0	0	0	0	0	0	0	0	0	1	0	2	0	0
AT1G11820	0.107637	0.739035	-0.0349229	0.949581	0.046208	0.883229	-0.14256	0.62391	-0.0614294	0.869719	0.0811309	0.992005	-0.075212	0.942658	0.0375849	0.968756	-0.0585091	0.901539	0.112797	0.851509	0.0167029	1	-0.096094	0.888049	-0.136839	0.364806	0.0460107	0.777667	-0.209346	0.148262	-0.0321217	0.846018	216	160	239	188	172	219	176	171	464	284	158	173	558	575	620	570	548
AT1G11840	-0.0309708	0.956813	-0.0582273	0.927842	-0.14071	0.666388	-0.0272565	0.957553	-0.109739	0.796929	-0.0824827	0.993362	0.00445992	1	-0.304103	0.341724	-0.0017579	1	-0.308563	0.409184	-0.00621782	1	0.302345	0.488667	0.430073	0.0111378	0.394642	0.0211172	0.675949	4.77086e-05	0.291121	0.0951688	445	281	457	432	351	378	316	334	498	568	452	218	1551	1694	1718	1501	1367
AT1G11850	0.387819	0.25493	0.530805	0.0640609	0.227085	0.552872	0.142987	0.776334	-0.160734	0.755983	-0.30372	0.865305	-0.733741	0.581318	-0.929315	0.315458	-0.619907	0.503674	-0.195574	0.967146	0.113834	0.982964	0.309409	NA	2.13484	9.99924e-10	3.2564	5.24099e-15	3.59496	3.41674e-19	2.98183	7.98033e-14	12	5	6	5	5	3	7	2	5	7	6	2	106	114	105	124	126
AT1G11860	-0.438154	0.025948	-0.299212	0.213742	-0.319023	0.127576	0.138942	0.684444	0.119131	0.749495	-0.0198112	0.997118	0.108059	0.865144	0.208559	0.486047	0.116129	0.715876	0.1005	0.872707	0.00806978	1	-0.0924299	0.890354	-1.66803	8.23067e-33	-2.21425	3.42638e-55	-2.1758	4.15005e-55	-2.10318	1.32035e-50	747	562	892	805	728	812	832	974	1211	1058	828	584	682	708	772	467	430
AT1G11870	-0.150033	0.535949	0.0720182	0.850605	0.0247382	0.935466	0.222052	0.289865	0.174772	0.454616	-0.04728	0.997118	-0.141857	0.742715	-0.124716	0.707585	-0.245997	0.248146	0.017141	1	-0.10414	0.787471	-0.121281	0.807466	-0.619529	4.9123e-07	-0.627705	8.38513e-07	-0.422794	0.000634853	-0.348793	0.00731802	241	201	235	207	206	197	219	201	343	255	170	168	434	443	512	367	348
AT1G11880	-0.108416	0.879671	0.0681736	0.942119	0.0562424	0.92285	0.176589	0.754381	0.164658	0.786381	-0.0119312	0.999607	0.0104594	1	-0.115743	0.92644	-0.10772	0.913859	-0.126203	0.944037	-0.118179	0.922787	0.00802355	NA	0.0986828	0.741214	-0.0201922	0.949795	0.2826	0.30753	0.262645	0.365095	29	16	39	34	23	26	23	26	46	40	19	22	66	98	117	75	65
AT1G11890	0.0582796	0.897043	-0.149417	0.672588	-0.227871	0.321201	-0.207696	0.453141	-0.286151	0.226048	-0.0784546	0.992189	-0.0939114	0.934175	-0.0958932	0.863611	-0.0414034	0.958175	-0.00198183	1	0.0525079	0.951867	0.0544897	0.973917	0.472389	0.00292695	0.624579	9.05458e-05	0.418865	0.008139	0.285921	0.0849158	143	78	142	100	98	137	93	121	202	182	96	90	515	533	516	537	455
AT1G11900	0.309863	0.887652	1.05543	NA	1.13663	0.271646	0.745569	NA	0.826766	NA	0.0811971	0.997118	0.174351	1	0.788881	NA	0.267357	NA	0.61453	0.799647	0.0930056	NA	-0.521524	NA	-1.32042	0.0770083	-1.18491	0.111027	-1.05387	0.103885	-0.451146	0.538794	2	6	3	2	5	6	2	9	15	9	3	3	4	3	6	4	5
AT1G11905	0.23188	0.689766	0.315923	0.552037	0.533634	0.124461	0.0840435	NA	0.301755	NA	0.217711	0.977387	-0.0512517	1	0.78244	0.258329	0.499182	0.51874	0.833691	0.284691	0.550434	0.537991	-0.283257	NA	1.18653	0.000947951	1.46966	4.89771e-05	0.720017	0.0164054	1.22099	0.000133571	6	9	12	6	8	12	13	21	24	22	10	9	68	53	78	62	81
AT1G11910	0.145485	0.723744	-0.223332	0.546267	0.200171	0.518068	-0.368817	0.186055	0.0546855	0.915718	0.423503	0.438574	0.356942	0.289089	0.272495	0.42218	0.0459803	0.947255	-0.0844473	0.926616	-0.310962	0.328418	-0.226515	0.660577	-0.766363	6.38718e-06	-0.97782	6.2401e-09	-1.26219	3.89077e-14	-0.612173	0.000370816	2456	1416	1993	2352	1978	3077	2222	2798	3236	2680	2146	1394	4042	3052	3564	3596	3427
AT1G11915	-0.091942	0.963701	-0.24644	NA	-0.253227	0.845295	-0.154498	NA	-0.161284	NA	-0.00678647	1	-0.0122182	1	0.487136	NA	0.201204	NA	0.499354	0.910038	0.213422	NA	-0.285932	NA	1.73247	0.0351077	1.65274	0.0490774	0.998892	0.190613	1.27804	0.119465	0	2	1	0	2	1	1	2	3	3	1	0	17	11	11	9	11
AT1G11920	NA	NA	NA	NA	NA	NA	NA	NA	NA	NA	NA	NA	NA	NA	NA	NA	NA	NA	NA	NA	NA	NA	NA	NA	NA	NA	NA	NA	NA	NA	NA	NA	0	0	0	0	0	0	0	0	0	0	0	0	0	0	0	0	0
AT1G11925	NA	NA	NA	NA	NA	NA	NA	NA	NA	NA	NA	NA	NA	NA	NA	NA	NA	NA	NA	NA	NA	NA	NA	NA	NA	NA	NA	NA	NA	NA	NA	NA	0	0	0	0	0	0	0	0	0	0	0	0	0	0	0	0	0
AT1G11930	-0.0364161	0.953975	0.0806236	0.899161	0.169092	0.62307	0.11704	0.797657	0.205508	0.593616	0.088468	0.993362	-0.169268	0.827556	-0.1893	0.699316	-0.313248	0.355454	-0.0200317	1	-0.143981	0.811057	-0.123949	0.894723	-0.75945	4.04226e-05	-0.626598	0.00117923	-0.489527	0.00901599	-0.27711	0.168531	96	83	117	88	76	98	104	91	115	103	68	75	168	170	212	167	150
AT1G11940	0.0164277	0.981479	0.153116	0.723966	-0.0277355	0.94997	0.136688	0.729403	-0.0441632	0.930598	-0.180851	0.967951	0.111334	0.962708	0.0881909	0.949932	0.140155	0.853578	-0.0231431	1	0.0288206	1	0.0519636	0.995049	1.54797	5.28404e-12	1.45306	6.34996e-11	1.61289	1.20457e-14	1.38008	2.99026e-10	34	15	28	24	32	26	33	27	39	40	27	21	249	221	238	195	214
AT1G11950	0.0613987	0.954549	0.367207	0.587066	0.407267	0.432721	0.305808	0.653808	0.345869	0.59705	0.0400602	0.997118	-0.48386	0.628744	0.228532	0.828266	0.107951	0.932391	0.712392	0.322791	0.591812	0.40528	-0.120581	NA	-0.241549	0.501211	0.303711	0.41877	-0.102873	0.774936	0.0577677	0.879334	27	26	32	20	24	16	23	38	65	47	23	27	71	58	99	59	61
AT1G11960	0.202138	0.84498	0.509608	0.49839	0.453049	0.479877	0.30747	0.723166	0.250911	0.791409	-0.0565587	0.997118	-1.32705	0.0106014	-0.00700361	1	-1.35795	0.00376186	1.32005	0.0125196	-0.0308969	1	-1.35095	0.0210888	-1.63038	6.06241e-06	-0.101184	0.814199	-1.11376	0.00224675	0.180624	0.666989	279	51	270	74	60	85	74	235	421	86	67	66	180	173	206	183	192
[truncated: 31,153 more rows]
[truncated: 37 more columns]

## Sheet: antisense
locus	lfcFet1_vs_Fcol	padjFet1_vs_Fcol	lfcFet2_vs_Fcol	padjFet2_vs_Fcol	lfcFet1et2_vs_Fcol	padjFet1et2_vs_Fcol	lfcFet2_vs_Fet1	padjFet2_vs_Fet1	lfcFet1et2_vs_Fet1	padjFet1et2_vs_Fet1	lfcFet1et2_vs_Fet2	padjFet1et2_vs_Fet2	lfcSet1_vs_Scol	padjSet1_vs_Scol	lfcSet2_vs_Scol	padjSet2_vs_Scol	lfcSet1et2_vs_Scol	padjSet1et2_vs_Scol	lfcSet2_vs_Set1	padjSet2_vs_Set1	lfcSet1et2_vs_Set1	padjSet1et2_vs_Set1	lfcSet1et2_vs_Set2	padjSet1et2_vs_Set2	lfcFcol_vs_Scol	padjFcol_vs_Scol	lfcFet1_vs_Set1	padjFet1_vs_Set1	lfcFet2_vs_Set2	padjFet2_vs_Set2	lfcFet1et2_vs_Set1et2	padjFet1et2_vs_Set1et2	counts_ColC	counts_ColD	counts_ColE	counts_et1C	counts_et1D	counts_et1E	counts_et2C	counts_et2D	counts_et2E	counts_et1et2C	counts_et1et2D	counts_et1et2E	counts_ColF	counts_ColG	counts_ColH	counts_et1F	counts_et1G
[truncated: 32,399 more rows]
[truncated: 37 more columns]

[truncated: 4 more sheets: sense flower padj-2 lfc1, sense seedlings padj-2 lfc1, antisense flower padj-2 lfc1, antisense seedlings padj-2 lfc1]
